# Supplementary material for: Optimization of C-to-G base editors with sequence context preference predictable by machine learning methods
Source: Nat Commun. 2021 Aug 12;12:4902. doi: 10.1038/s41467-021-25217-y (PMC8361092; doi:10.1038/s41467-021-25217-y)
Supplement: Supplementary file 5 — Supplementary Data 2 [file 41467_2021_25217_MOESM5_ESM.xlsx]

## Sheet: table 1
	Primers for 34 original sites
sgRNA	On-target site	On-target sequence	Outer forward primer	Outer reverse primer	Inner forward primer	Inner reverse primer
A	EMX1 site 1	TGCCCCTCCCTCCCTGGCCCAGG	TGATCTCTCCTCTAGAAACTCG	GCCCGTGTCATTAAGAGAGAG	CCAGCTTCTGCCGTTTGTACT	AACTCGTAGAGTCCCATGTCTG
B	DNMT3B site 2	AGAGCCCCCCCTCAAAGAGAGGG	TGACATCATCCTACTGGGGCA	AAAGAGCCGTTCCCTATACA	GATGGCTGTTTGTCTTGTGGC	TATAAACCCTGTGTGCTGCTT
C	EMX1 site 2	GAGTCCGAGCAGAAGAAGAAGGG	TAGGATGCACAGCAGCTCT	GGATGCCCGTGTCATTAAG	GTTCCAGAACCGGAGGACAA	ATTGCTTGTCCCTCTGTCA
D	FANCF site 1	GGAATCCCTTCTGCAGCACCTGG	TGGGTTCTCTCTATAGCCA	CTCACGTCACAGTATGTCT	TCCCAGGTGCTGACGTAGGTA	ATCATCTCGCACGTGGTTC
E	HEK293 site 1	GAACACAAAGCATAGACTGCGGG	AGAATACAGCTAGCCCCAA	CCCTAACACCAACTTACACACA	GCTAACTGTGACAGCATGTGG	CACCAACTTACACACAGTGA
F	HEK293 site 2	GGCCCAGACTGAGCACGTGATGG	AATTGATGAATCAGTGCTGG	TTTCTCTTGGGCAATATGGGGT	TTCTGCTTCTCCAGCCCTGGC	TTCATGCAGGTGCTGAAAGCCA
G	HEK293 site 3	GGCACTGCGGCTGGAGGTGGGGG	GGTCAAAGTCACCATCACAAGG	GGGGTCAGACGTCCAAAAC	CAGAGGGTCCAAAGCAGGAT	TCAACCCGAACGGAGACAC
H	RNF2 site 1	GTCATCTTAGTCATTACCTGAGG	GTCTGGTGAGGGCCTATTC	ATCTCTGCCTGCCTGTTGT	CGGAACTCAACCATTAAGCA	GTTGCCTTCAAACCTGCTC
I	EMX1 site 3	GTATTCACCTGAAAGTGTGCAGG	TTAGAGGGATGGATAAGAGG	AGACTGGAGAGCCAAACTG	CTTGACTGATATCTCCAGGC	TAGGGGAAGTTGGAGGAGGGAC
L	PPP1R12C site 1	GGCACTCGGGGGCGAGAGGAGGG	GTGATGATGCAGGCCTACA	CACCCCACTTCCGAATTGG	GCTCAAAGTGGTCCGGACTC	TTACCATCCCTCCCTCGACT
J	PDCD1 site1	GCGTGACTTCCACATGAGCGTGG	ACACCAACCACCAGGGTTT	CCTCACGTAGAAGGAAGAG	GAGATGGCCCCACAGAGGTA	TTCCTCACCTCTCTCCATC
K	PPP1R12C site2	GACTCACCCAGGAGTGCGTTAGG	TCAGTCTCCCTTTCCTTCC	GGCTACCTAGATATCGCCA	CCAAGTAAACGCATCCCCTC	AACATCGCCGCCGTCAACA
M	PPP1R12C site 3	GAGCTCACTGAACGCTGGCATGG	CCTTCATTCCTGCCCTTCT	AGCGACCTGCTATTTCCCT	ACACGTGGATTGTGCTGTCA	CCTGTGTGAGATCTTCTCC
A1	EMX1 site 4	GTTAGACCCATGGGAGCAGCTGG	TGATCTCTCCTCTAGAAACTCG	GCCCGTGTCATTAAGAGAGAG	TTCTCTCTGGCCCACTGTGT	ATTATTCCCATAGGGAAGGGG
A2	EMX1 site 5	AGAGCCTGATGGGAAGACTGAGG	TGATCTCTCCTCTAGAAACTCG	GCCCGTGTCATTAAGAGAGAG	ATGGGAGCAGCTGGTCAGAG	ATTATTCCCATAGGGAAGGGG
A3	EMX1 site 6	GTAGCCTCAGTCTTCCCATCAGG	TGATCTCTCCTCTAGAAACTCG	GCCCGTGTCATTAAGAGAGAG	ACAGATGAGAAACTCAGGAG	AACTCGTAGAGTCCCATGTCTG
B1	DNMT3B site 3	AAGTCCTCCTACTACTGCCCTGG	TGACATCATCCTACTGGGGCA	AAAGAGCCGTTCCCTATACA	TCCTTCCACCCTCTCTTTGA	TATAAACCCTGTGTGCTGCTT
B2	DNMT3B site 4	AGTCTCCACACAGGTGCTGTTGG	TGACATCATCCTACTGGGGCA	AAAGAGCCGTTCCCTATACA	CCTCCCCTTGCCTCCTCTAA	TATAAACCCTGTGTGCTGCTT
B3	DNMT3B site 5	TGTCCCCCATCCTGCCCCAGAGG	TGACATCATCCTACTGGGGCA	AAAGAGCCGTTCCCTATACA	CTGTGTGGAGACTCAGTGAA	TATAAACCCTGTGTGCTGCTT
C3	EMX1 site 7	TCACCTGGGCCAGGGAGGGAGGG	TAGGATGCACAGCAGCTCT	GGATGCCCGTGTCATTAAG	AGCTTCTGCCGTTTGTACTT	AAAACCACCCTTCTCTCTG
D1	FANCF site 2	GGGACCCCGCCACCGTGCGCCGG	TGGGTTCTCTCTATAGCCA	CTCACGTCACAGTATGTCT	TTTTCCGAGCTTCTGGCGGT	GGCTCTCTTGGAGTGTCTC
D2	FANCF site 3	CGCCGTCTCCAAGGTGAAAGCGG	TGGGTTCTCTCTATAGCCA	CTCACGTCACAGTATGTCT	CTGCAGAAGGGATTCCATGA	GAACCACGTGCGAGATGAT
D3	FANCF site 4	ACGCCTCTCTGCAATGCTATTGG	TGGGTTCTCTCTATAGCCA	CTCACGTCACAGTATGTCT	CGACTCTCTGCGTACTGATT	GAACCACGTGCGAGATGAT
F1	HEK293 site 4	GACGCCCTCTGGAGGAAGCAGGG	AATTGATGAATCAGTGCTGG	TTTCTCTTGGGCAATATGGGGT	TGCAGGAGCTGCACATACTA	TCACAGTGGCAAATGAGGCTGG
F2	HEK293 site 5	CAGCTCCTGCACCGGGATACTGG	AATTGATGAATCAGTGCTGG	TTTCTCTTGGGCAATATGGGGT	GGCGTCGCAGGACAGCTTTT	TTCATGCAGGTGCTGAAAGCCA
L1	PP1R12C site 4	CTGACCTGCATTCTCTCCCCTGG	GTGATGATGCAGGCCTACA	CACCCCACTTCCGAATTGG	AGAGGTGACCCAGGCCACAA	TTACCATCCCTCCCTCGACT
L2	PP1R12C site 5	AGGCCCAGGGGAGAGAATGCAGG	GTGATGATGCAGGCCTACA	CACCCCACTTCCGAATTGG	TCTGGCCCACTGTTTCCCCTT	CATCCTTGGGCAGCAACACA
L3	PP1R12C site 6	GAAGCCAGTAGAGCTCAAAGTGG	GTGATGATGCAGGCCTACA	CACCCCACTTCCGAATTGG	AAAGCAGGACCTGCCTGGGAA	TTACCATCCCTCCCTCGACT
L4	PP1R12C site 7	TGCCGTCTCTCTCCTGAGTCCGG	GTGATGATGCAGGCCTACA	CACCCCACTTCCGAATTGG	TGGGAAGGGGAAACAGTGGGC	TTACCATCCCTCCCTCGACT
O	CTNNB1 site 1	GCTCCTTCTCTGAGTGGTAAAGG	ACCATTCTTCCACTGATTCAGT	CTCATCTAATGTCTCAGGGAA	AACAGTCTTACCTGGACTCT	GCATACTGTCCATCAATATCTGG
P	FANCF site 5	AAGTTCGCTAATCCCGGAACTGG	CATTTCGCGGATGTTCCAATCAG	GGGCGCGACAAAAGGCAGCAAA	TTCTCCAGCAGGCGCAGAGA	ACCTCATGGAATCCCTTCTGCA
Q	SRPK3 site 1	CGTCGCCGATCTTCACAGGGTGG	TTCTGGGCTCCGACGACGAGGAA	ATCTCATCCACAGCTGTCTCCG	AGAACCCCCTCCACCCCAAT	TCTTCACCACTTTGAGGGCCA
P1	FANCF site 6	GTAACGAGCTGCATCCCCGAGGG	CATTTCGCGGATGTTCCAATCAG	GGGCGCGACAAAAGGCAGCAAA	TCTCTTGGAGTGTCTCCTCA	ACCTCATGGAATCCCTTCTGCA
R	PP1R12C site 8	GGGGCTCAACATCGGAAGAGGGG	TTTGCCACCCTATGCTGACAC	CAGAAGGAGAAGGAAAAGGGAA	TTTGGCAGCCTGTGCTGACC	AAGTGCTCCGGAAAGAGCATCCT
	Primers for endogenous sites bearing "WCW" motif
sgRNA	On-target site	On-target sequence	Outer forward primer	Outer reverse primer	Inner forward primer	Inner reverse primer
A6	EMX1 site 8	AAGTCTCTCTCTTAATGACACGG	TCTCCGTGTCTCCAATCTCCCT	AAGTGGGACAAACAGAAGGGCA	GGCACCACTGTAGTTTAGTGAT	CTCCAAGGACAGGTGAGCAT
A7	EMX1 site 9	GCGTTCAGGGCCTGGGAGCCTGG	TCTCCGTGTCTCCAATCTCCCT	AAGTGGGACAAACAGAAGGGCA	CCCAACAAAAGAGAGGAGTTA	CAGGCACCACTGTAGTTTAG
A8	EMX1 site 10	GTCTTTCTTAACGTATTGAGAGG	TCTCCGTGTCTCCAATCTCCCT	AAGTGGGACAAACAGAAGGGCA	CAGCAGGAGAAACAGGCTAGAC	CTCCAAGGACAGGTGAGCAT
A9	EMX1 site 11	CAAACTCAACCACTTCCTGTTGG	TCTCTTTCTTCTTCACCTCCCA	GATGCTGAAGCAAAGGGTACCG	ATTCTGCCGGTGCTAATGACA	TGTTTGGGTGCAAGGAAGAGAA
A10	EMX1 site 12	AGGACTTCTCTTTGGCTCCCTGG	TCTCTTTCTTCTTCACCTCCCA	GATGCTGAAGCAAAGGGTACCG	TCAGTCCTTGCTCTCCCTGAC	TGTTTGGGTGCAAGGAAGAGAA
A11	EMX1 site 13	TCTAGACTCAACCCACTAGATGG	TCTCTTTCTTCTTCACCTCCCA	GATGCTGAAGCAAAGGGTACCG	AAATCTGGGAATCTTCCTCAAGC	TGTTTGGGTGCAAGGAAGAGAA
A12	EMX1 site 14	ATTCACAGAAACCTCCCTAGAGG	TCTCTTTCTTCTTCACCTCCCA	GATGCTGAAGCAAAGGGTACCG	AAGAGAAACCTAGCTGCAACATG	AACCTCTGCTCTTTGGCCTCCA
A13	EMX1 site 15	TTGATCAATGTGGAACTCACTGG	CTTCCTTGCACCCAAACAGG	TTCCTTCCACACCTGGGCATGT	AGGTTTTCCCTGTGCTGTGC	TCCCAGAAGTGATCCCACCTGCTT
A14	EMX1 site 16	TGCTGTCTGGGCCACATGCAGGG	CTTCCTTGCACCCAAACAGG	TTCCTTCCACACCTGGGCATGT	GGTGCTTGATCAATGTGGAACT	TCCCAGAAGTGATCCCACCTGCTT
A15	EMX1 site 17	CCTGACTGATGGAGGGAGAGGGG	CTTCCTTGCACCCAAACAGG	TTCCTTCCACACCTGGGCATGT	TCTGCCCACCTCACTTGTGTCCA	TCCCAGAAGTGATCCCACCTGCTT
B5	DNMT3B site 6	AATTTCTTGAATCCAGGAGGCGG	AGCCTGGCCAGCATGATGAAA	TGACAGGGGGTCCACACTGAAT	CAAAAATTAGCCAGGTGTGGTG	CCATCTACATCTGTATTTAGTC
B6	DNMT3B site 7	ATAGTCTACATTTATAGTGCTGG	AGCCTGGCCAGCATGATGAAA	TGACAGGGGGTCCACACTGAAT	CCAAGATGTTAGCATTTTAA	CCATCTACATCTGTATTTAGTC
B7	DNMT3B site 8	ATCACAGACATGGGTATGCCAGG	AGCCTGGCCAGCATGATGAAA	TGACAGGGGGTCCACACTGAAT	CTCAACAGTTTCAAGTTCTCAG	CCATCTACATCTGTATTTAGTC
B8	DNMT3B site 9	TAAACATGTGTTAAGGATCCTGG	AGCCTGGCCAGCATGATGAAA	TGACAGGGGGTCCACACTGAAT	GCTTTGCTCTCTGAGCTGAG	CCATCTACATCTGTATTTAGTC
B9	DNMT3B site 10	GGCTCTGATCTTCATCCCCTCGG	CACAGAGAACAAGACTCGAAGA	TCCTCACCATACCCTTCCTGTA	ACCCAAGCGCCTCAAGACAA	ATTGGCAACTCATTCCATAAAC
B10	DNMT3B site 11	GGGATCATGGGACAGATGGGAGG	CACAGAGAACAAGACTCGAAGA	TCCTCACCATACCCTTCCTGTA	TTGCTATAACAACGGCAAAGA	ATTGGCAACTCATTCCATAAAC
B11	DNMT3B site 12	TCTTTTCTCAATAGAACAAATGG	CACAGAGAACAAGACTCGAAGA	TCCTCACCATACCCTTCCTGTA	AGGACGCTGCAGATCAGGAATT	ATTGGCAACTCATTCCATAAAC
B12	DNMT3B site 13	CCTGACAGGGTGGATGAGCCAGG	CACAGAGAACAAGACTCGAAGA	TCCTCACCATACCCTTCCTGTA	CCTGGAAGGTAACGTTCTCT	ATTGGCAACTCATTCCATAAAC
B13	DNMT3B site 14	TTAGTCACTTGCCTACTGTCAGG	GCCGGGAGAGCCATAACCTAAA	TTCACAGATGGGGAACATCAAG	GATTACTGGTATCATGAACCTT	TGAGAAGCTTTAAATACTGGGA
B14	DNMT3B site 15	TGCCTACTGGTTAAAGGACCTGG	GCCGGGAGAGCCATAACCTAAA	TTCACAGATGGGGAACATCAAG	TATCTACCCAGCCAGGGATGCA	TGAGAAGCTTTAAATACTGGGA
	Primers for endogenous sites bearing "CCN" motif
sgRNA	On-target site	On-target sequence	Outer forward primer	Outer reverse primer	Inner forward primer	Inner reverse primer
A41	EMX1 site 18	GCTGCCCCTACACCCTTCCCAGG	ATGCCAGTGCTCTAAAATCAGT	CTATTCTGTGTCTGGCAGTGAG	AAGCAGTGCATGCAGAGGCA	TCTCAAACAAGGGCAGATGGCG
A42	EMX1 site 19	TGGCCCCTGTGCCCTGCAGATGG	ATGCCAGTGCTCTAAAATCAGT	CTATTCTGTGTCTGGCAGTGAG	CCAGAGAACTGGGTAAAGCACA	TCTCAAACAAGGGCAGATGGCG
A43	EMX1 site 20	TTACCCAGTTCTCTGGGAGCAGG	ATGCCAGTGCTCTAAAATCAGT	CTATTCTGTGTCTGGCAGTGAG	CTGAGGAGAGATCCTTGAAC	TCTCAAACAAGGGCAGATGGCG
A44	EMX1 site 21	TCCTCCCCAAGGGGGGCCTCTGG	ATGCCAGTGCTCTAAAATCAGT	CTATTCTGTGTCTGGCAGTGAG	TGCTGTCATTTCCTGGAAACCA	AAACAGAAACTGGACAACCATC
A45	EMX1 site 22	CCTCCCAGATTATGCATGAGAGG	ATGCCAGTGCTCTAAAATCAGT	CTATTCTGTGTCTGGCAGTGAG	ACAGATGAAGGCTTTCTCCACA	AAACAGAAACTGGACAACCATC
A46	EMX1 site 23	GGCCCCAGTGGCTGCTCTGGGGG	CCTTTGTTTGAGAGGAACAGGA	GGACACTGGGGATCACTAAACT	CTATGTAGCCTCAGTCTTCCCA	AAACAAAAGGGAGATTGGAGAC
A47	EMX1 site 24	GGAGCCCTTCTTCTTCTGCTCGG	CCTTTGTTTGAGAGGAACAGGA	GGACACTGGGGATCACTAAACT	GGTTCCAGAACCGGAGGACAAA	AAACAAAAGGGAGATTGGAGAC
A48	EMX1 site 25	GCTCCCATCACATCAACCGGTGG	CCTTTGTTTGAGAGGAACAGGA	GGACACTGGGGATCACTAAACT	TAGTCATTGGAGGTGACATCGA	TTCTCTCTGGCCCACTGTGTCC
A49	EMX1 site 26	CACTCCCTGGCCAGGCTTTGGGG	CCTTTGTTTGAGAGGAACAGGA	GGACACTGGGGATCACTAAACT	ATTGCTTGTCCCTCTGTCAATG	TTCTCTCTGGCCCACTGTGTCC
A50	EMX1 site 27	ACCACCCCAGGCTCTGGGGCTGG	TGTCTCCAATCTCCCTTTTGTT	GTTGGTGACTGTCATTAGCACC	CCCTTCCCTATGGGAATAATAA	GCACATGGGAGGTGAAGAAGAA
A51	EMX1 site 28	GTACCCCACCCCAGGCTCCCAGG	TGTCTCCAATCTCCCTTTTGTT	GTTGGTGACTGTCATTAGCACC	CAGGGTCCCCCAACAAAAGAGA	AGGCACCACTGTAGTTTAGTGA
A52	EMX1 site 29	TGTCCCACTTGTCAGGATGAAGG	TGTCTCCAATCTCCCTTTTGTT	GTTGGTGACTGTCATTAGCACC	CTGGATGTCGTAAGGGAAAGAC	AGGCACCACTGTAGTTTAGTGA
B41	DNMT3B site 16	CATCCCTGACCCAGAGAACCCGG	AATACTCTGCTTGCCCTGGCTG	AAAGAGAGGGTGGAAGGACACG	CCCCTAGTTACTCAATGTTGAA	CATCTGTAAGAAAAACAGGGTT
B42	DNMT3B site 17	CATCCCTACCTAGCCAGATGGGG	AATACTCTGCTTGCCCTGGCTG	AAAGAGAGGGTGGAAGGACACG	GGGGAAGAGCTTCGGTTTAG	CATCTGTAAGAAAAACAGGGTT
B43	DNMT3B site 18	GCATCCCTGGCTGGGTAGATAGG	AATACTCTGCTTGCCCTGGCTG	AAAGAGAGGGTGGAAGGACACG	TCTGGCTAGGTAGGGATGCTT	CATCTGTAAGAAAAACAGGGTT
B44	DNMT3B site 19	CACACCCTGTAAACAGCAAATGG	AATACTCTGCTTGCCCTGGCTG	AAAGAGAGGGTGGAAGGACACG	CAGGGTTGCCTACTGGTTAAAG	CATCTGTAAGAAAAACAGGGTT
B45	DNMT3B site 20	GCATCCCTACTTCACAGATGGGG	AATACTCTGCTTGCCCTGGCTG	AAAGAGAGGGTGGAAGGACACG	CTGCCTGACATCATCCTACTGG	CATCTGTAAGAAAAACAGGGTT
B46	DNMT3B site 21	GGGCCCTGTGGGGTGGATGTGGG	TCTCCGATTTCACTGGTGTTTC	AAATAGGCCAGGCACGGTGGAT	GAGAGCTGCTGCTTTGCAGCAA	ACTTTGGGAGTGCTGGGATTTG
B47	DNMT3B site 22	AGCTCCCTATTCCCATGCCTAGG	TCTCCGATTTCACTGGTGTTTC	AAATAGGCCAGGCACGGTGGAT	AAGGCTCCTACGTTCCTGCAGT	ACTTTGGGAGTGCTGGGATTTG
B48	DNMT3B site 23	TTGCCCTGGAAGCAGCACACAGG	TCTCCGATTTCACTGGTGTTTC	AAATAGGCCAGGCACGGTGGAT	CTGCAGACAGCTGTCTGTTGAA	ACTTTGGGAGTGCTGGGATTTG
B49	DNMT3B site 24	TCACCCAGGCTGGAATGCAGTGG	TCTCCGATTTCACTGGTGTTTC	AAATAGGCCAGGCACGGTGGAT	CACACCCAGCTAGTTATTCTTT	ACTTTGGGAGTGCTGGGATTTG
C43	EMX1 site 30	CTCCCCATTGGCCTGCTTCGTGG	TGAATGTTAGACCCATGGGAGC	TTATTATTCCCATAGGGAAGGG	CCTGAGTCCGAGCAGAAGAAGA	AAAGGGAGATTGGAGACACGGA
C44	EMX1 site 31	TTGCCCACCCTAGTCATTGGAGG	TGAATGTTAGACCCATGGGAGC	TTATTATTCCCATAGGGAAGGG	ATCACATCAACCGGTGGCGCAT	AAAGGGAGATTGGAGACACGGA
EE41	HEK293 site 6	CTGCCCAATATGTAAAATAACGG	TAAAAGATCTTCACAGGCTACC	TCAGCATTCAGCCACTAATAAT	ACGTTTGGCCCTTCAAGTTACT	GGTGGTACTTGAATCAAGCACA
EE42	HEK293 site 7	CTTCCCAAGTGAGAAGCCAGTGG	TAAAAGATCTTCACAGGCTACC	TCAGCATTCAGCCACTAATAAT	GGTTTGTTTAGTCTTTCAAGCA	AGGTCCTAAACCAGTGTCAGGG
DD4	FANCF site 6	CAACCCAAATGCCTTTCTGAAGG	CCTATACAGAACTGAGGCCTGC	TTGCCTCAGAACAACTTCCTGA	AGAGGCTTTGAAACCTATTGTG	TTCCTGAAGGTGATAGCGGTGG
	Primers for endogenous sites with NG PAM
sgRNA	On-target site	On-target sequence	Outer forward primer	Outer reverse primer	Inner forward primer	Inner reverse primer
A16	EMX1 site 32	CAAACAAGGGCAGATGGCGCAG	AGGCACTGAATGCCAGCTGC	AGCATCTGTTCAGTGTCCAG	AGTCCTCTCTGTCCCACCTA	ATCCCCATGCCAGTGCTCTAAA
A17	EMX1 site 33	AAGTTCTGGCAAGAGGGGACTG	AGGCACTGAATGCCAGCTGC	AGCATCTGTTCAGTGTCCAG	ATCCCCATGCCAGTGCTCTAAA	TCATGCATAATCTGGGAGGC
A18	EMX1 site 34	AGAGGACTGCCTGGGAAGGGTG	AGGCACTGAATGCCAGCTGC	AGCATCTGTTCAGTGTCCAG	AGTGGAAGTTCTGGCAAGAG	TCATGCATAATCTGGGAGGC
A19	EMX1 site 35	AACCATCTGCAGGGCACAGGGG	AGGCACTGAATGCCAGCTGC	AGCATCTGTTCAGTGTCCAG	ACAGAGAGGACTGCCTGGGAA	TCATGCATAATCTGGGAGGC
A20	EMX1 site 36	TCTTTCTGAGGCCTGCCCTCAG	AGGCACTGAATGCCAGCTGC	AGCATCTGTTCAGTGTCCAG	TGTGGCTAAGGCCTGTGCTTT	TCATGCATAATCTGGGAGGC
A21	EMX1 site 37	CCAACTGCAGCTGTGCAGACGG	AGGCACTGAATGCCAGCTGC	AGCATCTGTTCAGTGTCCAG	CAAAACCAAGAGGCTACCCA	TCATGCATAATCTGGGAGGC
A22	EMX1 site 38	CAGCACATTTAAAAGCAAGTGG	AGGCACTGAATGCCAGCTGC	AGCATCTGTTCAGTGTCCAG	CTACAAGGCCTGGATGGTTT	ATCCCCATGCCAGTGCTCTAAA
A23	EMX1 site 39	AATGTTCTGGGGACACTTGCAG	AGGCACTGAATGCCAGCTGC	AGCATCTGTTCAGTGTCCAG	GTACTGATTCTCAGCTAAGTC	ATCCCCATGCCAGTGCTCTAAA
A24	EMX1 site 40	AACCATCTTCAGCGTTGGCAGG	AGGCACTGAATGCCAGCTGC	AGCATCTGTTCAGTGTCCAG	TGTCAACTCTCCCTGACTCCGT	ATCCCCATGCCAGTGCTCTAAA
A25	EMX1 site 41	GGTTCTTTACTTGGCTTTGCAG	AGGCACTGAATGCCAGCTGC	AGCATCTGTTCAGTGTCCAG	TGCTTGTGGGCTGTGGAGAAA	ATCCCCATGCCAGTGCTCTAAA
B15	DNMT3B site 25	CAGACAGGGTTTCACCATGTTG	GAATGCAGTGGCACAATCTTG	TCCCTCATGCTCTTGGCCTATT	ATTATAAGTGCGGAGCACCA	TGTGGTGGCTCACACCTACAA
B16	DNMT3B site 26	AAGTTCTGGGATTACAGTCATG	GAATGCAGTGGCACAATCTTG	TCCCTCATGCTCTTGGCCTATT	GGCAGCGTTTATTACACTTT	TACAAGCAATTCTCGTGCCT
B17	DNMT3B site 27	GCATTTCTGATCAGAGAGCCTG	AAGGGGATGAGTAGGGTGTCA	TTCTGAGAATTCCAGAGCTT	TGTAATCCAAAGTGTCCATG	CTGTGGCTTACATATTCAAGCC
B18	DNMT3B site 28	GACGTCAGGGAAGCCCGTACTG	AAGGGGATGAGTAGGGTGTCA	TTCTGAGAATTCCAGAGCTT	AGAGAGCCTGTGGGATTAAG	CTGTGGCTTACATATTCAAGCC
B19	DNMT3B site 29	TGTTTCTGTGTGGAGTGCCTGG	AAGGGGATGAGTAGGGTGTCA	TTCTGAGAATTCCAGAGCTT	TCTGACAAAGGCATCCCTTC	CTGTGGCTTACATATTCAAGCC
B20	DNMT3B site 30	CTGTTACATGTGTCTCCCGCAG	AAGGGGATGAGTAGGGTGTCA	TTCTGAGAATTCCAGAGCTT	AGGCGCACGTTCCAGTCCTT	TAATTCCCTGGTTTGCCAGTTG
B21	DNMT3B site 31	GCTGTCATGGCGTCCTGCGGCG	AAGGGGATGAGTAGGGTGTCA	TTCTGAGAATTCCAGAGCTT	CCCGTGTCACTGGTGAAGAA	TAATTCCCTGGTTTGCCAGTTG
B22	DNMT3B site 32	GGGTTCATTCACTCCCTCCTTG	TGTTGGAAAGCTCTGGAATTCT	TAGCCACTGCAAAAAGCCCACT	TCAATGGCTGAGAGACCTGG	GAGACAAGTGTGTACCACACGA
B23	DNMT3B site 33	GATTTTCAGGGGCCTGATGAAG	TGTTGGAAAGCTCTGGAATTCT	TAGCCACTGCAAAAAGCCCACT	TTTTCAGCCGTGCCAGGGTTCAT	GAGACAAGTGTGTACCACACGA
B24	DNMT3B site 34	GCCTTCTGAGTTAGCAGAGCTG	TGTTGGAAAGCTCTGGAATTCT	TAGCCACTGCAAAAAGCCCACT	CTTCTCAGCGTATGGATTTTC	GAGACAAGTGTGTACCACACGA
	Primers used for sgRNA-dependent off-target effects.
sgRNA	On-target site	On-target sequence	Outer forward primer	Outer reverse primer	Inner forward primer	Inner reverse primer
C	EMX1 site 2	GAGTCCGAGCAGAAGAAGAAGGG
COT1	EMX1 site 2 OT1	GAGTTAGAGCAGAAGAAGAAAGG	TCCATGATTCAGACAGAGAC	GTACACATAGATACCCCACA	TTTCTGAGGGCTGCTACCTG	GCCCCTCTAATACAATGGG
COT2	EMX1 site 2 OT2	GAGTCTAAGCAGAAGAAGAAGAG	GAAATGGGGATAATAGCACC	AATCACTTGAACCCGGGAG	CTCAATGTGCTTCAACCCATC	ACAGAGCGAGACTCCGTCT
COT3	EMX1 site 2 OT3	GAGTCCTAGCAGGAGAAGAAGAG	CCACCTGCCTCAATCTTAC	CCACCTTTCTTCATGCTCA	CAGACTCAGTAAAGCCTGGA	TAGGCTGGAGTGCAGTGGTG
COT4	EMX1 site 2 OT4	GAGTCCGGGAAGGAGAAGAAAGG	CACCTCATGGTTTACACATC	AGCACGACCCTGACTACTG	TCTGCCTCTGACGACGAGCAA	GAGAAAGGCAAACAGGAGG
COT5	EMX1 site 2 OT5	AAGTCCGAGGAGAGGAAGAAAGG	ATGAGGCTGGTTTGAAAAGC	AGTTACCGTCAGGAGGGGT	TTCATGGAGGGGCACAGAAG	GCCCTTCCAAACTAGAAGTT
COT6	EMX1 site 2 OT6	GAATCCAAGCAGGAGAAGAAGGA	CATCTGTTTGGCCCGACAA	GCGGCTCTATAATACCTCATTG	GAAACCGAATTATGGATGGG	CTCTTAGAAATGGCATTGGG
COT7	EMX1 site 2 OT7	ACGTCTGAGCAGAAGAAGAATGG	GTATGGGAAGCTCAAAGGG	GCTGCAAAAGTTCACAAGG	TCGTCTTCCTGCAGAGGTTC	ACTCCCATCTTCCTCCCTA
D	FANCF site 1	GGAATCCCTTCTGCAGCACCTGG
DOT1	FANCF site 1 OT1	GGAACCCCGTCTGCAGCACCAGG	GAACTCTTGCGTCTCTTCG	CACCTCTCTTTCTCTGCCT	GTCTTAGTCGCCTTAGCACT	ATGTGCTCTGATTTCCGTG
DOT2	FANCF site 1 OT2	GGAGTCCCTCCTACAGCACCAGG	CCAGGCTGGGCAACATGGTA	GTCTGTGGTAGGCAGATTAA	CATCCCGAACACAGTGACAG	AGATGGAAGAATGAGCAGG
DOT3	FANCF site 1 OT3	AGAGGCCCCTCTGCAGCACCAGG	TGTCCCCAACCTTCATCCT	CACTTTTCCTGCCCTGTCC	AGGACTCAGGCAGGAGTTAG	TGCGGGGTGTGGATGATTT
DOT4	FANCF site 1 OT4	ACCATCCCTCCTGCAGCACCAGG	AACCCTTCCCTATCCTTCA	TCACTTGGCTCCCCTCTGT	TAGAGTGGCATGCAACCTAG	AATGTGCTGGGTCTCTCCT
DOT5	FANCF site 1 OT5	TGAATCCCATCTCCAGCACCAGG	TGGCAGGAAAAGGATAGGG	AGAAGTTGCATTGGTGGGC	CAGAAACACTGGAGACCCTC	GATGAAGAAACTGAGGCACA
DOT6	FANCF site 1 OT6	GGAGTCCCTCCTACAGCACCAGG	GCAGGAGGATTGCTTGAGC	GAAGGCAGTCTGTGGTAGG	CCGAACACAGTGACAGAAGG	GCCCAGTGAGACCAGTTTG
DOT7	FANCF site 1 OT7	GGAGTCCCTCCTGCAGCACCTGA	CGCAGCATCAAACACACAG	GTTCGCCGACATCAATAGC	GGAAAATTGCTTGTCGCAGC	CCCCTCTGACGGTAATAAT
E	HEK293 site 1	GAACACAAAGCATAGACTGCGGG
EOT1	HEK293 site 1 OT1	GAACACAATGCATAGATTGCCGG	TGGAGGAAATTTTGGGGGA	CATGGATATAAAGGGCTGG	CATATTTAATGCTCCCACACC	AGCCACATTGTAGACAATGAAGCC
EOT2	HEK293 site 1 OT2	AAACATAAAGCATAGACTGCAAA	CATTACATCTTCCCCCACT	CCACAACACAAGCTTACCT	CAGAATAGTGGGACTATGCC	TCACCCTCCTCCTCTCACT
EOT3	HEK293 site 1 OT3	TCAGGGTGAGCATAGACTGCCGG	TTTCATGGCTGGAAGTGTC	TCTGGGTGTTCAGGTGTGG	AGATAGGACAGGTGAGGCCT	GGCAGGGATGAAAGGTGTC
EOT4	HEK293 site 1 OT4	TGAAGTGTTGCATAGACTGCAGG	GGTGCTACTGATTTGTGTAC	CAGCTATCGCCATTGCCTG	ACCCCTCATGCAAATCCTAAC	TGGGTGGCTAGACTCAGAG
EOT5	HEK293 site 1 OT5	GGAGAGAGAGCATAGACTGCTGG	AGATGGATTTTCTTGGTGGC	TTTCTGGCTGGAATGTGGA	TCTGTACCTGCTGGGCATCCA	GAACATCACTCCCATCACG
EOT6	HEK293 site 1 OT6	CCAAACAAAACATAGACTGCTGG	ACCCAGTAGAGGAACACAA	GCCTGAACACCATGCCATG	GGGTAAGACTCTACCCAGGA	TTAATAGCAGTGTGGTGGG
F	HEK293 site 2	GGCCCAGACTGAGCACGTGATGG
FOT1	HEK293 site 2 OT1	CACCCAGACTGAGCACGTGCTGG	AACCCCACAAGCCACCCTT	CGTTCAATTTCGCCAATCC	GACAAGAGCATTAACTGCACC	CTCTTCTTCCGAGTGGTGG
FOT2	HEK293 site 2 OT2	AGCTCAGACTGAGCAAGTGAGGG	CACAGGGGTTCTTGTTGAG	AGGGTGAGGGTGATGGTAG	TTCAGTCCAGACATCAGCCA	GGCGATGAGTAAGAGTGATGTG
FOT3	HEK293 site 2 OT3	AGACCAGACTGAGCAAGAGAGGG	GGCCCTCATCCAATTACACT	TCAAACCATCCTCTCACCTC	ACTTTGGAAGGTCGAAGCGGCA	TGCATGGTTCATCTCCCCTA
FOT4	HEK293 site 2 OT4	GAGCCAGAATGAGCACGTGAGGG	CCAGCTCCGTTTATTGTCTTCC	TGCTTAACCTCCATGTCCCC	GGAAATTGCGAGCAGAGGCT	CTGGGGTCTCTTTCTGCCTC
FOT5	HEK293 site 2 OT5	CAGGAAGCTGGAGCACGTGAGGG	ATATCCAAATCCCGAGGGGA	CCAAAGGCTCAGGCAGAAGC	CATCCCTTGTCTCTCTTAGG	TACACGTTCCACCCCTCCAACC
FOT6	HEK293 site 2 OT6	AAGGCTGAGGGAGCACGTGAAGG	TGGCTAACACGGTGAAACCC	CAAATGCCCCAGAGGAGAAG	AGTACAAGCTGATTACATCC	GGTGGAGACAGAAAATGAGG
FOT7	HEK293 site 2 OT7	GTCAGGGGAAGAGCACGTGACGG	GCCTCTCCTGCCAATTTCAG	AAGGTGGTCATTCTCCCGCT	ACTGCAGCCTGGCCCTAAAC	CTACCTCCAAGCCACCAAAC
FOT8	HEK293 site 2 OT8	GTTGTGAACTGAGCACGTGAGGG	ACACCCAAGTACCTGGGGA	TCAGTTCATTGCAGCCTCC	CATTTCCTGTCAGATCACGG	TCAAATGCTCCACCCGCCTCA
FOT9	HEK293 site 2 OT9	ATATTTGCTGGAGCACGTGAAGG	CCCCCTTACCACAACTAACC	TGGACCATCAACTGCCAACA	TCTGAAGCTATGCGCTGGAG	TCAGAACCCCAATACCCCTC
G	HEK293 site 3	GGCACTGCGGCTGGAGGTGGGGG
GOT1	HEK293 site 3 OT1	TGCACTGCGGCCGGAGGAGGTGG	AGCCTTCATTCCTTCCAACC	AAAACCCTGACTTCTGCGTC	TGGGCTCACTGCTCTCCAGAGT	AGGAAGGGTACTGGGGAGT
GOT2	HEK293 site 3 OT2	GGCTCTGCGGCTGGAGGGGGTGG	AATGAAGGAGAGGGAGACG	TGGGGCAACCAACATGGTG	CAAGTGCTCCCCAATCCTGA	TGGTGAAGAGGATGGGGTGA
GOT3	HEK293 site 3 OT3	AGCAGTGCGGCTAGAGGTGGTGG	ATGGAGGTGGACCAGTTTGT	AGGGTGAGTTTGGCGGAGAAG	GGCAGTGGTCCGCAAAACTT	GTGTTGGCATTGAGAACAGG
GOT4	HEK293 site 3 OT4	GGCACTGGGGCTGGGGGAGGGGG	GTTGTTGAACAGTCCCACAG	GTTAGAAAGCTAGTCTCCCG	GACAGATGGGCAATTAGGAC	GCAGATGATCGCCCTCCCATA
GOT5	HEK293 site 3 OT5	GTGGCTGGAGGTGGAGGTGGGGG	AGAGGGAGGATGAGCAAGAG	CTGAGTGGATGCCAAAGTTG	CAGGGGCAATCTGAAGAGGA	GGATGCCAAAGTTGCATGAGAG
GOT6	HEK293 site 3 OT6	GAGGGAAGGGCTGGAGGTGGAGG	TGGGAAGAGGTATGAGAAAACC	TCCACCACCATCAAGGGGA	GCCCTACCCCCAACACAGAT	TCCTCCTCCTGCTAGGGGAA
