# Supplementary material for: Optimization of C-to-G base editors with sequence context preference predictable by machine learning methods
Source: Nat Commun. 2021 Aug 12;12:4902. doi: 10.1038/s41467-021-25217-y (PMC8361092; doi:10.1038/s41467-021-25217-y)
Supplement: Supplementary file 6 — Source Data [file 41467_2021_25217_MOESM6_ESM.xlsx]

## Sheet: Fig1&RelatedExtendedFigs
Nucleotide	Position	sgRNA	Effiiciency	Group	Species
A	9	sgRNA-B	0.654802	GBE-Ecoli-UNG	Ecoli
A	8	sgRNA-D	0.624125	GBE-Ecoli-UNG	Ecoli
G	5	sgRNA-F	19.2649	GBE-Ecoli-UNG	Ecoli
G	9	sgRNA-I	0.0314394	GBE-Ecoli-UNG	Ecoli
G	19	sgRNA-A	0.0645839	GBE-Ecoli-UNG	Ecoli
T	6	sgRNA-D	11.3078	GBE-Ecoli-UNG	Ecoli
C	6	sgRNA-D	85.6773	GBE-Ecoli-UNG	Ecoli
C	8	sgRNA-D	92.8203	GBE-Ecoli-UNG	Ecoli
T	9	sgRNA-F	1.25094	GBE-Ecoli-UNG	Ecoli
G	7	sgRNA-D	0.363544	GBE-Ecoli-UNG	Ecoli
G	3	sgRNA-A	0.624763	GBE-Ecoli-UNG	Ecoli
A	7	sgRNA-D	1.89082	GBE-Ecoli-UNG	Ecoli
G	6	sgRNA-D	1.40441	GBE-Ecoli-UNG	Ecoli
C	3	sgRNA-A	98.7516	GBE-Ecoli-UNG	Ecoli
A	6	sgRNA-D	1.61052	GBE-Ecoli-UNG	Ecoli
T	9	sgRNA-I	1.15205	GBE-Ecoli-UNG	Ecoli
G	8	sgRNA-B	0.369573	GBE-Ecoli-UNG	Ecoli
A	20	sgRNA-A	0.156938	GBE-Ecoli-UNG	Ecoli
T	6	sgRNA-H	10.2736	GBE-Ecoli-UNG	Ecoli
T	19	sgRNA-A	0.109889	GBE-Ecoli-UNG	Ecoli
A	19	sgRNA-A	0.173857	GBE-Ecoli-UNG	Ecoli
C	19	sgRNA-A	99.6517	GBE-Ecoli-UNG	Ecoli
G	9	sgRNA-F	0.83848	GBE-Ecoli-UNG	Ecoli
A	9	sgRNA-I	0.0289202	GBE-Ecoli-UNG	Ecoli
A	8	sgRNA-B	0.398936	GBE-Ecoli-UNG	Ecoli
T	18	sgRNA-A	0.138284	GBE-Ecoli-UNG	Ecoli
G	19	sgRNA-D	0.0324483	GBE-Ecoli-UNG	Ecoli
G	18	sgRNA-A	0.0938493	GBE-Ecoli-UNG	Ecoli
T	20	sgRNA-D	0.0630077	GBE-Ecoli-UNG	Ecoli
C	4	sgRNA-F	69.2463	GBE-Ecoli-UNG	Ecoli
C	5	sgRNA-F	58.8722	GBE-Ecoli-UNG	Ecoli
T	7	sgRNA-D	3.44111	GBE-Ecoli-UNG	Ecoli
C	9	sgRNA-I	98.7876	GBE-Ecoli-UNG	Ecoli
C	18	sgRNA-A	99.6319	GBE-Ecoli-UNG	Ecoli
C	8	sgRNA-B	98.5897	GBE-Ecoli-UNG	Ecoli
T	4	sgRNA-F	24.0459	GBE-Ecoli-UNG	Ecoli
A	5	sgRNA-G	5.93046	GBE-Ecoli-UNG	Ecoli
C	20	sgRNA-A	99.7477	GBE-Ecoli-UNG	Ecoli
A	5	sgRNA-F	3.135	GBE-Ecoli-UNG	Ecoli
T	17	sgRNA-D	0.103604	GBE-Ecoli-UNG	Ecoli
C	6	sgRNA-I	82.7891	GBE-Ecoli-UNG	Ecoli
A	6	sgRNA-C	1.25357	GBE-Ecoli-UNG	Ecoli
A	20	sgRNA-D	0.088999	GBE-Ecoli-UNG	Ecoli
T	19	sgRNA-D	0.0577874	GBE-Ecoli-UNG	Ecoli
A	19	sgRNA-D	0.12348	GBE-Ecoli-UNG	Ecoli
C	19	sgRNA-D	99.7863	GBE-Ecoli-UNG	Ecoli
A	3	sgRNA-A	0.332113	GBE-Ecoli-UNG	Ecoli
A	18	sgRNA-A	0.135936	GBE-Ecoli-UNG	Ecoli
T	8	sgRNA-I	2.37851	GBE-Ecoli-UNG	Ecoli
A	8	sgRNA-I	0.483625	GBE-Ecoli-UNG	Ecoli
T	3	sgRNA-A	0.291494	GBE-Ecoli-UNG	Ecoli
C	9	sgRNA-F	96.5844	GBE-Ecoli-UNG	Ecoli
T	8	sgRNA-D	6.2494	GBE-Ecoli-UNG	Ecoli
C	3	sgRNA-G	99.1279	GBE-Ecoli-UNG	Ecoli
G	7	sgRNA-L	8.82482	GBE-Ecoli-UNG	Ecoli
C	20	sgRNA-D	99.8366	GBE-Ecoli-UNG	Ecoli
A	4	sgRNA-F	3.04758	GBE-Ecoli-UNG	Ecoli
C	6	sgRNA-C	86.3027	GBE-Ecoli-UNG	Ecoli
G	6	sgRNA-C	5.1697	GBE-Ecoli-UNG	Ecoli
T	14	sgRNA-A	0.377381	GBE-Ecoli-UNG	Ecoli
C	8	sgRNA-I	96.7575	GBE-Ecoli-UNG	Ecoli
T	3	sgRNA-G	0.778455	GBE-Ecoli-UNG	Ecoli
G	17	sgRNA-D	0.011167	GBE-Ecoli-UNG	Ecoli
C	7	sgRNA-D	94.3045	GBE-Ecoli-UNG	Ecoli
C	5	sgRNA-G	52.5682	GBE-Ecoli-UNG	Ecoli
G	8	sgRNA-D	0.306214	GBE-Ecoli-UNG	Ecoli
T	5	sgRNA-G	5.86558	GBE-Ecoli-UNG	Ecoli
A	8	sgRNA-G	0.0201364	GBE-Ecoli-UNG	Ecoli
G	6	sgRNA-I	1.61894	GBE-Ecoli-UNG	Ecoli
G	20	sgRNA-D	0.0114393	GBE-Ecoli-UNG	Ecoli
C	14	sgRNA-F	99.9438	GBE-Ecoli-UNG	Ecoli
G	14	sgRNA-A	0.118104	GBE-Ecoli-UNG	Ecoli
G	5	sgRNA-C	10.0838	GBE-Ecoli-UNG	Ecoli
G	14	sgRNA-F	0.0239934	GBE-Ecoli-UNG	Ecoli
G	4	sgRNA-F	3.66023	GBE-Ecoli-UNG	Ecoli
T	6	sgRNA-C	7.27403	GBE-Ecoli-UNG	Ecoli
G	13	sgRNA-B	8.20468	GBE-Ecoli-UNG	Ecoli
T	7	sgRNA-L	45.1581	GBE-Ecoli-UNG	Ecoli
T	20	sgRNA-A	0.0694764	GBE-Ecoli-UNG	Ecoli
T	20	sgRNA-I	0.163125	GBE-Ecoli-UNG	Ecoli
C	7	sgRNA-L	27.3591	GBE-Ecoli-UNG	Ecoli
T	11	sgRNA-G	0.182416	GBE-Ecoli-UNG	Ecoli
G	3	sgRNA-G	0.0468323	GBE-Ecoli-UNG	Ecoli
T	3	sgRNA-F	1.31433	GBE-Ecoli-UNG	Ecoli
G	3	sgRNA-F	0.119727	GBE-Ecoli-UNG	Ecoli
C	14	sgRNA-A	98.73	GBE-Ecoli-UNG	Ecoli
C	3	sgRNA-F	97.8842	GBE-Ecoli-UNG	Ecoli
G	13	sgRNA-A	0.452792	GBE-Ecoli-UNG	Ecoli
C	13	sgRNA-A	99.2029	GBE-Ecoli-UNG	Ecoli
G	8	sgRNA-I	0.380315	GBE-Ecoli-UNG	Ecoli
T	11	sgRNA-B	0.182188	GBE-Ecoli-UNG	Ecoli
T	8	sgRNA-B	0.641759	GBE-Ecoli-UNG	Ecoli
C	9	sgRNA-B	98.9971	GBE-Ecoli-UNG	Ecoli
C	10	sgRNA-C	99.6885	GBE-Ecoli-UNG	Ecoli
G	10	sgRNA-C	0.0398654	GBE-Ecoli-UNG	Ecoli
T	10	sgRNA-C	0.216461	GBE-Ecoli-UNG	Ecoli
A	7	sgRNA-L	18.6579	GBE-Ecoli-UNG	Ecoli
C	17	sgRNA-D	99.7542	GBE-Ecoli-UNG	Ecoli
C	5	sgRNA-C	68.6678	GBE-Ecoli-UNG	Ecoli
A	14	sgRNA-F	0.026837	GBE-Ecoli-UNG	Ecoli
C	7	sgRNA-B	87.8804	GBE-Ecoli-UNG	Ecoli
T	5	sgRNA-C	18.3915	GBE-Ecoli-UNG	Ecoli
T	14	sgRNA-F	0.00538154	GBE-Ecoli-UNG	Ecoli
G	6	sgRNA-H	47.6771	GBE-Ecoli-UNG	Ecoli
C	5	sgRNA-B	91.8077	GBE-Ecoli-UNG	Ecoli
G	20	sgRNA-A	0.0258912	GBE-Ecoli-UNG	Ecoli
G	5	sgRNA-G	35.6358	GBE-Ecoli-UNG	Ecoli
G	5	sgRNA-L	4.88055	GBE-Ecoli-UNG	Ecoli
A	17	sgRNA-D	0.131054	GBE-Ecoli-UNG	Ecoli
G	16	sgRNA-F	0.0185902	GBE-Ecoli-UNG	Ecoli
T	6	sgRNA-I	13.1142	GBE-Ecoli-UNG	Ecoli
G	3	sgRNA-L	0.124032	GBE-Ecoli-UNG	Ecoli
T	8	sgRNA-G	0.773555	GBE-Ecoli-UNG	Ecoli
T	13	sgRNA-L	0.171849	GBE-Ecoli-UNG	Ecoli
T	3	sgRNA-L	0.10002	GBE-Ecoli-UNG	Ecoli
T	7	sgRNA-B	4.01863	GBE-Ecoli-UNG	Ecoli
A	13	sgRNA-A	0.122316	GBE-Ecoli-UNG	Ecoli
A	13	sgRNA-B	0.881038	GBE-Ecoli-UNG	Ecoli
T	5	sgRNA-F	18.7279	GBE-Ecoli-UNG	Ecoli
A	9	sgRNA-F	1.32618	GBE-Ecoli-UNG	Ecoli
G	20	sgRNA-I	0.03671	GBE-Ecoli-UNG	Ecoli
C	16	sgRNA-F	99.301	GBE-Ecoli-UNG	Ecoli
T	14	sgRNA-D	0.141893	GBE-Ecoli-UNG	Ecoli
T	5	sgRNA-L	18.6927	GBE-Ecoli-UNG	Ecoli
G	11	sgRNA-G	0.0268042	GBE-Ecoli-UNG	Ecoli
C	3	sgRNA-L	99.7096	GBE-Ecoli-UNG	Ecoli
A	12	sgRNA-A	0.70555	GBE-Ecoli-UNG	Ecoli
A	14	sgRNA-A	0.774471	GBE-Ecoli-UNG	Ecoli
T	13	sgRNA-A	0.222	GBE-Ecoli-UNG	Ecoli
A	6	sgRNA-H	3.92924	GBE-Ecoli-UNG	Ecoli
T	12	sgRNA-H	1.62714	GBE-Ecoli-UNG	Ecoli
T	13	sgRNA-B	4.12498	GBE-Ecoli-UNG	Ecoli
A	16	sgRNA-F	0.299874	GBE-Ecoli-UNG	Ecoli
G	9	sgRNA-B	0.0328345	GBE-Ecoli-UNG	Ecoli
A	5	sgRNA-L	55.6215	GBE-Ecoli-UNG	Ecoli
C	6	sgRNA-B	80.1682	GBE-Ecoli-UNG	Ecoli
G	6	sgRNA-B	0.930278	GBE-Ecoli-UNG	Ecoli
A	5	sgRNA-C	2.85695	GBE-Ecoli-UNG	Ecoli
C	12	sgRNA-A	96.5665	GBE-Ecoli-UNG	Ecoli
A	7	sgRNA-B	6.47827	GBE-Ecoli-UNG	Ecoli
G	8	sgRNA-G	0.103808	GBE-Ecoli-UNG	Ecoli
G	7	sgRNA-B	1.62273	GBE-Ecoli-UNG	Ecoli
T	4	sgRNA-A	2.81253	GBE-Ecoli-UNG	Ecoli
C	6	sgRNA-H	38.1201	GBE-Ecoli-UNG	Ecoli
A	17	sgRNA-H	0.0654326	GBE-Ecoli-UNG	Ecoli
C	17	sgRNA-H	99.8613	GBE-Ecoli-UNG	Ecoli
C	20	sgRNA-I	99.7857	GBE-Ecoli-UNG	Ecoli
T	5	sgRNA-B	6.9314	GBE-Ecoli-UNG	Ecoli
T	9	sgRNA-B	0.315247	GBE-Ecoli-UNG	Ecoli
C	5	sgRNA-L	20.8052	GBE-Ecoli-UNG	Ecoli
T	12	sgRNA-A	2.11825	GBE-Ecoli-UNG	Ecoli
T	6	sgRNA-B	13.0151	GBE-Ecoli-UNG	Ecoli
A	3	sgRNA-L	0.0663153	GBE-Ecoli-UNG	Ecoli
T	4	sgRNA-E	2.89829	GBE-Ecoli-UNG	Ecoli
C	6	sgRNA-E	18.6228	GBE-Ecoli-UNG	Ecoli
G	6	sgRNA-E	74.1768	GBE-Ecoli-UNG	Ecoli
T	6	sgRNA-E	5.88307	GBE-Ecoli-UNG	Ecoli
C	8	sgRNA-A	90.5917	GBE-Ecoli-UNG	Ecoli
T	10	sgRNA-B	0.279037	GBE-Ecoli-UNG	Ecoli
A	4	sgRNA-A	0.480197	GBE-Ecoli-UNG	Ecoli
A	3	sgRNA-G	0.0467915	GBE-Ecoli-UNG	Ecoli
C	4	sgRNA-E	91.5759	GBE-Ecoli-UNG	Ecoli
A	6	sgRNA-B	5.88644	GBE-Ecoli-UNG	Ecoli
A	3	sgRNA-H	1.06009	GBE-Ecoli-UNG	Ecoli
C	13	sgRNA-L	99.7262	GBE-Ecoli-UNG	Ecoli
G	12	sgRNA-A	0.609734	GBE-Ecoli-UNG	Ecoli
C	8	sgRNA-G	99.1025	GBE-Ecoli-UNG	Ecoli
G	3	sgRNA-H	0.616152	GBE-Ecoli-UNG	Ecoli
A	3	sgRNA-F	0.681711	GBE-Ecoli-UNG	Ecoli
A	6	sgRNA-E	1.31736	GBE-Ecoli-UNG	Ecoli
C	13	sgRNA-B	86.7893	GBE-Ecoli-UNG	Ecoli
G	11	sgRNA-E	0.11959	GBE-Ecoli-UNG	Ecoli
A	5	sgRNA-B	0.492829	GBE-Ecoli-UNG	Ecoli
T	17	sgRNA-H	0.0626787	GBE-Ecoli-UNG	Ecoli
G	9	sgRNA-A	0.737017	GBE-Ecoli-UNG	Ecoli
C	4	sgRNA-A	96.181	GBE-Ecoli-UNG	Ecoli
G	4	sgRNA-A	0.526289	GBE-Ecoli-UNG	Ecoli
C	11	sgRNA-G	99.7516	GBE-Ecoli-UNG	Ecoli
C	3	sgRNA-H	90.6993	GBE-Ecoli-UNG	Ecoli
G	13	sgRNA-L	0.0893449	GBE-Ecoli-UNG	Ecoli
A	11	sgRNA-B	0.267573	GBE-Ecoli-UNG	Ecoli
C	11	sgRNA-B	99.5253	GBE-Ecoli-UNG	Ecoli
T	3	sgRNA-H	7.6245	GBE-Ecoli-UNG	Ecoli
T	8	sgRNA-A	3.50544	GBE-Ecoli-UNG	Ecoli
G	11	sgRNA-B	0.024955	GBE-Ecoli-UNG	Ecoli
G	8	sgRNA-A	2.61209	GBE-Ecoli-UNG	Ecoli
G	17	sgRNA-H	0.0105646	GBE-Ecoli-UNG	Ecoli
A	11	sgRNA-G	0.0392096	GBE-Ecoli-UNG	Ecoli
T	11	sgRNA-D	3.52362	GBE-Ecoli-UNG	Ecoli
A	14	sgRNA-D	0.071037	GBE-Ecoli-UNG	Ecoli
T	18	sgRNA-H	0.0540078	GBE-Ecoli-UNG	Ecoli
A	13	sgRNA-L	0.0125642	GBE-Ecoli-UNG	Ecoli
C	14	sgRNA-D	99.7578	GBE-Ecoli-UNG	Ecoli
A	6	sgRNA-I	2.47775	GBE-Ecoli-UNG	Ecoli
A	10	sgRNA-B	0.221346	GBE-Ecoli-UNG	Ecoli
C	12	sgRNA-H	96.8301	GBE-Ecoli-UNG	Ecoli
T	16	sgRNA-F	0.380514	GBE-Ecoli-UNG	Ecoli
C	10	sgRNA-B	99.2719	GBE-Ecoli-UNG	Ecoli
A	17	sgRNA-E	0.194803	GBE-Ecoli-UNG	Ecoli
A	11	sgRNA-E	0.148181	GBE-Ecoli-UNG	Ecoli
A	9	sgRNA-A	0.193659	GBE-Ecoli-UNG	Ecoli
C	9	sgRNA-A	98.459	GBE-Ecoli-UNG	Ecoli
A	20	sgRNA-I	0.0144489	GBE-Ecoli-UNG	Ecoli
G	12	sgRNA-H	1.41473	GBE-Ecoli-UNG	Ecoli
G	14	sgRNA-D	0.0292578	GBE-Ecoli-UNG	Ecoli
A	10	sgRNA-C	0.0551964	GBE-Ecoli-UNG	Ecoli
G	4	sgRNA-E	2.0689	GBE-Ecoli-UNG	Ecoli
A	18	sgRNA-H	0.0808614	GBE-Ecoli-UNG	Ecoli
T	17	sgRNA-E	0.531978	GBE-Ecoli-UNG	Ecoli
C	17	sgRNA-E	99.1058	GBE-Ecoli-UNG	Ecoli
G	11	sgRNA-D	0.276661	GBE-Ecoli-UNG	Ecoli
G	10	sgRNA-B	0.227761	GBE-Ecoli-UNG	Ecoli
G	5	sgRNA-B	0.768043	GBE-Ecoli-UNG	Ecoli
C	18	sgRNA-H	99.8535	GBE-Ecoli-UNG	Ecoli
T	10	sgRNA-A	0.47116	GBE-Ecoli-UNG	Ecoli
A	12	sgRNA-H	0.127998	GBE-Ecoli-UNG	Ecoli
G	20	sgRNA-E	0.122252	GBE-Ecoli-UNG	Ecoli
C	10	sgRNA-A	98.3518	GBE-Ecoli-UNG	Ecoli
G	10	sgRNA-A	0.72022	GBE-Ecoli-UNG	Ecoli
G	18	sgRNA-H	0.0116762	GBE-Ecoli-UNG	Ecoli
A	11	sgRNA-D	0.922145	GBE-Ecoli-UNG	Ecoli
A	20	sgRNA-E	0.111585	GBE-Ecoli-UNG	Ecoli
T	6	sgRNA-A	8.17875	GBE-Ecoli-UNG	Ecoli
C	11	sgRNA-D	95.2776	GBE-Ecoli-UNG	Ecoli
A	4	sgRNA-E	3.45695	GBE-Ecoli-UNG	Ecoli
T	5	sgRNA-A	7.78954	GBE-Ecoli-UNG	Ecoli
C	6	sgRNA-A	88.9511	GBE-Ecoli-UNG	Ecoli
T	9	sgRNA-A	0.6103	GBE-Ecoli-UNG	Ecoli
C	5	sgRNA-A	89.1479	GBE-Ecoli-UNG	Ecoli
C	20	sgRNA-E	99.5412	GBE-Ecoli-UNG	Ecoli
C	11	sgRNA-E	99.492	GBE-Ecoli-UNG	Ecoli
A	8	sgRNA-A	3.29078	GBE-Ecoli-UNG	Ecoli
T	20	sgRNA-E	0.224935	GBE-Ecoli-UNG	Ecoli
A	10	sgRNA-A	0.456821	GBE-Ecoli-UNG	Ecoli
G	6	sgRNA-A	1.24624	GBE-Ecoli-UNG	Ecoli
A	5	sgRNA-A	2.54193	GBE-Ecoli-UNG	Ecoli
A	6	sgRNA-A	1.62393	GBE-Ecoli-UNG	Ecoli
G	5	sgRNA-A	0.520641	GBE-Ecoli-UNG	Ecoli
T	11	sgRNA-E	0.240194	GBE-Ecoli-UNG	Ecoli
G	17	sgRNA-E	0.167459	GBE-Ecoli-UNG	Ecoli
T	19	sgRNA-J	0.241556	GBE-Ecoli-UNG	Ecoli
A	18	sgRNA-B3	3.20855	GBE-Ecoli-UNG	Ecoli
C	14	sgRNA-D1	96.6779	GBE-Ecoli-UNG	Ecoli
C	5	sgRNA-D1	92.0424	GBE-Ecoli-UNG	Ecoli
G	14	sgRNA-D1	0.893435	GBE-Ecoli-UNG	Ecoli
T	13	sgRNA-D1	1.18648	GBE-Ecoli-UNG	Ecoli
G	18	sgRNA-D1	0.315809	GBE-Ecoli-UNG	Ecoli
T	14	sgRNA-D1	0.692257	GBE-Ecoli-UNG	Ecoli
C	11	sgRNA-B3	95.0617	GBE-Ecoli-UNG	Ecoli
G	7	sgRNA-D2	16.4922	GBE-Ecoli-UNG	Ecoli
C	4	sgRNA-B3	53.0849	GBE-Ecoli-UNG	Ecoli
A	5	sgRNA-D3	4.7619	GBE-Ecoli-UNG	Ecoli
A	18	sgRNA-D1	0.834206	GBE-Ecoli-UNG	Ecoli
G	13	sgRNA-D1	0.841219	GBE-Ecoli-UNG	Ecoli
A	5	sgRNA-D1	1.81329	GBE-Ecoli-UNG	Ecoli
T	18	sgRNA-A2	0.0840818	GBE-Ecoli-UNG	Ecoli
G	11	sgRNA-D1	1.22135	GBE-Ecoli-UNG	Ecoli
G	5	sgRNA-B3	6.70475	GBE-Ecoli-UNG	Ecoli
G	4	sgRNA-B3	10.3128	GBE-Ecoli-UNG	Ecoli
A	13	sgRNA-D1	1.88445	GBE-Ecoli-UNG	Ecoli
C	6	sgRNA-C1	89.3375	GBE-Ecoli-UNG	Ecoli
C	18	sgRNA-B3	96.2663	GBE-Ecoli-UNG	Ecoli
A	5	sgRNA-B3	12.5126	GBE-Ecoli-UNG	Ecoli
G	9	sgRNA-K	0.694775	GBE-Ecoli-UNG	Ecoli
T	8	sgRNA-K	11.7356	GBE-Ecoli-UNG	Ecoli
A	14	sgRNA-D1	1.73641	GBE-Ecoli-UNG	Ecoli
C	18	sgRNA-D1	98.3557	GBE-Ecoli-UNG	Ecoli
T	11	sgRNA-D1	2.06114	GBE-Ecoli-UNG	Ecoli
G	11	sgRNA-B3	1.63145	GBE-Ecoli-UNG	Ecoli
G	19	sgRNA-J	0.125506	GBE-Ecoli-UNG	Ecoli
C	17	sgRNA-B3	94.8845	GBE-Ecoli-UNG	Ecoli
C	5	sgRNA-D3	95.2381	GBE-Ecoli-UNG	Ecoli
C	5	sgRNA-B3	59.5679	GBE-Ecoli-UNG	Ecoli
C	13	sgRNA-D1	96.0878	GBE-Ecoli-UNG	Ecoli
G	4	sgRNA-D3	0	GBE-Ecoli-UNG	Ecoli
T	9	sgRNA-K	3.13573	GBE-Ecoli-UNG	Ecoli
G	11	sgRNA-B2	0.0428719	GBE-Ecoli-UNG	Ecoli
T	15	sgRNA-A3	0.493794	GBE-Ecoli-UNG	Ecoli
T	5	sgRNA-B3	21.2148	GBE-Ecoli-UNG	Ecoli
T	18	sgRNA-D1	0.494276	GBE-Ecoli-UNG	Ecoli
A	11	sgRNA-B3	1.26216	GBE-Ecoli-UNG	Ecoli
G	18	sgRNA-B3	0.348405	GBE-Ecoli-UNG	Ecoli
T	18	sgRNA-B3	0.176715	GBE-Ecoli-UNG	Ecoli
C	4	sgRNA-D3	95.8333	GBE-Ecoli-UNG	Ecoli
G	2	sgRNA-D3	0	GBE-Ecoli-UNG	Ecoli
T	4	sgRNA-B3	27.8128	GBE-Ecoli-UNG	Ecoli
C	7	sgRNA-D2	69.6685	GBE-Ecoli-UNG	Ecoli
T	5	sgRNA-D3	0	GBE-Ecoli-UNG	Ecoli
G	5	sgRNA-D3	0	GBE-Ecoli-UNG	Ecoli
T	20	sgRNA-D1	0.346432	GBE-Ecoli-UNG	Ecoli
G	18	sgRNA-A2	0.0366368	GBE-Ecoli-UNG	Ecoli
G	12	sgRNA-C1	0.681014	GBE-Ecoli-UNG	Ecoli
A	5	sgRNA-A2	5.68399	GBE-Ecoli-UNG	Ecoli
A	17	sgRNA-B3	4.06859	GBE-Ecoli-UNG	Ecoli
T	5	sgRNA-D1	3.37488	GBE-Ecoli-UNG	Ecoli
G	5	sgRNA-A2	3.3381	GBE-Ecoli-UNG	Ecoli
A	4	sgRNA-B3	8.78953	GBE-Ecoli-UNG	Ecoli
A	6	sgRNA-C1	1.71433	GBE-Ecoli-UNG	Ecoli
T	4	sgRNA-D3	4.16667	GBE-Ecoli-UNG	Ecoli
T	4	sgRNA-D2	12.3185	GBE-Ecoli-UNG	Ecoli
T	20	sgRNA-C1	0.0602325	GBE-Ecoli-UNG	Ecoli
G	8	sgRNA-M	1.86708	GBE-Ecoli-UNG	Ecoli
A	9	sgRNA-K	0.0885705	GBE-Ecoli-UNG	Ecoli
C	9	sgRNA-K	96.0809	GBE-Ecoli-UNG	Ecoli
G	8	sgRNA-K	0.546636	GBE-Ecoli-UNG	Ecoli
C	19	sgRNA-J	99.2608	GBE-Ecoli-UNG	Ecoli
G	16	sgRNA-B3	0.353435	GBE-Ecoli-UNG	Ecoli
A	2	sgRNA-J	0.13018	GBE-Ecoli-UNG	Ecoli
C	11	sgRNA-D1	95.9588	GBE-Ecoli-UNG	Ecoli
T	5	sgRNA-A2	21.0568	GBE-Ecoli-UNG	Ecoli
C	6	sgRNA-A2	64.7297	GBE-Ecoli-UNG	Ecoli
G	7	sgRNA-J	7.50092	GBE-Ecoli-UNG	Ecoli
G	6	sgRNA-B2	1.12393	GBE-Ecoli-UNG	Ecoli
A	7	sgRNA-D2	2.61774	GBE-Ecoli-UNG	Ecoli
C	11	sgRNA-B2	99.6878	GBE-Ecoli-UNG	Ecoli
G	4	sgRNA-D2	0.134409	GBE-Ecoli-UNG	Ecoli
A	11	sgRNA-B2	0.178224	GBE-Ecoli-UNG	Ecoli
G	15	sgRNA-A3	0.234514	GBE-Ecoli-UNG	Ecoli
A	8	sgRNA-C1	1.2393	GBE-Ecoli-UNG	Ecoli
A	6	sgRNA-B3	10.369	GBE-Ecoli-UNG	Ecoli
C	6	sgRNA-B3	67.0852	GBE-Ecoli-UNG	Ecoli
A	20	sgRNA-D1	0.36631	GBE-Ecoli-UNG	Ecoli
A	11	sgRNA-D1	0.758761	GBE-Ecoli-UNG	Ecoli
T	7	sgRNA-J	5.89571	GBE-Ecoli-UNG	Ecoli
G	3	sgRNA-D2	2.10941	GBE-Ecoli-UNG	Ecoli
G	6	sgRNA-C1	3.12994	GBE-Ecoli-UNG	Ecoli
T	6	sgRNA-C1	5.81821	GBE-Ecoli-UNG	Ecoli
C	8	sgRNA-M	83.6043	GBE-Ecoli-UNG	Ecoli
C	6	sgRNA-B2	88.005	GBE-Ecoli-UNG	Ecoli
T	9	sgRNA-A1	0.170307	GBE-Ecoli-UNG	Ecoli
A	12	sgRNA-C1	0.355434	GBE-Ecoli-UNG	Ecoli
C	12	sgRNA-C1	98.4972	GBE-Ecoli-UNG	Ecoli
T	9	sgRNA-D3	0	GBE-Ecoli-UNG	Ecoli
G	5	sgRNA-D1	2.76947	GBE-Ecoli-UNG	Ecoli
C	7	sgRNA-B2	98.5609	GBE-Ecoli-UNG	Ecoli
A	6	sgRNA-D1	3.95768	GBE-Ecoli-UNG	Ecoli
C	9	sgRNA-B2	99.331	GBE-Ecoli-UNG	Ecoli
G	9	sgRNA-B2	0.224747	GBE-Ecoli-UNG	Ecoli
C	18	sgRNA-A2	99.7406	GBE-Ecoli-UNG	Ecoli
G	20	sgRNA-D1	0.396088	GBE-Ecoli-UNG	Ecoli
C	4	sgRNA-D2	87.4798	GBE-Ecoli-UNG	Ecoli
G	15	sgRNA-B3	1.06797	GBE-Ecoli-UNG	Ecoli
C	20	sgRNA-C1	99.3361	GBE-Ecoli-UNG	Ecoli
C	8	sgRNA-K	87.1747	GBE-Ecoli-UNG	Ecoli
A	16	sgRNA-B3	0.715913	GBE-Ecoli-UNG	Ecoli
C	16	sgRNA-B3	95.7838	GBE-Ecoli-UNG	Ecoli
G	12	sgRNA-D3	0	GBE-Ecoli-UNG	Ecoli
T	16	sgRNA-B3	3.14686	GBE-Ecoli-UNG	Ecoli
G	17	sgRNA-B3	0.129957	GBE-Ecoli-UNG	Ecoli
T	17	sgRNA-B3	0.916955	GBE-Ecoli-UNG	Ecoli
A	4	sgRNA-D3	0	GBE-Ecoli-UNG	Ecoli
C	7	sgRNA-J	82.8802	GBE-Ecoli-UNG	Ecoli
T	2	sgRNA-D3	0	GBE-Ecoli-UNG	Ecoli
A	18	sgRNA-A2	0.138677	GBE-Ecoli-UNG	Ecoli
T	3	sgRNA-D2	9.81129	GBE-Ecoli-UNG	Ecoli
A	4	sgRNA-D2	0.0672043	GBE-Ecoli-UNG	Ecoli
G	9	sgRNA-A1	0.0667582	GBE-Ecoli-UNG	Ecoli
T	8	sgRNA-B1	7.25411	GBE-Ecoli-UNG	Ecoli
T	18	sgRNA-B1	0.140087	GBE-Ecoli-UNG	Ecoli
A	7	sgRNA-D3	0	GBE-Ecoli-UNG	Ecoli
C	7	sgRNA-D3	94.4444	GBE-Ecoli-UNG	Ecoli
G	7	sgRNA-D3	5.55556	GBE-Ecoli-UNG	Ecoli
T	7	sgRNA-D3	0	GBE-Ecoli-UNG	Ecoli
G	6	sgRNA-B3	7.45342	GBE-Ecoli-UNG	Ecoli
T	10	sgRNA-D1	3.65674	GBE-Ecoli-UNG	Ecoli
C	20	sgRNA-D1	98.8912	GBE-Ecoli-UNG	Ecoli
T	5	sgRNA-C1	6.98778	GBE-Ecoli-UNG	Ecoli
T	6	sgRNA-B3	15.0923	GBE-Ecoli-UNG	Ecoli
G	9	sgRNA-D3	0	GBE-Ecoli-UNG	Ecoli
A	20	sgRNA-C1	0.182566	GBE-Ecoli-UNG	Ecoli
A	8	sgRNA-M	3.89488	GBE-Ecoli-UNG	Ecoli
A	9	sgRNA-B1	0.4241	GBE-Ecoli-UNG	Ecoli
T	6	sgRNA-B2	2.0003	GBE-Ecoli-UNG	Ecoli
A	7	sgRNA-B2	0.431621	GBE-Ecoli-UNG	Ecoli
A	7	sgRNA-B3	12.6179	GBE-Ecoli-UNG	Ecoli
C	5	sgRNA-A2	69.9211	GBE-Ecoli-UNG	Ecoli
G	7	sgRNA-B3	2.60151	GBE-Ecoli-UNG	Ecoli
C	6	sgRNA-D1	93.4761	GBE-Ecoli-UNG	Ecoli
C	3	sgRNA-D2	87.9454	GBE-Ecoli-UNG	Ecoli
C	9	sgRNA-D3	100	GBE-Ecoli-UNG	Ecoli
G	20	sgRNA-C1	0.421089	GBE-Ecoli-UNG	Ecoli
C	17	sgRNA-C1	99.3461	GBE-Ecoli-UNG	Ecoli
G	5	sgRNA-C1	1.04591	GBE-Ecoli-UNG	Ecoli
T	7	sgRNA-A1	6.41091	GBE-Ecoli-UNG	Ecoli
T	13	sgRNA-J	0.361669	GBE-Ecoli-UNG	Ecoli
A	19	sgRNA-J	0.372139	GBE-Ecoli-UNG	Ecoli
C	13	sgRNA-J	99.4752	GBE-Ecoli-UNG	Ecoli
T	12	sgRNA-D3	0	GBE-Ecoli-UNG	Ecoli
A	10	sgRNA-D1	1.24469	GBE-Ecoli-UNG	Ecoli
T	17	sgRNA-D3	4.16667	GBE-Ecoli-UNG	Ecoli
C	2	sgRNA-D3	95.8333	GBE-Ecoli-UNG	Ecoli
G	6	sgRNA-A2	4.7069	GBE-Ecoli-UNG	Ecoli
T	6	sgRNA-A2	19.8112	GBE-Ecoli-UNG	Ecoli
G	2	sgRNA-J	0.265105	GBE-Ecoli-UNG	Ecoli
T	2	sgRNA-J	0.219427	GBE-Ecoli-UNG	Ecoli
A	6	sgRNA-B2	8.87081	GBE-Ecoli-UNG	Ecoli
T	12	sgRNA-B3	0.889995	GBE-Ecoli-UNG	Ecoli
C	9	sgRNA-A1	99.686	GBE-Ecoli-UNG	Ecoli
A	9	sgRNA-A1	0.0769624	GBE-Ecoli-UNG	Ecoli
A	19	sgRNA-B1	0.0318577	GBE-Ecoli-UNG	Ecoli
T	7	sgRNA-D2	11.2216	GBE-Ecoli-UNG	Ecoli
A	9	sgRNA-D2	0.0674764	GBE-Ecoli-UNG	Ecoli
C	9	sgRNA-D2	80.194	GBE-Ecoli-UNG	Ecoli
G	9	sgRNA-D2	12.7522	GBE-Ecoli-UNG	Ecoli
A	7	sgRNA-J	3.72317	GBE-Ecoli-UNG	Ecoli
C	2	sgRNA-J	99.3853	GBE-Ecoli-UNG	Ecoli
G	4	sgRNA-B2	1.69983	GBE-Ecoli-UNG	Ecoli
T	4	sgRNA-B2	14.7549	GBE-Ecoli-UNG	Ecoli
A	15	sgRNA-B3	0.308078	GBE-Ecoli-UNG	Ecoli
T	2	sgRNA-C3	0.53078	GBE-Ecoli-UNG	Ecoli
A	12	sgRNA-D3	0	GBE-Ecoli-UNG	Ecoli
T	15	sgRNA-B3	3.8859	GBE-Ecoli-UNG	Ecoli
G	9	sgRNA-B1	0.29577	GBE-Ecoli-UNG	Ecoli
T	9	sgRNA-B1	0.131298	GBE-Ecoli-UNG	Ecoli
C	15	sgRNA-C1	98.7814	GBE-Ecoli-UNG	Ecoli
C	7	sgRNA-B3	80.5887	GBE-Ecoli-UNG	Ecoli
T	15	sgRNA-C1	0.696943	GBE-Ecoli-UNG	Ecoli
A	16	sgRNA-C1	0.292217	GBE-Ecoli-UNG	Ecoli
A	9	sgRNA-D3	0	GBE-Ecoli-UNG	Ecoli
T	11	sgRNA-B3	2.04467	GBE-Ecoli-UNG	Ecoli
T	17	sgRNA-C1	0.279062	GBE-Ecoli-UNG	Ecoli
C	5	sgRNA-C1	90.5655	GBE-Ecoli-UNG	Ecoli
G	7	sgRNA-A1	7.09781	GBE-Ecoli-UNG	Ecoli
T	20	sgRNA-A1	0.120692	GBE-Ecoli-UNG	Ecoli
A	8	sgRNA-A1	0.220841	GBE-Ecoli-UNG	Ecoli
C	12	sgRNA-D3	100	GBE-Ecoli-UNG	Ecoli
C	7	sgRNA-K	63.9454	GBE-Ecoli-UNG	Ecoli
G	1	sgRNA-D2	0.833333	GBE-Ecoli-UNG	Ecoli
A	17	sgRNA-D3	0	GBE-Ecoli-UNG	Ecoli
T	8	sgRNA-M	10.6338	GBE-Ecoli-UNG	Ecoli
A	2	sgRNA-D3	4.16667	GBE-Ecoli-UNG	Ecoli
A	6	sgRNA-A2	10.7522	GBE-Ecoli-UNG	Ecoli
C	10	sgRNA-D1	93.7656	GBE-Ecoli-UNG	Ecoli
G	10	sgRNA-D1	1.33302	GBE-Ecoli-UNG	Ecoli
G	17	sgRNA-B2	0.0394807	GBE-Ecoli-UNG	Ecoli
A	17	sgRNA-C1	0.176455	GBE-Ecoli-UNG	Ecoli
C	6	sgRNA-M	53.8053	GBE-Ecoli-UNG	Ecoli
G	17	sgRNA-C1	0.198422	GBE-Ecoli-UNG	Ecoli
C	8	sgRNA-A1	99.0159	GBE-Ecoli-UNG	Ecoli
A	4	sgRNA-C3	1.2181	GBE-Ecoli-UNG	Ecoli
T	19	sgRNA-B1	0.142768	GBE-Ecoli-UNG	Ecoli
C	8	sgRNA-C1	93.4246	GBE-Ecoli-UNG	Ecoli
G	8	sgRNA-C1	0.765212	GBE-Ecoli-UNG	Ecoli
T	8	sgRNA-C1	4.57086	GBE-Ecoli-UNG	Ecoli
A	3	sgRNA-D2	0.133869	GBE-Ecoli-UNG	Ecoli
C	4	sgRNA-B2	82.6154	GBE-Ecoli-UNG	Ecoli
T	17	sgRNA-B2	0.0821951	GBE-Ecoli-UNG	Ecoli
C	15	sgRNA-B3	94.7381	GBE-Ecoli-UNG	Ecoli
C	15	sgRNA-A3	99.126	GBE-Ecoli-UNG	Ecoli
G	2	sgRNA-C3	0.070373	GBE-Ecoli-UNG	Ecoli
T	5	sgRNA-C3	3.37411	GBE-Ecoli-UNG	Ecoli
T	6	sgRNA-M	34.9622	GBE-Ecoli-UNG	Ecoli
C	9	sgRNA-B1	99.1488	GBE-Ecoli-UNG	Ecoli
T	13	sgRNA-M	0.21092	GBE-Ecoli-UNG	Ecoli
T	12	sgRNA-C1	0.466324	GBE-Ecoli-UNG	Ecoli
A	15	sgRNA-C1	0.302921	GBE-Ecoli-UNG	Ecoli
G	7	sgRNA-B2	0.0731178	GBE-Ecoli-UNG	Ecoli
T	7	sgRNA-B2	0.934313	GBE-Ecoli-UNG	Ecoli
A	9	sgRNA-B2	0.331758	GBE-Ecoli-UNG	Ecoli
T	9	sgRNA-B2	0.112479	GBE-Ecoli-UNG	Ecoli
A	5	sgRNA-C1	1.40081	GBE-Ecoli-UNG	Ecoli
C	17	sgRNA-B2	99.748	GBE-Ecoli-UNG	Ecoli
G	20	sgRNA-A1	0.0529797	GBE-Ecoli-UNG	Ecoli
C	12	sgRNA-B3	97.2379	GBE-Ecoli-UNG	Ecoli
G	5	sgRNA-B1	0.572834	GBE-Ecoli-UNG	Ecoli
G	7	sgRNA-K	0.435276	GBE-Ecoli-UNG	Ecoli
G	15	sgRNA-B1	0.0641077	GBE-Ecoli-UNG	Ecoli
A	13	sgRNA-J	0.13587	GBE-Ecoli-UNG	Ecoli
T	1	sgRNA-D2	1.5074	GBE-Ecoli-UNG	Ecoli
C	17	sgRNA-D3	95.8333	GBE-Ecoli-UNG	Ecoli
G	17	sgRNA-D3	0	GBE-Ecoli-UNG	Ecoli
G	10	sgRNA-D2	1.73414	GBE-Ecoli-UNG	Ecoli
G	18	sgRNA-B1	0.0525274	GBE-Ecoli-UNG	Ecoli
A	4	sgRNA-B2	0.929868	GBE-Ecoli-UNG	Ecoli
A	12	sgRNA-B3	1.23689	GBE-Ecoli-UNG	Ecoli
T	16	sgRNA-C1	0.29619	GBE-Ecoli-UNG	Ecoli
C	2	sgRNA-C3	98.8229	GBE-Ecoli-UNG	Ecoli
G	12	sgRNA-B3	0.635243	GBE-Ecoli-UNG	Ecoli
T	5	sgRNA-B1	15.5871	GBE-Ecoli-UNG	Ecoli
G	8	sgRNA-B1	1.77857	GBE-Ecoli-UNG	Ecoli
C	19	sgRNA-B1	99.7501	GBE-Ecoli-UNG	Ecoli
A	20	sgRNA-B1	0.0489537	GBE-Ecoli-UNG	Ecoli
G	20	sgRNA-B1	0.0640611	GBE-Ecoli-UNG	Ecoli
T	20	sgRNA-B1	0.129265	GBE-Ecoli-UNG	Ecoli
T	9	sgRNA-D2	6.98634	GBE-Ecoli-UNG	Ecoli
A	17	sgRNA-B2	0.130336	GBE-Ecoli-UNG	Ecoli
A	8	sgRNA-B3	2.87099	GBE-Ecoli-UNG	Ecoli
T	10	sgRNA-D2	0.0674764	GBE-Ecoli-UNG	Ecoli
A	18	sgRNA-B1	0.0174798	GBE-Ecoli-UNG	Ecoli
G	5	sgRNA-C3	1.55893	GBE-Ecoli-UNG	Ecoli
A	6	sgRNA-M	2.97513	GBE-Ecoli-UNG	Ecoli
A	1	sgRNA-D2	0.0665336	GBE-Ecoli-UNG	Ecoli
C	1	sgRNA-D2	97.5927	GBE-Ecoli-UNG	Ecoli
G	13	sgRNA-M	0.0223739	GBE-Ecoli-UNG	Ecoli
A	15	sgRNA-M	0.0595622	GBE-Ecoli-UNG	Ecoli
C	15	sgRNA-M	99.7885	GBE-Ecoli-UNG	Ecoli
G	15	sgRNA-C1	0.218748	GBE-Ecoli-UNG	Ecoli
G	19	sgRNA-M	0.0184744	GBE-Ecoli-UNG	Ecoli
T	7	sgRNA-B3	4.1919	GBE-Ecoli-UNG	Ecoli
T	12	sgRNA-A3	1.53524	GBE-Ecoli-UNG	Ecoli
A	7	sgRNA-A1	3.66785	GBE-Ecoli-UNG	Ecoli
C	7	sgRNA-A1	82.8234	GBE-Ecoli-UNG	Ecoli
A	12	sgRNA-B1	0.0652636	GBE-Ecoli-UNG	Ecoli
C	4	sgRNA-M	97.4487	GBE-Ecoli-UNG	Ecoli
A	17	sgRNA-A3	0.419703	GBE-Ecoli-UNG	Ecoli
C	5	sgRNA-B1	81.6863	GBE-Ecoli-UNG	Ecoli
G	13	sgRNA-J	0.0272506	GBE-Ecoli-UNG	Ecoli
T	15	sgRNA-B1	0.0935228	GBE-Ecoli-UNG	Ecoli
A	8	sgRNA-D1	2.06918	GBE-Ecoli-UNG	Ecoli
A	10	sgRNA-D2	1.37314	GBE-Ecoli-UNG	Ecoli
C	10	sgRNA-D2	96.8252	GBE-Ecoli-UNG	Ecoli
C	18	sgRNA-B1	99.7899	GBE-Ecoli-UNG	Ecoli
A	5	sgRNA-B1	2.15378	GBE-Ecoli-UNG	Ecoli
C	16	sgRNA-C1	99.3247	GBE-Ecoli-UNG	Ecoli
A	4	sgRNA-M	0.0388324	GBE-Ecoli-UNG	Ecoli
A	2	sgRNA-C3	0.575955	GBE-Ecoli-UNG	Ecoli
C	5	sgRNA-C3	93.445	GBE-Ecoli-UNG	Ecoli
T	4	sgRNA-M	2.48885	GBE-Ecoli-UNG	Ecoli
G	6	sgRNA-M	8.25734	GBE-Ecoli-UNG	Ecoli
C	6	sgRNA-B1	86.3178	GBE-Ecoli-UNG	Ecoli
C	4	sgRNA-C3	95.5517	GBE-Ecoli-UNG	Ecoli
G	19	sgRNA-B1	0.0753216	GBE-Ecoli-UNG	Ecoli
A	17	sgRNA-A1	0.0276911	GBE-Ecoli-UNG	Ecoli
C	20	sgRNA-B1	99.7577	GBE-Ecoli-UNG	Ecoli
T	11	sgRNA-B2	0.0910806	GBE-Ecoli-UNG	Ecoli
T	19	sgRNA-M	0.184742	GBE-Ecoli-UNG	Ecoli
G	8	sgRNA-D1	3.47983	GBE-Ecoli-UNG	Ecoli
A	15	sgRNA-A3	0.145688	GBE-Ecoli-UNG	Ecoli
C	20	sgRNA-A1	99.8047	GBE-Ecoli-UNG	Ecoli
G	6	sgRNA-A3	31.5175	GBE-Ecoli-UNG	Ecoli
C	12	sgRNA-B1	99.8172	GBE-Ecoli-UNG	Ecoli
G	12	sgRNA-B1	0.0316389	GBE-Ecoli-UNG	Ecoli
A	8	sgRNA-K	0.542995	GBE-Ecoli-UNG	Ecoli
T	8	sgRNA-A1	0.502981	GBE-Ecoli-UNG	Ecoli
C	13	sgRNA-M	99.7145	GBE-Ecoli-UNG	Ecoli
C	17	sgRNA-K	79.362	GBE-Ecoli-UNG	Ecoli
G	15	sgRNA-M	0.0236054	GBE-Ecoli-UNG	Ecoli
C	19	sgRNA-M	99.7372	GBE-Ecoli-UNG	Ecoli
G	12	sgRNA-A3	0.149444	GBE-Ecoli-UNG	Ecoli
G	17	sgRNA-A1	0.0712248	GBE-Ecoli-UNG	Ecoli
A	20	sgRNA-A1	0.0215799	GBE-Ecoli-UNG	Ecoli
A	10	sgRNA-J	0.444761	GBE-Ecoli-UNG	Ecoli
T	11	sgRNA-C3	1.49979	GBE-Ecoli-UNG	Ecoli
C	10	sgRNA-J	98.9967	GBE-Ecoli-UNG	Ecoli
G	16	sgRNA-C1	0.0868974	GBE-Ecoli-UNG	Ecoli
T	12	sgRNA-B1	0.0859276	GBE-Ecoli-UNG	Ecoli
A	15	sgRNA-B1	0.0236875	GBE-Ecoli-UNG	Ecoli
T	7	sgRNA-D1	1.00663	GBE-Ecoli-UNG	Ecoli
G	7	sgRNA-D1	0.505979	GBE-Ecoli-UNG	Ecoli
C	8	sgRNA-D1	93.2625	GBE-Ecoli-UNG	Ecoli
C	12	sgRNA-A3	95.9987	GBE-Ecoli-UNG	Ecoli
T	17	sgRNA-A1	0.177222	GBE-Ecoli-UNG	Ecoli
A	19	sgRNA-M	0.0595441	GBE-Ecoli-UNG	Ecoli
A	8	sgRNA-A3	3.63666	GBE-Ecoli-UNG	Ecoli
T	8	sgRNA-D1	1.18845	GBE-Ecoli-UNG	Ecoli
T	4	sgRNA-C3	3.03135	GBE-Ecoli-UNG	Ecoli
A	5	sgRNA-C3	1.62199	GBE-Ecoli-UNG	Ecoli
G	17	sgRNA-K	0.0675895	GBE-Ecoli-UNG	Ecoli
G	4	sgRNA-M	0.0236146	GBE-Ecoli-UNG	Ecoli
A	6	sgRNA-B1	1.5881	GBE-Ecoli-UNG	Ecoli
C	20	sgRNA-A3	98.9865	GBE-Ecoli-UNG	Ecoli
A	16	sgRNA-A3	0.456444	GBE-Ecoli-UNG	Ecoli
G	4	sgRNA-C3	0.198867	GBE-Ecoli-UNG	Ecoli
C	16	sgRNA-A3	98.9436	GBE-Ecoli-UNG	Ecoli
A	6	sgRNA-A3	7.49499	GBE-Ecoli-UNG	Ecoli
G	11	sgRNA-C3	0.193948	GBE-Ecoli-UNG	Ecoli
G	16	sgRNA-A3	0.202684	GBE-Ecoli-UNG	Ecoli
T	16	sgRNA-A3	0.397283	GBE-Ecoli-UNG	Ecoli
C	6	sgRNA-A3	38.6754	GBE-Ecoli-UNG	Ecoli
T	5	sgRNA-K	41.6587	GBE-Ecoli-UNG	Ecoli
A	13	sgRNA-M	0.0522132	GBE-Ecoli-UNG	Ecoli
G	10	sgRNA-J	0.21068	GBE-Ecoli-UNG	Ecoli
C	15	sgRNA-B1	99.8187	GBE-Ecoli-UNG	Ecoli
A	12	sgRNA-A3	2.31663	GBE-Ecoli-UNG	Ecoli
C	17	sgRNA-A1	99.7239	GBE-Ecoli-UNG	Ecoli
A	17	sgRNA-K	20.2661	GBE-Ecoli-UNG	Ecoli
T	5	sgRNA-A3	22.3712	GBE-Ecoli-UNG	Ecoli
T	20	sgRNA-A3	0.0626623	GBE-Ecoli-UNG	Ecoli
G	17	sgRNA-A3	0.20214	GBE-Ecoli-UNG	Ecoli
T	15	sgRNA-M	0.128358	GBE-Ecoli-UNG	Ecoli
T	6	sgRNA-A3	22.3121	GBE-Ecoli-UNG	Ecoli
T	11	sgRNA-J	0.174526	GBE-Ecoli-UNG	Ecoli
G	6	sgRNA-B1	0.893009	GBE-Ecoli-UNG	Ecoli
A	7	sgRNA-K	5.99747	GBE-Ecoli-UNG	Ecoli
G	10	sgRNA-C3	1.62632	GBE-Ecoli-UNG	Ecoli
A	11	sgRNA-C3	0.0596607	GBE-Ecoli-UNG	Ecoli
G	6	sgRNA-D1	0.691658	GBE-Ecoli-UNG	Ecoli
G	5	sgRNA-A3	3.42713	GBE-Ecoli-UNG	Ecoli
C	11	sgRNA-C3	98.2466	GBE-Ecoli-UNG	Ecoli
A	5	sgRNA-A3	18.949	GBE-Ecoli-UNG	Ecoli
C	8	sgRNA-B1	86.8953	GBE-Ecoli-UNG	Ecoli
T	7	sgRNA-K	29.6219	GBE-Ecoli-UNG	Ecoli
T	17	sgRNA-A3	0.527839	GBE-Ecoli-UNG	Ecoli
G	8	sgRNA-A1	0.260248	GBE-Ecoli-UNG	Ecoli
C	7	sgRNA-D1	96.4007	GBE-Ecoli-UNG	Ecoli
T	10	sgRNA-C3	0.416363	GBE-Ecoli-UNG	Ecoli
T	6	sgRNA-B1	11.201	GBE-Ecoli-UNG	Ecoli
C	5	sgRNA-A3	55.2527	GBE-Ecoli-UNG	Ecoli
A	8	sgRNA-B1	4.07207	GBE-Ecoli-UNG	Ecoli
T	17	sgRNA-K	0.304278	GBE-Ecoli-UNG	Ecoli
T	6	sgRNA-D1	1.87458	GBE-Ecoli-UNG	Ecoli
C	10	sgRNA-C3	97.8092	GBE-Ecoli-UNG	Ecoli
C	17	sgRNA-A3	98.8503	GBE-Ecoli-UNG	Ecoli
A	5	sgRNA-K	2.74503	GBE-Ecoli-UNG	Ecoli
G	20	sgRNA-A3	0.478388	GBE-Ecoli-UNG	Ecoli
C	11	sgRNA-J	99.0711	GBE-Ecoli-UNG	Ecoli
C	3	sgRNA-K	92.5646	GBE-Ecoli-UNG	Ecoli
G	5	sgRNA-K	2.15393	GBE-Ecoli-UNG	Ecoli
A	20	sgRNA-A3	0.472463	GBE-Ecoli-UNG	Ecoli
C	8	sgRNA-A3	79.1251	GBE-Ecoli-UNG	Ecoli
T	8	sgRNA-B3	1.38647	GBE-Ecoli-UNG	Ecoli
G	3	sgRNA-K	0.182996	GBE-Ecoli-UNG	Ecoli
T	8	sgRNA-A3	14.2438	GBE-Ecoli-UNG	Ecoli
T	3	sgRNA-K	1.70954	GBE-Ecoli-UNG	Ecoli
G	8	sgRNA-B3	1.47736	GBE-Ecoli-UNG	Ecoli
A	7	sgRNA-D1	2.08671	GBE-Ecoli-UNG	Ecoli
G	11	sgRNA-J	0.0218764	GBE-Ecoli-UNG	Ecoli
C	5	sgRNA-K	53.4424	GBE-Ecoli-UNG	Ecoli
A	11	sgRNA-J	0.732525	GBE-Ecoli-UNG	Ecoli
G	8	sgRNA-A3	2.99445	GBE-Ecoli-UNG	Ecoli
C	8	sgRNA-B3	94.2652	GBE-Ecoli-UNG	Ecoli
A	10	sgRNA-C3	0.148074	GBE-Ecoli-UNG	Ecoli
T	10	sgRNA-J	0.347903	GBE-Ecoli-UNG	Ecoli
A	3	sgRNA-K	5.54282	GBE-Ecoli-UNG	Ecoli
G	2	sgRNA-O	0.0225942	GBE-Ecoli-UNG	Ecoli
A	17	sgRNA-L1	0.0889654	GBE-Ecoli-UNG	Ecoli
C	5	sgRNA-L2	40.0277	GBE-Ecoli-UNG	Ecoli
T	4	sgRNA-L2	0.119345	GBE-Ecoli-UNG	Ecoli
A	14	sgRNA-L4	8.33333	GBE-Ecoli-UNG	Ecoli
G	4	sgRNA-L2	0.0776104	GBE-Ecoli-UNG	Ecoli
A	1	sgRNA-L1	0.521209	GBE-Ecoli-UNG	Ecoli
T	13	sgRNA-P	5.21986	GBE-Ecoli-UNG	Ecoli
T	2	sgRNA-O	0.039759	GBE-Ecoli-UNG	Ecoli
C	14	sgRNA-L3	95.2624	GBE-Ecoli-UNG	Ecoli
C	8	sgRNA-P	93.243	GBE-Ecoli-UNG	Ecoli
C	16	sgRNA-L3	79.2457	GBE-Ecoli-UNG	Ecoli
G	7	sgRNA-F2	1.19705	GBE-Ecoli-UNG	Ecoli
A	8	sgRNA-P	0.592691	GBE-Ecoli-UNG	Ecoli
C	14	sgRNA-P	98.2161	GBE-Ecoli-UNG	Ecoli
A	13	sgRNA-L4	0.161031	GBE-Ecoli-UNG	Ecoli
C	13	sgRNA-L4	99.839	GBE-Ecoli-UNG	Ecoli
T	15	sgRNA-L1	10.1305	GBE-Ecoli-UNG	Ecoli
A	5	sgRNA-L2	6.74367	GBE-Ecoli-UNG	Ecoli
T	7	sgRNA-F2	3.75024	GBE-Ecoli-UNG	Ecoli
A	14	sgRNA-L3	0.867369	GBE-Ecoli-UNG	Ecoli
G	14	sgRNA-L3	3.32675	GBE-Ecoli-UNG	Ecoli
T	13	sgRNA-L4	0	GBE-Ecoli-UNG	Ecoli
T	14	sgRNA-L3	0.543478	GBE-Ecoli-UNG	Ecoli
A	6	sgRNA-P	2.9682	GBE-Ecoli-UNG	Ecoli
G	16	sgRNA-L3	18.3965	GBE-Ecoli-UNG	Ecoli
T	20	sgRNA-P	0.124378	GBE-Ecoli-UNG	Ecoli
A	8	sgRNA-O	1.09592	GBE-Ecoli-UNG	Ecoli
A	5	sgRNA-L3	1.82023	GBE-Ecoli-UNG	Ecoli
C	5	sgRNA-L3	87.7266	GBE-Ecoli-UNG	Ecoli
G	13	sgRNA-L4	0	GBE-Ecoli-UNG	Ecoli
T	15	sgRNA-P	1.14604	GBE-Ecoli-UNG	Ecoli
A	20	sgRNA-P	0.603501	GBE-Ecoli-UNG	Ecoli
G	5	sgRNA-L2	4.81843	GBE-Ecoli-UNG	Ecoli
A	15	sgRNA-P1	0.79848	GBE-Ecoli-UNG	Ecoli
A	13	sgRNA-P	0.889527	GBE-Ecoli-UNG	Ecoli
A	13	sgRNA-L1	0.611647	GBE-Ecoli-UNG	Ecoli
A	16	sgRNA-L3	0.3663	GBE-Ecoli-UNG	Ecoli
G	16	sgRNA-P1	0.429692	GBE-Ecoli-UNG	Ecoli
A	14	sgRNA-P	0.0604961	GBE-Ecoli-UNG	Ecoli
T	6	sgRNA-P	19.4756	GBE-Ecoli-UNG	Ecoli
A	15	sgRNA-L1	0.329469	GBE-Ecoli-UNG	Ecoli
C	15	sgRNA-L1	89.2598	GBE-Ecoli-UNG	Ecoli
G	15	sgRNA-L1	0.280199	GBE-Ecoli-UNG	Ecoli
T	9	sgRNA-P1	0.36338	GBE-Ecoli-UNG	Ecoli
C	2	sgRNA-O	99.9193	GBE-Ecoli-UNG	Ecoli
G	9	sgRNA-L4	0.161031	GBE-Ecoli-UNG	Ecoli
G	8	sgRNA-P	4.10093	GBE-Ecoli-UNG	Ecoli
G	20	sgRNA-P	19.7459	GBE-Ecoli-UNG	Ecoli
T	4	sgRNA-O	10.4257	GBE-Ecoli-UNG	Ecoli
C	13	sgRNA-L1	98.5245	GBE-Ecoli-UNG	Ecoli
G	5	sgRNA-P1	21.0822	GBE-Ecoli-UNG	Ecoli
C	6	sgRNA-P	76.4329	GBE-Ecoli-UNG	Ecoli
T	16	sgRNA-L3	1.99155	GBE-Ecoli-UNG	Ecoli
C	5	sgRNA-O	90.122	GBE-Ecoli-UNG	Ecoli
G	5	sgRNA-O	0.113887	GBE-Ecoli-UNG	Ecoli
T	5	sgRNA-O	8.24427	GBE-Ecoli-UNG	Ecoli
T	4	sgRNA-Q	40.4134	GBE-Ecoli-UNG	Ecoli
C	8	sgRNA-O	90.0833	GBE-Ecoli-UNG	Ecoli
C	14	sgRNA-L4	91.6667	GBE-Ecoli-UNG	Ecoli
G	14	sgRNA-L4	0	GBE-Ecoli-UNG	Ecoli
T	5	sgRNA-L2	48.4102	GBE-Ecoli-UNG	Ecoli
C	15	sgRNA-P1	95.9027	GBE-Ecoli-UNG	Ecoli
C	13	sgRNA-P	91.7144	GBE-Ecoli-UNG	Ecoli
G	13	sgRNA-P	2.17618	GBE-Ecoli-UNG	Ecoli
A	16	sgRNA-P1	0.120893	GBE-Ecoli-UNG	Ecoli
G	6	sgRNA-P	1.1233	GBE-Ecoli-UNG	Ecoli
T	16	sgRNA-P1	0.555741	GBE-Ecoli-UNG	Ecoli
A	17	sgRNA-P1	0.191147	GBE-Ecoli-UNG	Ecoli
G	14	sgRNA-P	0.282543	GBE-Ecoli-UNG	Ecoli
G	5	sgRNA-L3	5.06484	GBE-Ecoli-UNG	Ecoli
T	5	sgRNA-L3	5.38834	GBE-Ecoli-UNG	Ecoli
C	1	sgRNA-L1	98.9828	GBE-Ecoli-UNG	Ecoli
G	1	sgRNA-L1	0.328521	GBE-Ecoli-UNG	Ecoli
C	20	sgRNA-P	79.5263	GBE-Ecoli-UNG	Ecoli
T	1	sgRNA-L1	0.167423	GBE-Ecoli-UNG	Ecoli
A	5	sgRNA-P1	1.40035	GBE-Ecoli-UNG	Ecoli
C	5	sgRNA-P1	76.3841	GBE-Ecoli-UNG	Ecoli
G	6	sgRNA-L3	5.14779	GBE-Ecoli-UNG	Ecoli
C	16	sgRNA-P1	98.8937	GBE-Ecoli-UNG	Ecoli
T	13	sgRNA-L1	0.249213	GBE-Ecoli-UNG	Ecoli
A	9	sgRNA-P1	0.353045	GBE-Ecoli-UNG	Ecoli
C	9	sgRNA-P1	98.6899	GBE-Ecoli-UNG	Ecoli
G	9	sgRNA-P1	0.593674	GBE-Ecoli-UNG	Ecoli
G	13	sgRNA-F2	0.112844	GBE-Ecoli-UNG	Ecoli
T	13	sgRNA-F2	0.460462	GBE-Ecoli-UNG	Ecoli
A	20	sgRNA-F2	0.0367185	GBE-Ecoli-UNG	Ecoli
T	9	sgRNA-L4	8.33333	GBE-Ecoli-UNG	Ecoli
A	4	sgRNA-O	2.33056	GBE-Ecoli-UNG	Ecoli
C	4	sgRNA-O	86.2527	GBE-Ecoli-UNG	Ecoli
A	5	sgRNA-O	1.51981	GBE-Ecoli-UNG	Ecoli
T	16	sgRNA-Q	0.229616	GBE-Ecoli-UNG	Ecoli
G	13	sgRNA-L1	0.614646	GBE-Ecoli-UNG	Ecoli
C	4	sgRNA-Q	52.9424	GBE-Ecoli-UNG	Ecoli
A	6	sgRNA-F2	10.0312	GBE-Ecoli-UNG	Ecoli
G	6	sgRNA-F2	25.6598	GBE-Ecoli-UNG	Ecoli
T	6	sgRNA-F2	13.5369	GBE-Ecoli-UNG	Ecoli
A	7	sgRNA-F2	2.03177	GBE-Ecoli-UNG	Ecoli
C	7	sgRNA-F2	93.0209	GBE-Ecoli-UNG	Ecoli
A	12	sgRNA-P1	0.00409469	GBE-Ecoli-UNG	Ecoli
C	12	sgRNA-P1	99.4956	GBE-Ecoli-UNG	Ecoli
G	12	sgRNA-P1	0.190126	GBE-Ecoli-UNG	Ecoli
T	12	sgRNA-P1	0.310175	GBE-Ecoli-UNG	Ecoli
G	15	sgRNA-P1	0.576297	GBE-Ecoli-UNG	Ecoli
T	15	sgRNA-P1	2.72253	GBE-Ecoli-UNG	Ecoli
G	7	sgRNA-Q	0.249103	GBE-Ecoli-UNG	Ecoli
T	7	sgRNA-Q	17.6829	GBE-Ecoli-UNG	Ecoli
G	6	sgRNA-L2	23.4674	GBE-Ecoli-UNG	Ecoli
T	6	sgRNA-L2	36.9827	GBE-Ecoli-UNG	Ecoli
A	3	sgRNA-L4	0	GBE-Ecoli-UNG	Ecoli
T	14	sgRNA-P	1.44081	GBE-Ecoli-UNG	Ecoli
A	15	sgRNA-P	1.24225	GBE-Ecoli-UNG	Ecoli
C	15	sgRNA-P	97.2479	GBE-Ecoli-UNG	Ecoli
A	6	sgRNA-L3	2.66393	GBE-Ecoli-UNG	Ecoli
C	6	sgRNA-L3	61.5313	GBE-Ecoli-UNG	Ecoli
T	18	sgRNA-P1	0.369981	GBE-Ecoli-UNG	Ecoli
C	18	sgRNA-P1	95.5189	GBE-Ecoli-UNG	Ecoli
G	18	sgRNA-P1	0.305778	GBE-Ecoli-UNG	Ecoli
T	4	sgRNA-L4	0.161031	GBE-Ecoli-UNG	Ecoli
T	6	sgRNA-L3	30.657	GBE-Ecoli-UNG	Ecoli
T	5	sgRNA-P1	1.13337	GBE-Ecoli-UNG	Ecoli
A	10	sgRNA-O	0.326693	GBE-Ecoli-UNG	Ecoli
C	10	sgRNA-O	97.8472	GBE-Ecoli-UNG	Ecoli
G	10	sgRNA-O	0.562872	GBE-Ecoli-UNG	Ecoli
T	10	sgRNA-O	1.26321	GBE-Ecoli-UNG	Ecoli
A	2	sgRNA-O	0.0183777	GBE-Ecoli-UNG	Ecoli
A	14	sgRNA-Q	1.11221	GBE-Ecoli-UNG	Ecoli
C	14	sgRNA-Q	98.6275	GBE-Ecoli-UNG	Ecoli
G	14	sgRNA-Q	0.129831	GBE-Ecoli-UNG	Ecoli
C	17	sgRNA-L1	99.2213	GBE-Ecoli-UNG	Ecoli
G	4	sgRNA-O	0.990996	GBE-Ecoli-UNG	Ecoli
A	18	sgRNA-L1	0.371814	GBE-Ecoli-UNG	Ecoli
A	4	sgRNA-Q	6.53173	GBE-Ecoli-UNG	Ecoli
T	4	sgRNA-F2	2.5883	GBE-Ecoli-UNG	Ecoli
A	11	sgRNA-L4	0.161031	GBE-Ecoli-UNG	Ecoli
C	11	sgRNA-L4	99.839	GBE-Ecoli-UNG	Ecoli
G	11	sgRNA-L4	0	GBE-Ecoli-UNG	Ecoli
T	11	sgRNA-L4	0	GBE-Ecoli-UNG	Ecoli
C	20	sgRNA-L1	98.772	GBE-Ecoli-UNG	Ecoli
G	20	sgRNA-L1	0.594416	GBE-Ecoli-UNG	Ecoli
A	5	sgRNA-L1	3.66207	GBE-Ecoli-UNG	Ecoli
C	5	sgRNA-L1	79.9408	GBE-Ecoli-UNG	Ecoli
G	5	sgRNA-L1	1.88042	GBE-Ecoli-UNG	Ecoli
C	10	sgRNA-R	82.81	GBE-Ecoli-UNG	Ecoli
T	14	sgRNA-L4	0	GBE-Ecoli-UNG	Ecoli
A	20	sgRNA-L4	0.161031	GBE-Ecoli-UNG	Ecoli
C	20	sgRNA-L4	99.839	GBE-Ecoli-UNG	Ecoli
A	6	sgRNA-L2	7.91624	GBE-Ecoli-UNG	Ecoli
C	6	sgRNA-L2	31.6337	GBE-Ecoli-UNG	Ecoli
G	7	sgRNA-F1	1.12589	GBE-Ecoli-UNG	Ecoli
C	3	sgRNA-L4	99.839	GBE-Ecoli-UNG	Ecoli
C	17	sgRNA-P1	98.9337	GBE-Ecoli-UNG	Ecoli
G	17	sgRNA-P1	0.403833	GBE-Ecoli-UNG	Ecoli
T	17	sgRNA-P1	0.471353	GBE-Ecoli-UNG	Ecoli
G	15	sgRNA-P	0.363858	GBE-Ecoli-UNG	Ecoli
A	18	sgRNA-P1	3.80537	GBE-Ecoli-UNG	Ecoli
G	4	sgRNA-L4	0	GBE-Ecoli-UNG	Ecoli
C	10	sgRNA-F2	99.72	GBE-Ecoli-UNG	Ecoli
G	10	sgRNA-F2	0.147314	GBE-Ecoli-UNG	Ecoli
T	10	sgRNA-F2	0.120321	GBE-Ecoli-UNG	Ecoli
A	12	sgRNA-F2	0.192006	GBE-Ecoli-UNG	Ecoli
G	12	sgRNA-F2	0.362468	GBE-Ecoli-UNG	Ecoli
T	12	sgRNA-F2	2.56854	GBE-Ecoli-UNG	Ecoli
A	13	sgRNA-F2	0.357662	GBE-Ecoli-UNG	Ecoli
C	13	sgRNA-F2	99.069	GBE-Ecoli-UNG	Ecoli
G	11	sgRNA-Q	0.125344	GBE-Ecoli-UNG	Ecoli
T	11	sgRNA-Q	0.143595	GBE-Ecoli-UNG	Ecoli
A	9	sgRNA-L4	12.661	GBE-Ecoli-UNG	Ecoli
C	20	sgRNA-F2	99.8036	GBE-Ecoli-UNG	Ecoli
T	14	sgRNA-Q	0.130463	GBE-Ecoli-UNG	Ecoli
A	16	sgRNA-Q	0.801513	GBE-Ecoli-UNG	Ecoli
C	16	sgRNA-Q	98.6959	GBE-Ecoli-UNG	Ecoli
G	16	sgRNA-Q	0.272933	GBE-Ecoli-UNG	Ecoli
C	3	sgRNA-F1	99.1992	GBE-Ecoli-UNG	Ecoli
G	3	sgRNA-F1	0.21486	GBE-Ecoli-UNG	Ecoli
T	3	sgRNA-F1	0.208359	GBE-Ecoli-UNG	Ecoli
G	20	sgRNA-L2	0.0442947	GBE-Ecoli-UNG	Ecoli
G	4	sgRNA-Q	0.112445	GBE-Ecoli-UNG	Ecoli
C	5	sgRNA-F1	85.1663	GBE-Ecoli-UNG	Ecoli
A	6	sgRNA-Q	7.91861	GBE-Ecoli-UNG	Ecoli
G	8	sgRNA-O	1.1112	GBE-Ecoli-UNG	Ecoli
T	8	sgRNA-O	7.7096	GBE-Ecoli-UNG	Ecoli
A	10	sgRNA-R	1.25753	GBE-Ecoli-UNG	Ecoli
T	6	sgRNA-Q	15.6945	GBE-Ecoli-UNG	Ecoli
A	7	sgRNA-Q	0.677087	GBE-Ecoli-UNG	Ecoli
C	7	sgRNA-Q	81.3909	GBE-Ecoli-UNG	Ecoli
T	6	sgRNA-F1	13.0831	GBE-Ecoli-UNG	Ecoli
G	20	sgRNA-L4	0	GBE-Ecoli-UNG	Ecoli
T	20	sgRNA-L4	0	GBE-Ecoli-UNG	Ecoli
G	6	sgRNA-L1	0.710538	GBE-Ecoli-UNG	Ecoli
T	6	sgRNA-L1	7.84006	GBE-Ecoli-UNG	Ecoli
G	3	sgRNA-L4	0.161031	GBE-Ecoli-UNG	Ecoli
T	9	sgRNA-F1	7.68856	GBE-Ecoli-UNG	Ecoli
A	1	sgRNA-F2	0.219625	GBE-Ecoli-UNG	Ecoli
A	4	sgRNA-L4	16.8277	GBE-Ecoli-UNG	Ecoli
C	4	sgRNA-L4	83.0113	GBE-Ecoli-UNG	Ecoli
A	10	sgRNA-F2	0.0124063	GBE-Ecoli-UNG	Ecoli
G	7	sgRNA-R	35.1512	GBE-Ecoli-UNG	Ecoli
T	7	sgRNA-R	13.3117	GBE-Ecoli-UNG	Ecoli
A	1	sgRNA-Q	0.533452	GBE-Ecoli-UNG	Ecoli
C	1	sgRNA-Q	99.2944	GBE-Ecoli-UNG	Ecoli
G	1	sgRNA-Q	0	GBE-Ecoli-UNG	Ecoli
T	1	sgRNA-Q	0.172151	GBE-Ecoli-UNG	Ecoli
A	11	sgRNA-Q	0.150526	GBE-Ecoli-UNG	Ecoli
C	11	sgRNA-Q	99.5805	GBE-Ecoli-UNG	Ecoli
C	7	sgRNA-L4	90.8615	GBE-Ecoli-UNG	Ecoli
G	7	sgRNA-L4	0.644122	GBE-Ecoli-UNG	Ecoli
T	7	sgRNA-L4	0.161031	GBE-Ecoli-UNG	Ecoli
C	9	sgRNA-L4	78.8446	GBE-Ecoli-UNG	Ecoli
G	20	sgRNA-F2	0.0564415	GBE-Ecoli-UNG	Ecoli
T	20	sgRNA-F2	0.103236	GBE-Ecoli-UNG	Ecoli
A	4	sgRNA-F2	1.0262	GBE-Ecoli-UNG	Ecoli
C	4	sgRNA-F2	90.0539	GBE-Ecoli-UNG	Ecoli
G	4	sgRNA-F2	6.33159	GBE-Ecoli-UNG	Ecoli
A	20	sgRNA-L2	0.105632	GBE-Ecoli-UNG	Ecoli
C	20	sgRNA-L2	99.7097	GBE-Ecoli-UNG	Ecoli
A	19	sgRNA-L1	0.322606	GBE-Ecoli-UNG	Ecoli
T	20	sgRNA-L2	0.140352	GBE-Ecoli-UNG	Ecoli
A	4	sgRNA-L2	0.17283	GBE-Ecoli-UNG	Ecoli
C	4	sgRNA-L2	99.6302	GBE-Ecoli-UNG	Ecoli
A	20	sgRNA-L1	0.54892	GBE-Ecoli-UNG	Ecoli
T	20	sgRNA-L1	0.084674	GBE-Ecoli-UNG	Ecoli
G	6	sgRNA-Q	9.69593	GBE-Ecoli-UNG	Ecoli
T	5	sgRNA-F1	11.9483	GBE-Ecoli-UNG	Ecoli
A	6	sgRNA-F1	5.52646	GBE-Ecoli-UNG	Ecoli
G	10	sgRNA-R	13.3756	GBE-Ecoli-UNG	Ecoli
T	5	sgRNA-L1	14.5167	GBE-Ecoli-UNG	Ecoli
A	7	sgRNA-F1	4.05098	GBE-Ecoli-UNG	Ecoli
C	7	sgRNA-F1	85.1353	GBE-Ecoli-UNG	Ecoli
A	13	sgRNA-R	21.6476	GBE-Ecoli-UNG	Ecoli
C	13	sgRNA-R	12.8198	GBE-Ecoli-UNG	Ecoli
A	9	sgRNA-L1	0.974007	GBE-Ecoli-UNG	Ecoli
C	9	sgRNA-L1	98.3326	GBE-Ecoli-UNG	Ecoli
G	9	sgRNA-L1	0.396607	GBE-Ecoli-UNG	Ecoli
T	9	sgRNA-L1	0.296832	GBE-Ecoli-UNG	Ecoli
A	7	sgRNA-R	5.78401	GBE-Ecoli-UNG	Ecoli
C	7	sgRNA-R	45.7531	GBE-Ecoli-UNG	Ecoli
T	1	sgRNA-F2	0.145608	GBE-Ecoli-UNG	Ecoli
G	17	sgRNA-L1	0.467786	GBE-Ecoli-UNG	Ecoli
T	17	sgRNA-L1	0.221948	GBE-Ecoli-UNG	Ecoli
C	18	sgRNA-L1	99.1393	GBE-Ecoli-UNG	Ecoli
G	18	sgRNA-L1	0.451977	GBE-Ecoli-UNG	Ecoli
C	12	sgRNA-F2	96.877	GBE-Ecoli-UNG	Ecoli
T	10	sgRNA-R	2.5569	GBE-Ecoli-UNG	Ecoli
A	7	sgRNA-L4	8.33333	GBE-Ecoli-UNG	Ecoli
G	19	sgRNA-L1	0.0838675	GBE-Ecoli-UNG	Ecoli
T	19	sgRNA-L1	0.125117	GBE-Ecoli-UNG	Ecoli
G	5	sgRNA-F1	2.63886	GBE-Ecoli-UNG	Ecoli
C	6	sgRNA-Q	66.691	GBE-Ecoli-UNG	Ecoli
A	19	sgRNA-F1	0.188275	GBE-Ecoli-UNG	Ecoli
C	19	sgRNA-F1	99.1484	GBE-Ecoli-UNG	Ecoli
T	5	sgRNA-R	8.82443	GBE-Ecoli-UNG	Ecoli
C	6	sgRNA-F1	80.7741	GBE-Ecoli-UNG	Ecoli
G	6	sgRNA-F1	0.616349	GBE-Ecoli-UNG	Ecoli
A	6	sgRNA-L1	13.2139	GBE-Ecoli-UNG	Ecoli
T	18	sgRNA-L1	0.0368732	GBE-Ecoli-UNG	Ecoli
G	9	sgRNA-F1	5.25358	GBE-Ecoli-UNG	Ecoli
C	19	sgRNA-L1	99.4684	GBE-Ecoli-UNG	Ecoli
T	7	sgRNA-F1	9.68788	GBE-Ecoli-UNG	Ecoli
C	9	sgRNA-F1	85.061	GBE-Ecoli-UNG	Ecoli
G	5	sgRNA-R	0.606349	GBE-Ecoli-UNG	Ecoli
C	5	sgRNA-R	87.7114	GBE-Ecoli-UNG	Ecoli
T	3	sgRNA-L4	0	GBE-Ecoli-UNG	Ecoli
G	1	sgRNA-F2	0.0671279	GBE-Ecoli-UNG	Ecoli
C	6	sgRNA-L1	78.2355	GBE-Ecoli-UNG	Ecoli
G	19	sgRNA-F1	0.466182	GBE-Ecoli-UNG	Ecoli
T	19	sgRNA-F1	0.197137	GBE-Ecoli-UNG	Ecoli
A	3	sgRNA-F1	0.377611	GBE-Ecoli-UNG	Ecoli
C	6	sgRNA-F2	50.7721	GBE-Ecoli-UNG	Ecoli
T	13	sgRNA-R	65.1952	GBE-Ecoli-UNG	Ecoli
A	5	sgRNA-R	2.85785	GBE-Ecoli-UNG	Ecoli
A	5	sgRNA-F1	0.246526	GBE-Ecoli-UNG	Ecoli
C	1	sgRNA-F2	99.5676	GBE-Ecoli-UNG	Ecoli
T	8	sgRNA-P	2.06334	GBE-Ecoli-UNG	Ecoli
A	9	sgRNA-F1	1.99686	GBE-Ecoli-UNG	Ecoli
G	13	sgRNA-R	0.337383	GBE-Ecoli-UNG	Ecoli
T	13	sgRNA-A	0.106828	GBE-Human-UNG	Human
G	9	sgRNA-B	0.0410415	GBE-Human-UNG	Human
T	11	sgRNA-G	0.370348	GBE-Human-UNG	Human
A	9	sgRNA-I	0.0394626	GBE-Human-UNG	Human
G	11	sgRNA-D	0.0929473	GBE-Human-UNG	Human
C	14	sgRNA-A	99.8548	GBE-Human-UNG	Human
T	12	sgRNA-H	2.72746	GBE-Human-UNG	Human
T	4	sgRNA-E	0.423561	GBE-Human-UNG	Human
T	9	sgRNA-B	0.592761	GBE-Human-UNG	Human
C	16	sgRNA-F	99.777	GBE-Human-UNG	Human
G	16	sgRNA-F	0.100044	GBE-Human-UNG	Human
G	9	sgRNA-I	0.0319546	GBE-Human-UNG	Human
C	9	sgRNA-A	99.8028	GBE-Human-UNG	Human
G	3	sgRNA-L	0.0551065	GBE-Human-UNG	Human
G	14	sgRNA-F	0.0596116	GBE-Human-UNG	Human
G	12	sgRNA-A	0.0360129	GBE-Human-UNG	Human
G	5	sgRNA-C	15.3179	GBE-Human-UNG	Human
A	3	sgRNA-L	0	GBE-Human-UNG	Human
G	11	sgRNA-G	0.0168714	GBE-Human-UNG	Human
A	16	sgRNA-F	0.00695054	GBE-Human-UNG	Human
T	3	sgRNA-L	0.338579	GBE-Human-UNG	Human
G	14	sgRNA-A	0.059272	GBE-Human-UNG	Human
A	9	sgRNA-A	0.0538128	GBE-Human-UNG	Human
T	13	sgRNA-L	0.646451	GBE-Human-UNG	Human
C	13	sgRNA-B	95.6286	GBE-Human-UNG	Human
T	7	sgRNA-L	44.9439	GBE-Human-UNG	Human
T	9	sgRNA-A	0.127316	GBE-Human-UNG	Human
A	10	sgRNA-C	0.0244693	GBE-Human-UNG	Human
C	3	sgRNA-L	99.6063	GBE-Human-UNG	Human
A	20	sgRNA-E	0.129595	GBE-Human-UNG	Human
T	5	sgRNA-L	15.9484	GBE-Human-UNG	Human
A	14	sgRNA-A	0.0468043	GBE-Human-UNG	Human
G	9	sgRNA-A	0.0160485	GBE-Human-UNG	Human
G	6	sgRNA-C	2.25228	GBE-Human-UNG	Human
T	6	sgRNA-C	3.21512	GBE-Human-UNG	Human
C	5	sgRNA-C	65.4946	GBE-Human-UNG	Human
T	8	sgRNA-I	0.476964	GBE-Human-UNG	Human
T	8	sgRNA-A	1.29329	GBE-Human-UNG	Human
T	17	sgRNA-E	0.777523	GBE-Human-UNG	Human
G	4	sgRNA-E	0.438174	GBE-Human-UNG	Human
A	7	sgRNA-L	31.8106	GBE-Human-UNG	Human
C	10	sgRNA-C	99.854	GBE-Human-UNG	Human
C	9	sgRNA-I	99.5557	GBE-Human-UNG	Human
T	14	sgRNA-F	0.00172936	GBE-Human-UNG	Human
C	6	sgRNA-C	94.5057	GBE-Human-UNG	Human
T	10	sgRNA-B	0.091171	GBE-Human-UNG	Human
C	13	sgRNA-A	99.8208	GBE-Human-UNG	Human
A	10	sgRNA-B	0.118064	GBE-Human-UNG	Human
G	12	sgRNA-H	0.33471	GBE-Human-UNG	Human
G	3	sgRNA-F	0.0222957	GBE-Human-UNG	Human
T	7	sgRNA-D	3.27204	GBE-Human-UNG	Human
A	14	sgRNA-D	0.0304378	GBE-Human-UNG	Human
C	20	sgRNA-E	99.6075	GBE-Human-UNG	Human
A	11	sgRNA-D	0.407088	GBE-Human-UNG	Human
C	11	sgRNA-D	94.3358	GBE-Human-UNG	Human
T	11	sgRNA-D	5.16416	GBE-Human-UNG	Human
A	13	sgRNA-B	0.073047	GBE-Human-UNG	Human
T	11	sgRNA-B	0.0941136	GBE-Human-UNG	Human
G	8	sgRNA-I	0.0783544	GBE-Human-UNG	Human
G	10	sgRNA-B	0.0230411	GBE-Human-UNG	Human
A	5	sgRNA-B	0.120331	GBE-Human-UNG	Human
A	6	sgRNA-C	0.02688	GBE-Human-UNG	Human
C	14	sgRNA-F	99.9009	GBE-Human-UNG	Human
C	9	sgRNA-B	99.2574	GBE-Human-UNG	Human
G	13	sgRNA-L	0.138842	GBE-Human-UNG	Human
A	8	sgRNA-D	0.605489	GBE-Human-UNG	Human
A	5	sgRNA-L	59.8563	GBE-Human-UNG	Human
G	5	sgRNA-L	2.1574	GBE-Human-UNG	Human
A	8	sgRNA-I	0.0248899	GBE-Human-UNG	Human
G	10	sgRNA-C	0.0185061	GBE-Human-UNG	Human
C	11	sgRNA-B	99.6195	GBE-Human-UNG	Human
G	11	sgRNA-B	0.199452	GBE-Human-UNG	Human
C	5	sgRNA-B	95.108	GBE-Human-UNG	Human
A	14	sgRNA-F	0.0377537	GBE-Human-UNG	Human
G	13	sgRNA-A	0.0181542	GBE-Human-UNG	Human
T	5	sgRNA-C	14.3323	GBE-Human-UNG	Human
G	18	sgRNA-H	0.008587	GBE-Human-UNG	Human
A	9	sgRNA-B	0.108815	GBE-Human-UNG	Human
A	13	sgRNA-L	0.245319	GBE-Human-UNG	Human
C	8	sgRNA-D	85.9517	GBE-Human-UNG	Human
C	17	sgRNA-H	99.8088	GBE-Human-UNG	Human
A	6	sgRNA-E	0.589308	GBE-Human-UNG	Human
T	14	sgRNA-A	0.0391252	GBE-Human-UNG	Human
T	9	sgRNA-I	0.37289	GBE-Human-UNG	Human
T	5	sgRNA-B	3.41309	GBE-Human-UNG	Human
C	4	sgRNA-E	98.0867	GBE-Human-UNG	Human
C	10	sgRNA-B	99.7677	GBE-Human-UNG	Human
A	5	sgRNA-C	4.85526	GBE-Human-UNG	Human
A	7	sgRNA-D	0.612295	GBE-Human-UNG	Human
C	13	sgRNA-L	98.9694	GBE-Human-UNG	Human
C	11	sgRNA-E	99.6661	GBE-Human-UNG	Human
A	3	sgRNA-G	0.0989792	GBE-Human-UNG	Human
C	10	sgRNA-A	99.7751	GBE-Human-UNG	Human
T	12	sgRNA-A	0.121404	GBE-Human-UNG	Human
A	11	sgRNA-G	0.0234247	GBE-Human-UNG	Human
C	5	sgRNA-L	22.0379	GBE-Human-UNG	Human
C	7	sgRNA-L	22.8386	GBE-Human-UNG	Human
G	7	sgRNA-L	0.406917	GBE-Human-UNG	Human
T	16	sgRNA-F	0.116037	GBE-Human-UNG	Human
G	6	sgRNA-D	4.33675	GBE-Human-UNG	Human
A	6	sgRNA-D	2.93218	GBE-Human-UNG	Human
T	8	sgRNA-B	1.89745	GBE-Human-UNG	Human
C	8	sgRNA-B	97.9765	GBE-Human-UNG	Human
C	8	sgRNA-A	96.6311	GBE-Human-UNG	Human
G	11	sgRNA-E	0.136062	GBE-Human-UNG	Human
A	10	sgRNA-A	0.115485	GBE-Human-UNG	Human
G	10	sgRNA-A	0.0149956	GBE-Human-UNG	Human
A	17	sgRNA-H	0.0326536	GBE-Human-UNG	Human
T	8	sgRNA-D	11.4726	GBE-Human-UNG	Human
G	17	sgRNA-H	0.0128789	GBE-Human-UNG	Human
A	11	sgRNA-B	0.0869781	GBE-Human-UNG	Human
G	5	sgRNA-B	1.35853	GBE-Human-UNG	Human
C	11	sgRNA-G	99.5894	GBE-Human-UNG	Human
A	4	sgRNA-E	1.05156	GBE-Human-UNG	Human
A	3	sgRNA-F	0.0147889	GBE-Human-UNG	Human
C	3	sgRNA-F	99.3577	GBE-Human-UNG	Human
C	18	sgRNA-H	99.8611	GBE-Human-UNG	Human
G	8	sgRNA-A	0.850455	GBE-Human-UNG	Human
A	11	sgRNA-E	0.100383	GBE-Human-UNG	Human
A	17	sgRNA-E	0.17298	GBE-Human-UNG	Human
G	8	sgRNA-D	1.97021	GBE-Human-UNG	Human
T	10	sgRNA-A	0.0944346	GBE-Human-UNG	Human
A	6	sgRNA-I	0.993733	GBE-Human-UNG	Human
C	6	sgRNA-E	18.0283	GBE-Human-UNG	Human
C	8	sgRNA-I	99.4198	GBE-Human-UNG	Human
A	18	sgRNA-A	0.0617252	GBE-Human-UNG	Human
T	10	sgRNA-C	0.103024	GBE-Human-UNG	Human
T	13	sgRNA-B	2.08473	GBE-Human-UNG	Human
A	6	sgRNA-B	3.83047	GBE-Human-UNG	Human
G	20	sgRNA-D	0.0340197	GBE-Human-UNG	Human
T	6	sgRNA-D	14.6263	GBE-Human-UNG	Human
A	8	sgRNA-B	0.105857	GBE-Human-UNG	Human
T	18	sgRNA-H	0.0868451	GBE-Human-UNG	Human
C	4	sgRNA-F	74.911	GBE-Human-UNG	Human
A	4	sgRNA-F	4.09619	GBE-Human-UNG	Human
A	12	sgRNA-A	2.14009	GBE-Human-UNG	Human
T	6	sgRNA-I	7.0855	GBE-Human-UNG	Human
G	13	sgRNA-B	2.21359	GBE-Human-UNG	Human
A	9	sgRNA-F	0.14493	GBE-Human-UNG	Human
C	6	sgRNA-D	78.1047	GBE-Human-UNG	Human
G	8	sgRNA-B	0.0202265	GBE-Human-UNG	Human
C	12	sgRNA-H	96.745	GBE-Human-UNG	Human
A	8	sgRNA-A	1.22519	GBE-Human-UNG	Human
T	7	sgRNA-B	5.06579	GBE-Human-UNG	Human
C	3	sgRNA-A	99.2012	GBE-Human-UNG	Human
T	11	sgRNA-E	0.0974297	GBE-Human-UNG	Human
C	17	sgRNA-E	98.956	GBE-Human-UNG	Human
G	7	sgRNA-D	0.0410965	GBE-Human-UNG	Human
T	4	sgRNA-F	16.9935	GBE-Human-UNG	Human
C	12	sgRNA-A	97.7025	GBE-Human-UNG	Human
C	6	sgRNA-I	91.7868	GBE-Human-UNG	Human
G	6	sgRNA-I	0.133989	GBE-Human-UNG	Human
T	20	sgRNA-E	0.153181	GBE-Human-UNG	Human
C	18	sgRNA-A	99.7931	GBE-Human-UNG	Human
T	6	sgRNA-E	4.49693	GBE-Human-UNG	Human
A	18	sgRNA-H	0.043492	GBE-Human-UNG	Human
C	20	sgRNA-D	99.7541	GBE-Human-UNG	Human
A	20	sgRNA-D	0.0666293	GBE-Human-UNG	Human
T	20	sgRNA-D	0.145247	GBE-Human-UNG	Human
G	6	sgRNA-B	0.0999052	GBE-Human-UNG	Human
T	18	sgRNA-A	0.118906	GBE-Human-UNG	Human
G	17	sgRNA-E	0.0935143	GBE-Human-UNG	Human
A	20	sgRNA-I	0.030372	GBE-Human-UNG	Human
C	20	sgRNA-I	99.7095	GBE-Human-UNG	Human
T	5	sgRNA-F	22.0388	GBE-Human-UNG	Human
T	17	sgRNA-H	0.145678	GBE-Human-UNG	Human
C	9	sgRNA-F	98.8109	GBE-Human-UNG	Human
T	9	sgRNA-F	0.579763	GBE-Human-UNG	Human
G	9	sgRNA-F	0.464397	GBE-Human-UNG	Human
T	19	sgRNA-D	0.0594988	GBE-Human-UNG	Human
T	6	sgRNA-H	7.73055	GBE-Human-UNG	Human
C	6	sgRNA-H	64.2855	GBE-Human-UNG	Human
G	3	sgRNA-A	0.201233	GBE-Human-UNG	Human
C	7	sgRNA-D	96.0746	GBE-Human-UNG	Human
T	3	sgRNA-F	0.60522	GBE-Human-UNG	Human
T	14	sgRNA-D	0.10598	GBE-Human-UNG	Human
G	4	sgRNA-F	3.99937	GBE-Human-UNG	Human
A	12	sgRNA-H	0.192867	GBE-Human-UNG	Human
C	19	sgRNA-D	99.8671	GBE-Human-UNG	Human
T	20	sgRNA-I	0.1938	GBE-Human-UNG	Human
G	7	sgRNA-B	0.819447	GBE-Human-UNG	Human
T	6	sgRNA-A	4.74135	GBE-Human-UNG	Human
A	19	sgRNA-D	0.0628548	GBE-Human-UNG	Human
G	6	sgRNA-H	25.6032	GBE-Human-UNG	Human
A	6	sgRNA-H	2.38073	GBE-Human-UNG	Human
C	8	sgRNA-G	99.2952	GBE-Human-UNG	Human
A	8	sgRNA-G	0.0413624	GBE-Human-UNG	Human
G	4	sgRNA-A	0.452878	GBE-Human-UNG	Human
T	8	sgRNA-G	0.645543	GBE-Human-UNG	Human
T	6	sgRNA-B	11.7353	GBE-Human-UNG	Human
G	5	sgRNA-F	14.3845	GBE-Human-UNG	Human
A	13	sgRNA-A	0.0542203	GBE-Human-UNG	Human
T	20	sgRNA-A	0.273335	GBE-Human-UNG	Human
G	6	sgRNA-E	76.8854	GBE-Human-UNG	Human
A	3	sgRNA-A	0.146747	GBE-Human-UNG	Human
A	6	sgRNA-A	0.779627	GBE-Human-UNG	Human
T	3	sgRNA-H	2.17822	GBE-Human-UNG	Human
G	5	sgRNA-G	0.761151	GBE-Human-UNG	Human
G	14	sgRNA-D	0.00703235	GBE-Human-UNG	Human
T	5	sgRNA-A	5.67145	GBE-Human-UNG	Human
G	18	sgRNA-A	0.0262659	GBE-Human-UNG	Human
C	14	sgRNA-D	99.8566	GBE-Human-UNG	Human
G	19	sgRNA-D	0.0105789	GBE-Human-UNG	Human
C	6	sgRNA-A	90.8986	GBE-Human-UNG	Human
C	5	sgRNA-F	58.4562	GBE-Human-UNG	Human
G	20	sgRNA-E	0.109755	GBE-Human-UNG	Human
G	3	sgRNA-H	0.120659	GBE-Human-UNG	Human
T	3	sgRNA-G	0.228924	GBE-Human-UNG	Human
C	17	sgRNA-D	99.8399	GBE-Human-UNG	Human
C	3	sgRNA-H	97.3073	GBE-Human-UNG	Human
A	4	sgRNA-A	0.120054	GBE-Human-UNG	Human
G	6	sgRNA-A	3.5804	GBE-Human-UNG	Human
A	20	sgRNA-A	0.0441746	GBE-Human-UNG	Human
C	6	sgRNA-B	84.3343	GBE-Human-UNG	Human
G	20	sgRNA-A	0.0477512	GBE-Human-UNG	Human
C	3	sgRNA-G	99.6319	GBE-Human-UNG	Human
T	19	sgRNA-A	0.0786393	GBE-Human-UNG	Human
G	20	sgRNA-I	0.0662797	GBE-Human-UNG	Human
A	5	sgRNA-F	5.12046	GBE-Human-UNG	Human
A	7	sgRNA-B	6.99936	GBE-Human-UNG	Human
T	3	sgRNA-A	0.450775	GBE-Human-UNG	Human
G	19	sgRNA-A	0.0254845	GBE-Human-UNG	Human
A	19	sgRNA-A	0.0683321	GBE-Human-UNG	Human
C	5	sgRNA-A	92.3831	GBE-Human-UNG	Human
T	17	sgRNA-D	0.101116	GBE-Human-UNG	Human
A	5	sgRNA-A	1.60305	GBE-Human-UNG	Human
A	3	sgRNA-H	0.393844	GBE-Human-UNG	Human
G	3	sgRNA-G	0.0402173	GBE-Human-UNG	Human
C	4	sgRNA-A	98.0503	GBE-Human-UNG	Human
C	20	sgRNA-A	99.6347	GBE-Human-UNG	Human
G	17	sgRNA-D	0.0106974	GBE-Human-UNG	Human
G	5	sgRNA-A	0.342361	GBE-Human-UNG	Human
A	17	sgRNA-D	0.048288	GBE-Human-UNG	Human
G	8	sgRNA-G	0.0179345	GBE-Human-UNG	Human
A	5	sgRNA-G	0.339227	GBE-Human-UNG	Human
C	5	sgRNA-G	98.5417	GBE-Human-UNG	Human
C	7	sgRNA-B	87.1154	GBE-Human-UNG	Human
T	5	sgRNA-G	0.357949	GBE-Human-UNG	Human
T	4	sgRNA-A	1.37678	GBE-Human-UNG	Human
C	19	sgRNA-A	99.8275	GBE-Human-UNG	Human
G	9	sgRNA-D2	0.508906	GBE-Human-UNG	Human
T	20	sgRNA-A3	0.565611	GBE-Human-UNG	Human
C	9	sgRNA-D2	95.0359	GBE-Human-UNG	Human
A	5	sgRNA-A3	1.59457	GBE-Human-UNG	Human
T	8	sgRNA-C1	0	GBE-Human-UNG	Human
A	10	sgRNA-C3	0.485022	GBE-Human-UNG	Human
C	12	sgRNA-D3	100	GBE-Human-UNG	Human
A	4	sgRNA-M	0.0194856	GBE-Human-UNG	Human
T	6	sgRNA-C1	1.19048	GBE-Human-UNG	Human
A	8	sgRNA-C1	1.19048	GBE-Human-UNG	Human
T	17	sgRNA-A1	0.0836294	GBE-Human-UNG	Human
C	8	sgRNA-C1	98.8095	GBE-Human-UNG	Human
C	17	sgRNA-A1	99.7591	GBE-Human-UNG	Human
G	17	sgRNA-A1	0.0465298	GBE-Human-UNG	Human
T	9	sgRNA-B1	0.198309	GBE-Human-UNG	Human
C	5	sgRNA-A3	69.0665	GBE-Human-UNG	Human
C	7	sgRNA-D2	90.8999	GBE-Human-UNG	Human
G	11	sgRNA-B3	0.568414	GBE-Human-UNG	Human
A	17	sgRNA-B3	6.3582	GBE-Human-UNG	Human
C	4	sgRNA-M	99.893	GBE-Human-UNG	Human
G	5	sgRNA-A3	2.45413	GBE-Human-UNG	Human
T	8	sgRNA-A3	1.71108	GBE-Human-UNG	Human
G	10	sgRNA-C3	0.132802	GBE-Human-UNG	Human
C	17	sgRNA-B3	93.0104	GBE-Human-UNG	Human
T	11	sgRNA-B3	2.11438	GBE-Human-UNG	Human
A	12	sgRNA-B3	0.174621	GBE-Human-UNG	Human
G	20	sgRNA-A3	0.245098	GBE-Human-UNG	Human
A	12	sgRNA-D3	0	GBE-Human-UNG	Human
G	17	sgRNA-B3	0.243576	GBE-Human-UNG	Human
G	4	sgRNA-D2	0.0505817	GBE-Human-UNG	Human
A	9	sgRNA-B2	0.0995004	GBE-Human-UNG	Human
T	19	sgRNA-M	0.129943	GBE-Human-UNG	Human
G	8	sgRNA-C1	0	GBE-Human-UNG	Human
G	19	sgRNA-M	0.0163799	GBE-Human-UNG	Human
C	17	sgRNA-D3	100	GBE-Human-UNG	Human
T	4	sgRNA-M	0.0874656	GBE-Human-UNG	Human
A	7	sgRNA-D2	0.253293	GBE-Human-UNG	Human
G	7	sgRNA-D2	0.70922	GBE-Human-UNG	Human
G	2	sgRNA-C3	0.0556483	GBE-Human-UNG	Human
A	17	sgRNA-A1	0.110736	GBE-Human-UNG	Human
T	7	sgRNA-D2	8.13761	GBE-Human-UNG	Human
T	6	sgRNA-A3	7.16718	GBE-Human-UNG	Human
T	9	sgRNA-D2	4.45524	GBE-Human-UNG	Human
A	6	sgRNA-C1	1.19048	GBE-Human-UNG	Human
A	1	sgRNA-D2	0	GBE-Human-UNG	Human
G	15	sgRNA-M	0.0279332	GBE-Human-UNG	Human
A	20	sgRNA-A3	0.565611	GBE-Human-UNG	Human
T	18	sgRNA-B3	0.070922	GBE-Human-UNG	Human
C	6	sgRNA-C1	97.4819	GBE-Human-UNG	Human
C	11	sgRNA-B3	96.0486	GBE-Human-UNG	Human
T	8	sgRNA-B3	0.285657	GBE-Human-UNG	Human
A	11	sgRNA-B3	1.26858	GBE-Human-UNG	Human
C	20	sgRNA-A3	98.6237	GBE-Human-UNG	Human
T	17	sgRNA-D3	0	GBE-Human-UNG	Human
C	10	sgRNA-C3	99.1383	GBE-Human-UNG	Human
C	6	sgRNA-M	72.8565	GBE-Human-UNG	Human
T	2	sgRNA-C3	0.554903	GBE-Human-UNG	Human
A	9	sgRNA-D2	0	GBE-Human-UNG	Human
A	11	sgRNA-C3	0.177512	GBE-Human-UNG	Human
A	17	sgRNA-D3	0	GBE-Human-UNG	Human
T	15	sgRNA-M	0.0631604	GBE-Human-UNG	Human
T	7	sgRNA-J	1.08226	GBE-Human-UNG	Human
G	17	sgRNA-D3	0	GBE-Human-UNG	Human
C	2	sgRNA-C3	99.0812	GBE-Human-UNG	Human
G	16	sgRNA-B3	0.178471	GBE-Human-UNG	Human
G	9	sgRNA-B1	0.0515348	GBE-Human-UNG	Human
A	17	sgRNA-A3	1.38185	GBE-Human-UNG	Human
G	6	sgRNA-C1	0.137174	GBE-Human-UNG	Human
A	20	sgRNA-A1	0.1039	GBE-Human-UNG	Human
G	12	sgRNA-D3	0	GBE-Human-UNG	Human
T	12	sgRNA-D3	0	GBE-Human-UNG	Human
C	15	sgRNA-M	99.8412	GBE-Human-UNG	Human
A	15	sgRNA-M	0.0676566	GBE-Human-UNG	Human
C	11	sgRNA-C3	99.225	GBE-Human-UNG	Human
G	11	sgRNA-C3	0.375313	GBE-Human-UNG	Human
A	4	sgRNA-B3	12.2875	GBE-Human-UNG	Human
T	15	sgRNA-C1	0	GBE-Human-UNG	Human
C	1	sgRNA-D2	99.7471	GBE-Human-UNG	Human
A	8	sgRNA-A3	1.08306	GBE-Human-UNG	Human
C	8	sgRNA-A3	96.9643	GBE-Human-UNG	Human
C	17	sgRNA-A3	97.4917	GBE-Human-UNG	Human
G	4	sgRNA-M	0	GBE-Human-UNG	Human
A	6	sgRNA-M	5.85172	GBE-Human-UNG	Human
T	10	sgRNA-C3	0.243913	GBE-Human-UNG	Human
G	6	sgRNA-M	14.9976	GBE-Human-UNG	Human
T	5	sgRNA-A3	26.8848	GBE-Human-UNG	Human
C	7	sgRNA-B3	82.5208	GBE-Human-UNG	Human
A	4	sgRNA-D3	0	GBE-Human-UNG	Human
T	7	sgRNA-B3	1.31663	GBE-Human-UNG	Human
T	4	sgRNA-D2	0	GBE-Human-UNG	Human
G	8	sgRNA-B3	0.212086	GBE-Human-UNG	Human
T	5	sgRNA-C1	3.57143	GBE-Human-UNG	Human
C	19	sgRNA-M	99.8111	GBE-Human-UNG	Human
G	8	sgRNA-A3	0.241546	GBE-Human-UNG	Human
A	2	sgRNA-D3	0	GBE-Human-UNG	Human
T	17	sgRNA-A3	0.241546	GBE-Human-UNG	Human
G	11	sgRNA-B2	0.056	GBE-Human-UNG	Human
T	9	sgRNA-B2	0.103166	GBE-Human-UNG	Human
A	10	sgRNA-D1	0.0519211	GBE-Human-UNG	Human
T	17	sgRNA-B2	0.0856493	GBE-Human-UNG	Human
G	15	sgRNA-A3	0.161812	GBE-Human-UNG	Human
C	6	sgRNA-A3	88.5416	GBE-Human-UNG	Human
T	11	sgRNA-C3	0.222222	GBE-Human-UNG	Human
T	16	sgRNA-B3	0.178863	GBE-Human-UNG	Human
C	16	sgRNA-B3	99.3534	GBE-Human-UNG	Human
C	6	sgRNA-B2	93.5893	GBE-Human-UNG	Human
T	11	sgRNA-D1	0.0918586	GBE-Human-UNG	Human
T	16	sgRNA-A3	0.643348	GBE-Human-UNG	Human
C	9	sgRNA-B2	99.7569	GBE-Human-UNG	Human
G	9	sgRNA-B2	0.0403962	GBE-Human-UNG	Human
T	9	sgRNA-K	4.85588	GBE-Human-UNG	Human
A	17	sgRNA-B2	0.0438668	GBE-Human-UNG	Human
C	20	sgRNA-A1	99.7311	GBE-Human-UNG	Human
A	4	sgRNA-B2	0.47119	GBE-Human-UNG	Human
T	12	sgRNA-C1	2.38095	GBE-Human-UNG	Human
C	4	sgRNA-D3	100	GBE-Human-UNG	Human
T	20	sgRNA-A1	0.144822	GBE-Human-UNG	Human
C	4	sgRNA-B3	65.2845	GBE-Human-UNG	Human
G	4	sgRNA-B3	8.71847	GBE-Human-UNG	Human
G	6	sgRNA-B2	1.36218	GBE-Human-UNG	Human
T	6	sgRNA-B2	1.21178	GBE-Human-UNG	Human
A	11	sgRNA-B2	0.0596401	GBE-Human-UNG	Human
G	17	sgRNA-A3	0.884894	GBE-Human-UNG	Human
C	11	sgRNA-B2	99.7738	GBE-Human-UNG	Human
G	2	sgRNA-D3	0	GBE-Human-UNG	Human
A	7	sgRNA-B3	15.4635	GBE-Human-UNG	Human
T	12	sgRNA-A3	0.810963	GBE-Human-UNG	Human
G	7	sgRNA-B3	0.699094	GBE-Human-UNG	Human
C	15	sgRNA-A3	98.8343	GBE-Human-UNG	Human
C	4	sgRNA-D2	99.8988	GBE-Human-UNG	Human
C	8	sgRNA-B3	99.2386	GBE-Human-UNG	Human
A	4	sgRNA-D2	0.0505817	GBE-Human-UNG	Human
G	5	sgRNA-C1	1.19048	GBE-Human-UNG	Human
A	9	sgRNA-B1	0.0734085	GBE-Human-UNG	Human
C	7	sgRNA-B2	99.544	GBE-Human-UNG	Human
C	4	sgRNA-C3	96.6957	GBE-Human-UNG	Human
C	2	sgRNA-D3	100	GBE-Human-UNG	Human
T	13	sgRNA-M	0.106307	GBE-Human-UNG	Human
A	12	sgRNA-B1	0.0524961	GBE-Human-UNG	Human
T	11	sgRNA-B2	0.110529	GBE-Human-UNG	Human
C	17	sgRNA-B2	99.8407	GBE-Human-UNG	Human
A	6	sgRNA-A3	2.71164	GBE-Human-UNG	Human
G	6	sgRNA-A3	1.57953	GBE-Human-UNG	Human
A	2	sgRNA-C3	0.30826	GBE-Human-UNG	Human
C	8	sgRNA-M	94.3313	GBE-Human-UNG	Human
T	8	sgRNA-M	0.0366477	GBE-Human-UNG	Human
C	18	sgRNA-B1	99.7612	GBE-Human-UNG	Human
G	16	sgRNA-A3	0.819792	GBE-Human-UNG	Human
G	11	sgRNA-D1	1.03842	GBE-Human-UNG	Human
A	13	sgRNA-D1	1.86492	GBE-Human-UNG	Human
T	9	sgRNA-D3	0	GBE-Human-UNG	Human
A	18	sgRNA-B3	0.288656	GBE-Human-UNG	Human
C	18	sgRNA-B3	99.476	GBE-Human-UNG	Human
G	20	sgRNA-A1	0.020198	GBE-Human-UNG	Human
T	4	sgRNA-C3	2.166	GBE-Human-UNG	Human
A	15	sgRNA-C1	0	GBE-Human-UNG	Human
C	15	sgRNA-C1	100	GBE-Human-UNG	Human
G	15	sgRNA-C1	0	GBE-Human-UNG	Human
A	16	sgRNA-C1	1.0101	GBE-Human-UNG	Human
G	1	sgRNA-D2	0.0505817	GBE-Human-UNG	Human
G	18	sgRNA-B1	0.0509282	GBE-Human-UNG	Human
A	4	sgRNA-C3	1.07214	GBE-Human-UNG	Human
G	19	sgRNA-B1	0.0631385	GBE-Human-UNG	Human
T	17	sgRNA-B3	0.387774	GBE-Human-UNG	Human
A	9	sgRNA-K	0.0821931	GBE-Human-UNG	Human
G	13	sgRNA-M	0.00678606	GBE-Human-UNG	Human
C	6	sgRNA-B3	77.6789	GBE-Human-UNG	Human
A	15	sgRNA-A3	0.842084	GBE-Human-UNG	Human
A	3	sgRNA-D2	0.0505817	GBE-Human-UNG	Human
T	15	sgRNA-A3	0.161812	GBE-Human-UNG	Human
A	16	sgRNA-A3	0.160256	GBE-Human-UNG	Human
A	19	sgRNA-M	0.0425622	GBE-Human-UNG	Human
A	11	sgRNA-D1	0	GBE-Human-UNG	Human
C	16	sgRNA-A3	98.3766	GBE-Human-UNG	Human
C	11	sgRNA-D1	98.8697	GBE-Human-UNG	Human
G	7	sgRNA-J	7.57773	GBE-Human-UNG	Human
A	19	sgRNA-B1	0.0480643	GBE-Human-UNG	Human
C	19	sgRNA-B1	99.7525	GBE-Human-UNG	Human
G	18	sgRNA-A2	0.0146268	GBE-Human-UNG	Human
C	13	sgRNA-D1	97.7961	GBE-Human-UNG	Human
C	12	sgRNA-B1	99.7207	GBE-Human-UNG	Human
G	17	sgRNA-B2	0.0298324	GBE-Human-UNG	Human
A	8	sgRNA-M	0.858475	GBE-Human-UNG	Human
A	16	sgRNA-B3	0.289239	GBE-Human-UNG	Human
C	4	sgRNA-B2	93.9244	GBE-Human-UNG	Human
G	8	sgRNA-M	4.77362	GBE-Human-UNG	Human
T	15	sgRNA-B3	5.00151	GBE-Human-UNG	Human
G	18	sgRNA-D1	0.0881883	GBE-Human-UNG	Human
T	8	sgRNA-B1	4.9742	GBE-Human-UNG	Human
C	7	sgRNA-J	91.1612	GBE-Human-UNG	Human
G	9	sgRNA-K	0.0371173	GBE-Human-UNG	Human
G	7	sgRNA-B2	0.0307661	GBE-Human-UNG	Human
G	4	sgRNA-C3	0.0661376	GBE-Human-UNG	Human
G	18	sgRNA-B3	0.164432	GBE-Human-UNG	Human
C	5	sgRNA-D1	87.9932	GBE-Human-UNG	Human
A	5	sgRNA-C3	1.65938	GBE-Human-UNG	Human
C	5	sgRNA-C3	93.4388	GBE-Human-UNG	Human
G	4	sgRNA-D3	0	GBE-Human-UNG	Human
T	4	sgRNA-D3	0	GBE-Human-UNG	Human
C	16	sgRNA-C1	97.9798	GBE-Human-UNG	Human
T	1	sgRNA-D2	0.202327	GBE-Human-UNG	Human
A	7	sgRNA-B2	0.147762	GBE-Human-UNG	Human
C	9	sgRNA-A1	99.5033	GBE-Human-UNG	Human
A	20	sgRNA-D1	0.289029	GBE-Human-UNG	Human
T	10	sgRNA-D2	0.102093	GBE-Human-UNG	Human
A	6	sgRNA-B3	10.8556	GBE-Human-UNG	Human
G	12	sgRNA-A3	12.6116	GBE-Human-UNG	Human
G	6	sgRNA-B3	6.29412	GBE-Human-UNG	Human
A	20	sgRNA-C1	0	GBE-Human-UNG	Human
C	3	sgRNA-D2	99.9494	GBE-Human-UNG	Human
A	8	sgRNA-B3	0.263648	GBE-Human-UNG	Human
C	5	sgRNA-C1	93.9104	GBE-Human-UNG	Human
G	3	sgRNA-D2	0	GBE-Human-UNG	Human
T	3	sgRNA-D2	0	GBE-Human-UNG	Human
C	9	sgRNA-B1	99.6767	GBE-Human-UNG	Human
T	18	sgRNA-B1	0.160194	GBE-Human-UNG	Human
G	10	sgRNA-D2	0	GBE-Human-UNG	Human
C	20	sgRNA-D1	99.3589	GBE-Human-UNG	Human
G	9	sgRNA-A1	0.0437913	GBE-Human-UNG	Human
T	18	sgRNA-A2	0.0444622	GBE-Human-UNG	Human
A	5	sgRNA-A2	0.618956	GBE-Human-UNG	Human
T	13	sgRNA-D1	0.142896	GBE-Human-UNG	Human
T	6	sgRNA-M	6.29426	GBE-Human-UNG	Human
A	15	sgRNA-B3	6.99856	GBE-Human-UNG	Human
A	6	sgRNA-A2	1.1861	GBE-Human-UNG	Human
C	15	sgRNA-B3	87.9071	GBE-Human-UNG	Human
G	15	sgRNA-B3	0.0928269	GBE-Human-UNG	Human
A	6	sgRNA-B2	3.83679	GBE-Human-UNG	Human
A	10	sgRNA-D2	0	GBE-Human-UNG	Human
T	18	sgRNA-D1	0	GBE-Human-UNG	Human
C	9	sgRNA-K	95.0248	GBE-Human-UNG	Human
G	20	sgRNA-D1	0.276739	GBE-Human-UNG	Human
T	7	sgRNA-B2	0.277438	GBE-Human-UNG	Human
T	2	sgRNA-D3	0	GBE-Human-UNG	Human
C	11	sgRNA-J	99.498	GBE-Human-UNG	Human
T	19	sgRNA-B1	0.136279	GBE-Human-UNG	Human
A	20	sgRNA-B1	0.0648312	GBE-Human-UNG	Human
C	20	sgRNA-B1	99.7985	GBE-Human-UNG	Human
G	20	sgRNA-B1	0.069379	GBE-Human-UNG	Human
A	5	sgRNA-B1	2.72386	GBE-Human-UNG	Human
G	16	sgRNA-C1	0	GBE-Human-UNG	Human
G	9	sgRNA-D3	0	GBE-Human-UNG	Human
T	16	sgRNA-C1	1.0101	GBE-Human-UNG	Human
G	15	sgRNA-B1	0.0417648	GBE-Human-UNG	Human
A	7	sgRNA-J	0.178845	GBE-Human-UNG	Human
G	2	sgRNA-J	0.261475	GBE-Human-UNG	Human
G	5	sgRNA-B3	12.2624	GBE-Human-UNG	Human
T	17	sgRNA-C1	1.0101	GBE-Human-UNG	Human
C	8	sgRNA-D1	98.9365	GBE-Human-UNG	Human
C	10	sgRNA-D1	97.8303	GBE-Human-UNG	Human
G	10	sgRNA-D1	1.18064	GBE-Human-UNG	Human
T	10	sgRNA-D1	0.937175	GBE-Human-UNG	Human
C	18	sgRNA-A2	99.9104	GBE-Human-UNG	Human
A	5	sgRNA-C1	1.32765	GBE-Human-UNG	Human
T	4	sgRNA-B2	5.00579	GBE-Human-UNG	Human
G	8	sgRNA-B1	0.702965	GBE-Human-UNG	Human
C	10	sgRNA-D2	99.8979	GBE-Human-UNG	Human
C	18	sgRNA-D1	99.8361	GBE-Human-UNG	Human
A	18	sgRNA-D1	0.0756716	GBE-Human-UNG	Human
T	9	sgRNA-A1	0.228761	GBE-Human-UNG	Human
G	12	sgRNA-C1	3.7086	GBE-Human-UNG	Human
G	13	sgRNA-D1	0.196078	GBE-Human-UNG	Human
C	12	sgRNA-B3	98.7285	GBE-Human-UNG	Human
G	12	sgRNA-B3	0.413474	GBE-Human-UNG	Human
G	5	sgRNA-A2	3.08677	GBE-Human-UNG	Human
T	12	sgRNA-B3	0.683379	GBE-Human-UNG	Human
G	4	sgRNA-B2	0.598582	GBE-Human-UNG	Human
C	5	sgRNA-B1	85.2051	GBE-Human-UNG	Human
T	6	sgRNA-A2	9.01516	GBE-Human-UNG	Human
T	15	sgRNA-B1	0.0750639	GBE-Human-UNG	Human
T	5	sgRNA-B3	7.35996	GBE-Human-UNG	Human
G	17	sgRNA-C1	0	GBE-Human-UNG	Human
A	12	sgRNA-C1	0	GBE-Human-UNG	Human
T	8	sgRNA-K	10.3383	GBE-Human-UNG	Human
A	5	sgRNA-D1	2.68914	GBE-Human-UNG	Human
A	3	sgRNA-K	0.0670304	GBE-Human-UNG	Human
G	11	sgRNA-J	0.0355903	GBE-Human-UNG	Human
C	13	sgRNA-J	99.89	GBE-Human-UNG	Human
G	5	sgRNA-C3	1.9964	GBE-Human-UNG	Human
T	5	sgRNA-C3	2.90544	GBE-Human-UNG	Human
C	9	sgRNA-D3	100	GBE-Human-UNG	Human
T	20	sgRNA-B1	0.0673073	GBE-Human-UNG	Human
G	5	sgRNA-B1	1.45383	GBE-Human-UNG	Human
A	15	sgRNA-B1	0.069913	GBE-Human-UNG	Human
C	15	sgRNA-B1	99.8133	GBE-Human-UNG	Human
C	5	sgRNA-B3	77.0425	GBE-Human-UNG	Human
T	14	sgRNA-D1	0.0513611	GBE-Human-UNG	Human
A	12	sgRNA-A3	0.222222	GBE-Human-UNG	Human
C	7	sgRNA-D3	100	GBE-Human-UNG	Human
T	6	sgRNA-B3	5.17131	GBE-Human-UNG	Human
G	20	sgRNA-C1	0	GBE-Human-UNG	Human
T	20	sgRNA-C1	0.137174	GBE-Human-UNG	Human
C	8	sgRNA-B1	91.9143	GBE-Human-UNG	Human
G	12	sgRNA-B1	0.108818	GBE-Human-UNG	Human
A	9	sgRNA-D3	0	GBE-Human-UNG	Human
A	9	sgRNA-A1	0.224154	GBE-Human-UNG	Human
A	17	sgRNA-C1	1.0101	GBE-Human-UNG	Human
T	2	sgRNA-J	0.166254	GBE-Human-UNG	Human
G	14	sgRNA-D1	0.193161	GBE-Human-UNG	Human
G	8	sgRNA-K	0.090834	GBE-Human-UNG	Human
C	12	sgRNA-C1	93.9104	GBE-Human-UNG	Human
A	11	sgRNA-J	0.384828	GBE-Human-UNG	Human
T	17	sgRNA-K	0.214306	GBE-Human-UNG	Human
A	14	sgRNA-D1	1.83892	GBE-Human-UNG	Human
C	3	sgRNA-K	98.1459	GBE-Human-UNG	Human
C	6	sgRNA-A2	89.7104	GBE-Human-UNG	Human
T	5	sgRNA-D1	8.4145	GBE-Human-UNG	Human
G	6	sgRNA-A2	0.088302	GBE-Human-UNG	Human
T	13	sgRNA-J	0.0451644	GBE-Human-UNG	Human
A	18	sgRNA-B1	0.0277148	GBE-Human-UNG	Human
T	12	sgRNA-B1	0.117971	GBE-Human-UNG	Human
C	2	sgRNA-J	99.5034	GBE-Human-UNG	Human
A	5	sgRNA-B3	3.33513	GBE-Human-UNG	Human
G	6	sgRNA-B1	0.881043	GBE-Human-UNG	Human
T	6	sgRNA-B1	7.03568	GBE-Human-UNG	Human
A	8	sgRNA-D1	0.971934	GBE-Human-UNG	Human
G	17	sgRNA-K	0.0657072	GBE-Human-UNG	Human
C	20	sgRNA-C1	99.8628	GBE-Human-UNG	Human
G	5	sgRNA-D1	0.903118	GBE-Human-UNG	Human
A	18	sgRNA-A2	0.030516	GBE-Human-UNG	Human
G	13	sgRNA-J	0.0080173	GBE-Human-UNG	Human
G	8	sgRNA-A1	0.156436	GBE-Human-UNG	Human
G	6	sgRNA-D1	0.230211	GBE-Human-UNG	Human
T	5	sgRNA-B1	10.6172	GBE-Human-UNG	Human
C	17	sgRNA-C1	97.9798	GBE-Human-UNG	Human
T	4	sgRNA-B3	13.7095	GBE-Human-UNG	Human
C	6	sgRNA-B1	90.1822	GBE-Human-UNG	Human
T	20	sgRNA-D1	0.0753296	GBE-Human-UNG	Human
T	10	sgRNA-J	0.140511	GBE-Human-UNG	Human
G	8	sgRNA-D1	0.0915712	GBE-Human-UNG	Human
C	5	sgRNA-A2	93.3545	GBE-Human-UNG	Human
A	8	sgRNA-B1	2.40857	GBE-Human-UNG	Human
T	5	sgRNA-A2	2.93979	GBE-Human-UNG	Human
T	7	sgRNA-D3	0	GBE-Human-UNG	Human
T	3	sgRNA-K	1.66127	GBE-Human-UNG	Human
T	8	sgRNA-A1	0.0651332	GBE-Human-UNG	Human
C	14	sgRNA-D1	97.9166	GBE-Human-UNG	Human
T	6	sgRNA-D1	4.4161	GBE-Human-UNG	Human
C	6	sgRNA-D1	93.3322	GBE-Human-UNG	Human
A	2	sgRNA-J	0.0688415	GBE-Human-UNG	Human
T	5	sgRNA-D3	0	GBE-Human-UNG	Human
C	13	sgRNA-M	99.8405	GBE-Human-UNG	Human
G	10	sgRNA-J	0.0335775	GBE-Human-UNG	Human
C	17	sgRNA-K	99.6486	GBE-Human-UNG	Human
A	17	sgRNA-K	0.0714366	GBE-Human-UNG	Human
A	13	sgRNA-J	0.0567899	GBE-Human-UNG	Human
T	11	sgRNA-J	0.0815396	GBE-Human-UNG	Human
C	8	sgRNA-A1	99.6903	GBE-Human-UNG	Human
G	5	sgRNA-K	0.129925	GBE-Human-UNG	Human
A	6	sgRNA-D1	2.02146	GBE-Human-UNG	Human
T	5	sgRNA-K	57.6912	GBE-Human-UNG	Human
A	5	sgRNA-K	0.134442	GBE-Human-UNG	Human
A	7	sgRNA-D1	1.72449	GBE-Human-UNG	Human
C	8	sgRNA-K	89.5081	GBE-Human-UNG	Human
A	13	sgRNA-M	0.0463851	GBE-Human-UNG	Human
A	7	sgRNA-D3	0	GBE-Human-UNG	Human
T	7	sgRNA-A1	1.98499	GBE-Human-UNG	Human
A	8	sgRNA-A1	0.0881111	GBE-Human-UNG	Human
T	8	sgRNA-D1	0	GBE-Human-UNG	Human
G	7	sgRNA-D3	0	GBE-Human-UNG	Human
C	10	sgRNA-J	99.6725	GBE-Human-UNG	Human
G	3	sgRNA-K	0.125778	GBE-Human-UNG	Human
A	6	sgRNA-B1	1.90104	GBE-Human-UNG	Human
C	7	sgRNA-D1	97.3977	GBE-Human-UNG	Human
G	7	sgRNA-K	0.113631	GBE-Human-UNG	Human
A	19	sgRNA-J	0.124568	GBE-Human-UNG	Human
A	10	sgRNA-J	0.153439	GBE-Human-UNG	Human
A	7	sgRNA-A1	2.65098	GBE-Human-UNG	Human
C	7	sgRNA-K	46.4165	GBE-Human-UNG	Human
C	12	sgRNA-A3	86.3552	GBE-Human-UNG	Human
G	5	sgRNA-D3	0	GBE-Human-UNG	Human
A	7	sgRNA-K	12.5903	GBE-Human-UNG	Human
G	19	sgRNA-J	0.03768	GBE-Human-UNG	Human
T	7	sgRNA-D1	0.722974	GBE-Human-UNG	Human
G	7	sgRNA-D1	0.154859	GBE-Human-UNG	Human
G	7	sgRNA-A1	0.859102	GBE-Human-UNG	Human
C	5	sgRNA-K	42.0444	GBE-Human-UNG	Human
A	8	sgRNA-K	0.062724	GBE-Human-UNG	Human
T	7	sgRNA-K	40.8796	GBE-Human-UNG	Human
C	5	sgRNA-D3	100	GBE-Human-UNG	Human
C	7	sgRNA-A1	94.5049	GBE-Human-UNG	Human
A	5	sgRNA-D3	0	GBE-Human-UNG	Human
T	19	sgRNA-J	0.144298	GBE-Human-UNG	Human
C	19	sgRNA-J	99.6935	GBE-Human-UNG	Human
C	15	sgRNA-P	99.31	GBE-Human-UNG	Human
A	8	sgRNA-P	0.280936	GBE-Human-UNG	Human
G	20	sgRNA-P	0.0841751	GBE-Human-UNG	Human
T	20	sgRNA-P	0.171664	GBE-Human-UNG	Human
G	6	sgRNA-P	1.63724	GBE-Human-UNG	Human
A	11	sgRNA-L4	0	GBE-Human-UNG	Human
A	15	sgRNA-P	0.188857	GBE-Human-UNG	Human
T	13	sgRNA-F2	0.124405	GBE-Human-UNG	Human
A	6	sgRNA-P	3.91339	GBE-Human-UNG	Human
C	20	sgRNA-P	99.7442	GBE-Human-UNG	Human
G	8	sgRNA-P	1.59575	GBE-Human-UNG	Human
T	8	sgRNA-P	0	GBE-Human-UNG	Human
T	6	sgRNA-P	17.5994	GBE-Human-UNG	Human
C	13	sgRNA-P	93.6276	GBE-Human-UNG	Human
G	13	sgRNA-P	0.531578	GBE-Human-UNG	Human
C	12	sgRNA-F2	99.837	GBE-Human-UNG	Human
T	7	sgRNA-R	42.8061	GBE-Human-UNG	Human
A	13	sgRNA-F2	0.0590236	GBE-Human-UNG	Human
C	13	sgRNA-F2	99.7086	GBE-Human-UNG	Human
C	6	sgRNA-P	76.85	GBE-Human-UNG	Human
C	5	sgRNA-F1	99.5417	GBE-Human-UNG	Human
G	5	sgRNA-F1	0.133768	GBE-Human-UNG	Human
C	8	sgRNA-P	98.1233	GBE-Human-UNG	Human
C	17	sgRNA-L1	99.2538	GBE-Human-UNG	Human
G	17	sgRNA-L1	0.429819	GBE-Human-UNG	Human
A	13	sgRNA-P	2.24411	GBE-Human-UNG	Human
C	4	sgRNA-F2	99.8318	GBE-Human-UNG	Human
G	7	sgRNA-R	15.9731	GBE-Human-UNG	Human
C	10	sgRNA-R	95.7291	GBE-Human-UNG	Human
T	13	sgRNA-P	3.59666	GBE-Human-UNG	Human
A	14	sgRNA-P	0.540062	GBE-Human-UNG	Human
T	3	sgRNA-F1	0.0399987	GBE-Human-UNG	Human
A	5	sgRNA-F1	0.19165	GBE-Human-UNG	Human
T	14	sgRNA-P	0.345537	GBE-Human-UNG	Human
A	5	sgRNA-R	2.07283	GBE-Human-UNG	Human
A	17	sgRNA-L1	0.130506	GBE-Human-UNG	Human
G	11	sgRNA-L4	0	GBE-Human-UNG	Human
C	20	sgRNA-L1	99.2264	GBE-Human-UNG	Human
A	4	sgRNA-F2	0.00499376	GBE-Human-UNG	Human
T	20	sgRNA-L1	0.162552	GBE-Human-UNG	Human
G	4	sgRNA-F2	0	GBE-Human-UNG	Human
A	12	sgRNA-F2	0.0169408	GBE-Human-UNG	Human
C	13	sgRNA-L1	98.9323	GBE-Human-UNG	Human
G	13	sgRNA-L1	0.633442	GBE-Human-UNG	Human
A	13	sgRNA-R	7.25984	GBE-Human-UNG	Human
A	15	sgRNA-L1	0	GBE-Human-UNG	Human
G	13	sgRNA-F2	0.10795	GBE-Human-UNG	Human
C	15	sgRNA-L1	99.4657	GBE-Human-UNG	Human
A	20	sgRNA-F2	0.027277	GBE-Human-UNG	Human
C	20	sgRNA-F2	99.9346	GBE-Human-UNG	Human
G	20	sgRNA-F2	0.0211984	GBE-Human-UNG	Human
A	20	sgRNA-P	0	GBE-Human-UNG	Human
G	4	sgRNA-Q	0.752808	GBE-Human-UNG	Human
A	10	sgRNA-R	3.89162	GBE-Human-UNG	Human
A	6	sgRNA-Q	0.909345	GBE-Human-UNG	Human
C	6	sgRNA-Q	94.498	GBE-Human-UNG	Human
G	6	sgRNA-Q	3.31552	GBE-Human-UNG	Human
T	13	sgRNA-L1	0.0304971	GBE-Human-UNG	Human
A	7	sgRNA-Q	0.412614	GBE-Human-UNG	Human
C	7	sgRNA-Q	95.2225	GBE-Human-UNG	Human
G	7	sgRNA-Q	0.270164	GBE-Human-UNG	Human
T	7	sgRNA-Q	4.0947	GBE-Human-UNG	Human
C	11	sgRNA-L4	100	GBE-Human-UNG	Human
T	19	sgRNA-L1	0.193135	GBE-Human-UNG	Human
T	20	sgRNA-F2	0.0168856	GBE-Human-UNG	Human
G	20	sgRNA-L1	0.525578	GBE-Human-UNG	Human
T	4	sgRNA-Q	22.4541	GBE-Human-UNG	Human
A	5	sgRNA-L1	0.369469	GBE-Human-UNG	Human
C	5	sgRNA-L1	98.7163	GBE-Human-UNG	Human
G	10	sgRNA-R	0.113905	GBE-Human-UNG	Human
T	10	sgRNA-R	0.265382	GBE-Human-UNG	Human
A	6	sgRNA-L1	0.152207	GBE-Human-UNG	Human
C	14	sgRNA-P	98.742	GBE-Human-UNG	Human
G	14	sgRNA-P	0.372413	GBE-Human-UNG	Human
T	13	sgRNA-R	79.5104	GBE-Human-UNG	Human
C	5	sgRNA-R	92.9617	GBE-Human-UNG	Human
G	15	sgRNA-P	0.188857	GBE-Human-UNG	Human
A	20	sgRNA-L1	0.0854199	GBE-Human-UNG	Human
T	5	sgRNA-R	4.67675	GBE-Human-UNG	Human
C	16	sgRNA-P1	98.8479	GBE-Human-UNG	Human
C	7	sgRNA-R	30.6192	GBE-Human-UNG	Human
A	13	sgRNA-L1	0.403796	GBE-Human-UNG	Human
T	5	sgRNA-O	3.41205	GBE-Human-UNG	Human
A	8	sgRNA-O	0.241703	GBE-Human-UNG	Human
G	12	sgRNA-F2	0.0633147	GBE-Human-UNG	Human
T	12	sgRNA-F2	0.0827512	GBE-Human-UNG	Human
T	8	sgRNA-O	2.06991	GBE-Human-UNG	Human
T	9	sgRNA-P1	0.25638	GBE-Human-UNG	Human
G	15	sgRNA-L1	0.473201	GBE-Human-UNG	Human
T	15	sgRNA-L1	0.0610501	GBE-Human-UNG	Human
A	4	sgRNA-Q	0.208527	GBE-Human-UNG	Human
C	4	sgRNA-Q	76.5846	GBE-Human-UNG	Human
A	19	sgRNA-F1	0.281031	GBE-Human-UNG	Human
C	19	sgRNA-F1	99.1196	GBE-Human-UNG	Human
G	19	sgRNA-F1	0.451704	GBE-Human-UNG	Human
T	19	sgRNA-F1	0.147621	GBE-Human-UNG	Human
T	4	sgRNA-F2	0.163246	GBE-Human-UNG	Human
T	6	sgRNA-Q	1.27714	GBE-Human-UNG	Human
A	12	sgRNA-P1	0.112016	GBE-Human-UNG	Human
C	12	sgRNA-P1	99.4397	GBE-Human-UNG	Human
G	12	sgRNA-P1	0.185547	GBE-Human-UNG	Human
T	12	sgRNA-P1	0.26278	GBE-Human-UNG	Human
A	15	sgRNA-P1	1.21195	GBE-Human-UNG	Human
C	15	sgRNA-P1	94.8195	GBE-Human-UNG	Human
G	15	sgRNA-P1	0.664048	GBE-Human-UNG	Human
T	15	sgRNA-P1	3.30451	GBE-Human-UNG	Human
T	11	sgRNA-L4	0	GBE-Human-UNG	Human
G	16	sgRNA-P1	0.35385	GBE-Human-UNG	Human
T	16	sgRNA-P1	0.518133	GBE-Human-UNG	Human
G	5	sgRNA-L1	0.831451	GBE-Human-UNG	Human
T	5	sgRNA-L1	0.0827659	GBE-Human-UNG	Human
C	14	sgRNA-L4	100	GBE-Human-UNG	Human
C	6	sgRNA-L1	98.9008	GBE-Human-UNG	Human
C	13	sgRNA-R	10.581	GBE-Human-UNG	Human
G	13	sgRNA-R	2.64874	GBE-Human-UNG	Human
A	10	sgRNA-F2	0.0639991	GBE-Human-UNG	Human
C	10	sgRNA-F2	99.7788	GBE-Human-UNG	Human
T	15	sgRNA-P	0.312255	GBE-Human-UNG	Human
T	9	sgRNA-L1	0.0984203	GBE-Human-UNG	Human
A	7	sgRNA-R	10.6015	GBE-Human-UNG	Human
T	10	sgRNA-F2	0.135854	GBE-Human-UNG	Human
G	5	sgRNA-O	0.223099	GBE-Human-UNG	Human
T	3	sgRNA-L4	0.447427	GBE-Human-UNG	Human
A	4	sgRNA-L4	0	GBE-Human-UNG	Human
C	8	sgRNA-O	97.4561	GBE-Human-UNG	Human
G	8	sgRNA-O	0.232255	GBE-Human-UNG	Human
T	4	sgRNA-L4	0	GBE-Human-UNG	Human
A	7	sgRNA-L4	11.1111	GBE-Human-UNG	Human
C	16	sgRNA-Q	99.4787	GBE-Human-UNG	Human
G	16	sgRNA-Q	0.14245	GBE-Human-UNG	Human
T	16	sgRNA-Q	0	GBE-Human-UNG	Human
T	7	sgRNA-L4	0	GBE-Human-UNG	Human
A	9	sgRNA-L4	0	GBE-Human-UNG	Human
C	9	sgRNA-L4	100	GBE-Human-UNG	Human
G	9	sgRNA-L4	0	GBE-Human-UNG	Human
T	9	sgRNA-L4	0	GBE-Human-UNG	Human
A	3	sgRNA-F1	0.0440283	GBE-Human-UNG	Human
C	3	sgRNA-F1	99.6766	GBE-Human-UNG	Human
G	3	sgRNA-F1	0.239417	GBE-Human-UNG	Human
A	20	sgRNA-L2	0.0388459	GBE-Human-UNG	Human
C	20	sgRNA-L2	99.7514	GBE-Human-UNG	Human
G	20	sgRNA-L2	0.0127874	GBE-Human-UNG	Human
T	20	sgRNA-L2	0.196973	GBE-Human-UNG	Human
T	5	sgRNA-F1	0.13286	GBE-Human-UNG	Human
A	6	sgRNA-F1	0.133378	GBE-Human-UNG	Human
G	7	sgRNA-F2	0.0213419	GBE-Human-UNG	Human
T	7	sgRNA-F2	0.180267	GBE-Human-UNG	Human
A	16	sgRNA-P1	0.280078	GBE-Human-UNG	Human
A	10	sgRNA-O	0.188384	GBE-Human-UNG	Human
C	10	sgRNA-O	99.2385	GBE-Human-UNG	Human
A	17	sgRNA-P1	0.164762	GBE-Human-UNG	Human
C	17	sgRNA-P1	99.1029	GBE-Human-UNG	Human
G	14	sgRNA-L4	0	GBE-Human-UNG	Human
T	14	sgRNA-L4	0	GBE-Human-UNG	Human
A	20	sgRNA-L4	0	GBE-Human-UNG	Human
A	9	sgRNA-L1	0.340217	GBE-Human-UNG	Human
C	9	sgRNA-L1	99.0624	GBE-Human-UNG	Human
G	5	sgRNA-R	0.288759	GBE-Human-UNG	Human
C	1	sgRNA-F2	99.8372	GBE-Human-UNG	Human
G	10	sgRNA-F2	0.021337	GBE-Human-UNG	Human
T	1	sgRNA-F2	0.14718	GBE-Human-UNG	Human
A	5	sgRNA-P1	1.24434	GBE-Human-UNG	Human
C	5	sgRNA-P1	86.3591	GBE-Human-UNG	Human
G	5	sgRNA-P1	12.2469	GBE-Human-UNG	Human
C	4	sgRNA-L4	100	GBE-Human-UNG	Human
G	4	sgRNA-L4	0	GBE-Human-UNG	Human
C	9	sgRNA-P1	99.3915	GBE-Human-UNG	Human
G	9	sgRNA-P1	0.250038	GBE-Human-UNG	Human
G	6	sgRNA-L3	0.70922	GBE-Human-UNG	Human
T	6	sgRNA-L3	3.31814	GBE-Human-UNG	Human
C	7	sgRNA-L4	88.8889	GBE-Human-UNG	Human
G	7	sgRNA-L4	0	GBE-Human-UNG	Human
A	4	sgRNA-L2	0.0262686	GBE-Human-UNG	Human
C	6	sgRNA-F1	99.2029	GBE-Human-UNG	Human
G	4	sgRNA-L2	0.0484801	GBE-Human-UNG	Human
A	13	sgRNA-L4	0	GBE-Human-UNG	Human
T	17	sgRNA-L1	0.185885	GBE-Human-UNG	Human
A	18	sgRNA-L1	0.122805	GBE-Human-UNG	Human
C	18	sgRNA-L1	99.1226	GBE-Human-UNG	Human
G	18	sgRNA-L1	0.461812	GBE-Human-UNG	Human
T	18	sgRNA-L1	0.292751	GBE-Human-UNG	Human
A	19	sgRNA-L1	0.208073	GBE-Human-UNG	Human
C	19	sgRNA-L1	99.5526	GBE-Human-UNG	Human
G	19	sgRNA-L1	0.0461681	GBE-Human-UNG	Human
C	7	sgRNA-F2	99.7758	GBE-Human-UNG	Human
A	1	sgRNA-L1	0.499838	GBE-Human-UNG	Human
G	1	sgRNA-F2	0.0106685	GBE-Human-UNG	Human
C	5	sgRNA-O	95.4152	GBE-Human-UNG	Human
G	1	sgRNA-L1	0.311185	GBE-Human-UNG	Human
C	13	sgRNA-L4	100	GBE-Human-UNG	Human
G	13	sgRNA-L4	0	GBE-Human-UNG	Human
T	13	sgRNA-L4	0	GBE-Human-UNG	Human
A	14	sgRNA-L4	0	GBE-Human-UNG	Human
A	9	sgRNA-F1	0.166407	GBE-Human-UNG	Human
C	9	sgRNA-F1	99.4061	GBE-Human-UNG	Human
G	6	sgRNA-L1	0.713477	GBE-Human-UNG	Human
T	6	sgRNA-L1	0.233511	GBE-Human-UNG	Human
G	9	sgRNA-L1	0.498925	GBE-Human-UNG	Human
A	16	sgRNA-Q	0.378857	GBE-Human-UNG	Human
G	20	sgRNA-L4	0	GBE-Human-UNG	Human
T	20	sgRNA-L4	0	GBE-Human-UNG	Human
C	4	sgRNA-L2	97.6477	GBE-Human-UNG	Human
T	1	sgRNA-L1	0.129114	GBE-Human-UNG	Human
C	5	sgRNA-L3	92.585	GBE-Human-UNG	Human
T	5	sgRNA-P1	0.149643	GBE-Human-UNG	Human
A	9	sgRNA-P1	0.102053	GBE-Human-UNG	Human
A	6	sgRNA-L3	3.5461	GBE-Human-UNG	Human
C	6	sgRNA-L3	92.4265	GBE-Human-UNG	Human
C	14	sgRNA-Q	99.2541	GBE-Human-UNG	Human
G	14	sgRNA-Q	0.173611	GBE-Human-UNG	Human
T	14	sgRNA-Q	0.572246	GBE-Human-UNG	Human
A	1	sgRNA-F2	0.00499376	GBE-Human-UNG	Human
A	4	sgRNA-O	0.903799	GBE-Human-UNG	Human
C	4	sgRNA-O	93.697	GBE-Human-UNG	Human
C	1	sgRNA-L1	99.0599	GBE-Human-UNG	Human
A	5	sgRNA-O	0.949704	GBE-Human-UNG	Human
G	6	sgRNA-F1	0.494856	GBE-Human-UNG	Human
T	6	sgRNA-F1	0.168889	GBE-Human-UNG	Human
G	10	sgRNA-O	0.209652	GBE-Human-UNG	Human
A	6	sgRNA-F2	0.0205221	GBE-Human-UNG	Human
C	6	sgRNA-F2	99.7534	GBE-Human-UNG	Human
G	6	sgRNA-F2	0.0948517	GBE-Human-UNG	Human
T	6	sgRNA-F2	0.131192	GBE-Human-UNG	Human
A	7	sgRNA-F2	0.0225688	GBE-Human-UNG	Human
T	2	sgRNA-O	0.00546803	GBE-Human-UNG	Human
C	14	sgRNA-L3	98.6111	GBE-Human-UNG	Human
G	14	sgRNA-L3	1.38889	GBE-Human-UNG	Human
G	4	sgRNA-O	0.936917	GBE-Human-UNG	Human
T	4	sgRNA-O	4.46233	GBE-Human-UNG	Human
C	3	sgRNA-L4	99.5526	GBE-Human-UNG	Human
G	3	sgRNA-L4	0	GBE-Human-UNG	Human
G	5	sgRNA-L3	4.69388	GBE-Human-UNG	Human
T	10	sgRNA-O	0.363508	GBE-Human-UNG	Human
A	2	sgRNA-O	0.0263942	GBE-Human-UNG	Human
C	2	sgRNA-O	99.9618	GBE-Human-UNG	Human
G	9	sgRNA-F1	0.0855201	GBE-Human-UNG	Human
T	9	sgRNA-F1	0.342008	GBE-Human-UNG	Human
A	14	sgRNA-L3	0	GBE-Human-UNG	Human
A	6	sgRNA-L2	6.54621	GBE-Human-UNG	Human
C	6	sgRNA-L2	56.8528	GBE-Human-UNG	Human
C	20	sgRNA-L4	100	GBE-Human-UNG	Human
A	16	sgRNA-L3	0.694444	GBE-Human-UNG	Human
A	3	sgRNA-L4	0	GBE-Human-UNG	Human
T	18	sgRNA-P1	0.0293936	GBE-Human-UNG	Human
T	4	sgRNA-L2	2.27751	GBE-Human-UNG	Human
T	5	sgRNA-L3	2.04082	GBE-Human-UNG	Human
T	11	sgRNA-Q	0.569801	GBE-Human-UNG	Human
A	14	sgRNA-Q	0	GBE-Human-UNG	Human
T	7	sgRNA-F1	0.165026	GBE-Human-UNG	Human
G	2	sgRNA-O	0.00632834	GBE-Human-UNG	Human
T	17	sgRNA-P1	0.257322	GBE-Human-UNG	Human
C	16	sgRNA-L3	82.1429	GBE-Human-UNG	Human
G	18	sgRNA-P1	0.261343	GBE-Human-UNG	Human
G	17	sgRNA-P1	0.474968	GBE-Human-UNG	Human
A	7	sgRNA-F1	0.255276	GBE-Human-UNG	Human
C	7	sgRNA-F1	98.9659	GBE-Human-UNG	Human
G	7	sgRNA-F1	0.613764	GBE-Human-UNG	Human
T	16	sgRNA-L3	0	GBE-Human-UNG	Human
T	5	sgRNA-L2	26.7195	GBE-Human-UNG	Human
G	6	sgRNA-L2	7.92731	GBE-Human-UNG	Human
A	18	sgRNA-P1	0.253023	GBE-Human-UNG	Human
G	5	sgRNA-L2	6.80438	GBE-Human-UNG	Human
G	16	sgRNA-L3	17.1627	GBE-Human-UNG	Human
C	11	sgRNA-Q	96.9796	GBE-Human-UNG	Human
G	11	sgRNA-Q	0.2574	GBE-Human-UNG	Human
C	18	sgRNA-P1	99.4562	GBE-Human-UNG	Human
T	14	sgRNA-L3	0	GBE-Human-UNG	Human
C	1	sgRNA-Q	99.6506	GBE-Human-UNG	Human
G	1	sgRNA-Q	0.222222	GBE-Human-UNG	Human
C	5	sgRNA-L2	64.34	GBE-Human-UNG	Human
A	11	sgRNA-Q	2.19323	GBE-Human-UNG	Human
T	1	sgRNA-Q	0.127226	GBE-Human-UNG	Human
A	1	sgRNA-Q	0	GBE-Human-UNG	Human
T	6	sgRNA-L2	28.6737	GBE-Human-UNG	Human
A	5	sgRNA-L3	0.680272	GBE-Human-UNG	Human
A	5	sgRNA-L2	2.13618	GBE-Human-UNG	Human
C	20	sgRNA-A	99.5034	GBE-Mus-UNG	Mouse
T	5	sgRNA-B	3.31658	GBE-Mus-UNG	Mouse
C	14	sgRNA-D	99.5415	GBE-Mus-UNG	Mouse
A	8	sgRNA-I	0.0208573	GBE-Mus-UNG	Mouse
C	6	sgRNA-B	87.8068	GBE-Mus-UNG	Mouse
G	14	sgRNA-D	0.124849	GBE-Mus-UNG	Mouse
G	6	sgRNA-B	1.15212	GBE-Mus-UNG	Mouse
A	9	sgRNA-F	0.428226	GBE-Mus-UNG	Mouse
C	8	sgRNA-I	70.273	GBE-Mus-UNG	Mouse
T	9	sgRNA-B	0.537399	GBE-Mus-UNG	Mouse
T	20	sgRNA-I	0.229949	GBE-Mus-UNG	Mouse
G	19	sgRNA-A	0.0404474	GBE-Mus-UNG	Mouse
A	20	sgRNA-I	0.0343177	GBE-Mus-UNG	Mouse
G	4	sgRNA-F	3.33892	GBE-Mus-UNG	Mouse
C	20	sgRNA-I	99.6836	GBE-Mus-UNG	Mouse
T	5	sgRNA-F	11.1884	GBE-Mus-UNG	Mouse
T	18	sgRNA-A	0.264876	GBE-Mus-UNG	Mouse
T	20	sgRNA-A	0.331644	GBE-Mus-UNG	Mouse
A	11	sgRNA-D	1.43616	GBE-Mus-UNG	Mouse
T	13	sgRNA-B	0.888081	GBE-Mus-UNG	Mouse
G	18	sgRNA-A	0.0605684	GBE-Mus-UNG	Mouse
A	6	sgRNA-I	3.53815	GBE-Mus-UNG	Mouse
A	3	sgRNA-A	0.588416	GBE-Mus-UNG	Mouse
C	19	sgRNA-A	99.2718	GBE-Mus-UNG	Mouse
G	20	sgRNA-I	0.0521336	GBE-Mus-UNG	Mouse
C	11	sgRNA-D	91.4307	GBE-Mus-UNG	Mouse
T	4	sgRNA-F	9.33759	GBE-Mus-UNG	Mouse
A	9	sgRNA-B	0.58769	GBE-Mus-UNG	Mouse
G	6	sgRNA-I	2.07958	GBE-Mus-UNG	Mouse
G	17	sgRNA-D	0.0419918	GBE-Mus-UNG	Mouse
T	9	sgRNA-F	0.136909	GBE-Mus-UNG	Mouse
T	6	sgRNA-B	10.0521	GBE-Mus-UNG	Mouse
T	8	sgRNA-B	3.76164	GBE-Mus-UNG	Mouse
A	5	sgRNA-C	3.73585	GBE-Mus-UNG	Mouse
A	5	sgRNA-A	1.79463	GBE-Mus-UNG	Mouse
T	20	sgRNA-E	0.236738	GBE-Mus-UNG	Mouse
C	6	sgRNA-I	31.9356	GBE-Mus-UNG	Mouse
A	13	sgRNA-B	1.05945	GBE-Mus-UNG	Mouse
C	13	sgRNA-B	93.6219	GBE-Mus-UNG	Mouse
A	6	sgRNA-B	0.988968	GBE-Mus-UNG	Mouse
C	4	sgRNA-F	85.1519	GBE-Mus-UNG	Mouse
G	20	sgRNA-A	0.0317327	GBE-Mus-UNG	Mouse
T	14	sgRNA-D	0.210654	GBE-Mus-UNG	Mouse
T	6	sgRNA-I	62.4467	GBE-Mus-UNG	Mouse
C	9	sgRNA-F	99.3801	GBE-Mus-UNG	Mouse
A	20	sgRNA-A	0.133244	GBE-Mus-UNG	Mouse
G	20	sgRNA-E	0.313613	GBE-Mus-UNG	Mouse
C	9	sgRNA-B	98.8405	GBE-Mus-UNG	Mouse
G	5	sgRNA-F	10.9937	GBE-Mus-UNG	Mouse
A	10	sgRNA-C	0.0864709	GBE-Mus-UNG	Mouse
C	10	sgRNA-C	99.7223	GBE-Mus-UNG	Mouse
A	20	sgRNA-E	0.486967	GBE-Mus-UNG	Mouse
T	11	sgRNA-D	6.0883	GBE-Mus-UNG	Mouse
A	18	sgRNA-A	0.474538	GBE-Mus-UNG	Mouse
G	9	sgRNA-F	0.0547246	GBE-Mus-UNG	Mouse
T	16	sgRNA-F	0.101053	GBE-Mus-UNG	Mouse
C	3	sgRNA-A	97.3306	GBE-Mus-UNG	Mouse
A	19	sgRNA-A	0.491123	GBE-Mus-UNG	Mouse
C	5	sgRNA-C	74.0456	GBE-Mus-UNG	Mouse
C	5	sgRNA-F	77.2025	GBE-Mus-UNG	Mouse
A	5	sgRNA-F	0.615468	GBE-Mus-UNG	Mouse
C	20	sgRNA-E	98.9627	GBE-Mus-UNG	Mouse
G	6	sgRNA-C	8.19757	GBE-Mus-UNG	Mouse
C	8	sgRNA-A	94.5213	GBE-Mus-UNG	Mouse
T	14	sgRNA-F	0.00829313	GBE-Mus-UNG	Mouse
A	5	sgRNA-B	0.0958043	GBE-Mus-UNG	Mouse
G	16	sgRNA-F	0.0342448	GBE-Mus-UNG	Mouse
A	14	sgRNA-D	0.123027	GBE-Mus-UNG	Mouse
G	5	sgRNA-B	2.59349	GBE-Mus-UNG	Mouse
A	17	sgRNA-D	0.224745	GBE-Mus-UNG	Mouse
C	11	sgRNA-E	98.7948	GBE-Mus-UNG	Mouse
G	11	sgRNA-E	0.309624	GBE-Mus-UNG	Mouse
T	10	sgRNA-C	0.161835	GBE-Mus-UNG	Mouse
G	10	sgRNA-C	0.0294191	GBE-Mus-UNG	Mouse
A	8	sgRNA-A	1.34466	GBE-Mus-UNG	Mouse
G	11	sgRNA-B	0.193146	GBE-Mus-UNG	Mouse
G	3	sgRNA-F	0.0408924	GBE-Mus-UNG	Mouse
T	9	sgRNA-A	1.46137	GBE-Mus-UNG	Mouse
A	14	sgRNA-A	0.611541	GBE-Mus-UNG	Mouse
C	18	sgRNA-A	99.2	GBE-Mus-UNG	Mouse
G	8	sgRNA-A	2.57508	GBE-Mus-UNG	Mouse
G	19	sgRNA-D	0.0724641	GBE-Mus-UNG	Mouse
C	16	sgRNA-F	99.8139	GBE-Mus-UNG	Mouse
A	17	sgRNA-H	0.360098	GBE-Mus-UNG	Mouse
A	7	sgRNA-B	3.97014	GBE-Mus-UNG	Mouse
T	3	sgRNA-F	0.741966	GBE-Mus-UNG	Mouse
C	3	sgRNA-F	99.1077	GBE-Mus-UNG	Mouse
A	4	sgRNA-F	2.17157	GBE-Mus-UNG	Mouse
A	17	sgRNA-E	0.978449	GBE-Mus-UNG	Mouse
C	4	sgRNA-A	97.826	GBE-Mus-UNG	Mouse
T	17	sgRNA-E	0.289779	GBE-Mus-UNG	Mouse
G	9	sgRNA-I	0.493873	GBE-Mus-UNG	Mouse
G	13	sgRNA-B	4.43052	GBE-Mus-UNG	Mouse
T	14	sgRNA-A	0.460813	GBE-Mus-UNG	Mouse
A	16	sgRNA-F	0.0508139	GBE-Mus-UNG	Mouse
G	11	sgRNA-D	1.04485	GBE-Mus-UNG	Mouse
C	19	sgRNA-D	99.818	GBE-Mus-UNG	Mouse
T	8	sgRNA-A	1.55894	GBE-Mus-UNG	Mouse
G	8	sgRNA-I	0.0288338	GBE-Mus-UNG	Mouse
T	4	sgRNA-A	1.37445	GBE-Mus-UNG	Mouse
G	4	sgRNA-A	0.574324	GBE-Mus-UNG	Mouse
T	6	sgRNA-A	2.84136	GBE-Mus-UNG	Mouse
T	5	sgRNA-A	3.00173	GBE-Mus-UNG	Mouse
G	14	sgRNA-F	0.0508894	GBE-Mus-UNG	Mouse
G	6	sgRNA-E	49.2378	GBE-Mus-UNG	Mouse
G	9	sgRNA-B	0.0344003	GBE-Mus-UNG	Mouse
T	6	sgRNA-E	3.04073	GBE-Mus-UNG	Mouse
G	14	sgRNA-A	1.89715	GBE-Mus-UNG	Mouse
G	13	sgRNA-L	0.0545537	GBE-Mus-UNG	Mouse
C	17	sgRNA-H	99.3752	GBE-Mus-UNG	Mouse
A	18	sgRNA-H	0.100604	GBE-Mus-UNG	Mouse
C	17	sgRNA-D	99.6495	GBE-Mus-UNG	Mouse
A	3	sgRNA-F	0.10945	GBE-Mus-UNG	Mouse
C	9	sgRNA-A	96.1993	GBE-Mus-UNG	Mouse
C	11	sgRNA-B	98.2264	GBE-Mus-UNG	Mouse
C	13	sgRNA-A	97.3707	GBE-Mus-UNG	Mouse
T	11	sgRNA-B	1.05716	GBE-Mus-UNG	Mouse
T	13	sgRNA-A	0.913125	GBE-Mus-UNG	Mouse
A	6	sgRNA-H	2.99583	GBE-Mus-UNG	Mouse
C	14	sgRNA-A	97.0305	GBE-Mus-UNG	Mouse
G	8	sgRNA-B	0.0906672	GBE-Mus-UNG	Mouse
C	7	sgRNA-D	95.3888	GBE-Mus-UNG	Mouse
C	5	sgRNA-B	93.9941	GBE-Mus-UNG	Mouse
G	12	sgRNA-H	0.380771	GBE-Mus-UNG	Mouse
T	18	sgRNA-H	0.131658	GBE-Mus-UNG	Mouse
T	19	sgRNA-A	0.196657	GBE-Mus-UNG	Mouse
T	11	sgRNA-E	0.50344	GBE-Mus-UNG	Mouse
T	8	sgRNA-I	29.6773	GBE-Mus-UNG	Mouse
A	9	sgRNA-I	0.0320437	GBE-Mus-UNG	Mouse
C	9	sgRNA-I	74.7237	GBE-Mus-UNG	Mouse
G	17	sgRNA-E	0.255325	GBE-Mus-UNG	Mouse
C	17	sgRNA-E	98.4764	GBE-Mus-UNG	Mouse
T	9	sgRNA-I	24.7504	GBE-Mus-UNG	Mouse
T	4	sgRNA-E	2.26619	GBE-Mus-UNG	Mouse
G	6	sgRNA-H	28.3706	GBE-Mus-UNG	Mouse
G	7	sgRNA-L	0.0925907	GBE-Mus-UNG	Mouse
T	12	sgRNA-H	1.6888	GBE-Mus-UNG	Mouse
T	7	sgRNA-L	39.0695	GBE-Mus-UNG	Mouse
A	9	sgRNA-A	1.7971	GBE-Mus-UNG	Mouse
A	11	sgRNA-B	0.523327	GBE-Mus-UNG	Mouse
T	6	sgRNA-C	6.37055	GBE-Mus-UNG	Mouse
C	6	sgRNA-C	84.2604	GBE-Mus-UNG	Mouse
A	4	sgRNA-E	2.10543	GBE-Mus-UNG	Mouse
C	6	sgRNA-E	46.5637	GBE-Mus-UNG	Mouse
C	6	sgRNA-A	95.2307	GBE-Mus-UNG	Mouse
T	3	sgRNA-H	5.26731	GBE-Mus-UNG	Mouse
C	6	sgRNA-H	61.4046	GBE-Mus-UNG	Mouse
C	13	sgRNA-L	99.8172	GBE-Mus-UNG	Mouse
T	8	sgRNA-G	0.174602	GBE-Mus-UNG	Mouse
T	6	sgRNA-H	7.22894	GBE-Mus-UNG	Mouse
C	5	sgRNA-A	94.6093	GBE-Mus-UNG	Mouse
G	7	sgRNA-D	0.486658	GBE-Mus-UNG	Mouse
A	13	sgRNA-L	0.0338722	GBE-Mus-UNG	Mouse
T	12	sgRNA-A	0.716861	GBE-Mus-UNG	Mouse
A	13	sgRNA-A	0.749696	GBE-Mus-UNG	Mouse
C	10	sgRNA-B	97.5639	GBE-Mus-UNG	Mouse
G	9	sgRNA-A	0.542245	GBE-Mus-UNG	Mouse
T	10	sgRNA-B	0.912402	GBE-Mus-UNG	Mouse
T	3	sgRNA-A	0.466918	GBE-Mus-UNG	Mouse
C	8	sgRNA-B	95.4809	GBE-Mus-UNG	Mouse
A	7	sgRNA-D	1.95422	GBE-Mus-UNG	Mouse
C	7	sgRNA-L	60.638	GBE-Mus-UNG	Mouse
A	12	sgRNA-H	0.638225	GBE-Mus-UNG	Mouse
C	12	sgRNA-H	97.2922	GBE-Mus-UNG	Mouse
A	11	sgRNA-G	0.0281087	GBE-Mus-UNG	Mouse
A	3	sgRNA-H	2.18439	GBE-Mus-UNG	Mouse
G	5	sgRNA-C	5.55701	GBE-Mus-UNG	Mouse
A	11	sgRNA-E	0.39218	GBE-Mus-UNG	Mouse
C	7	sgRNA-B	91.3398	GBE-Mus-UNG	Mouse
G	7	sgRNA-B	0.419823	GBE-Mus-UNG	Mouse
A	4	sgRNA-A	0.225269	GBE-Mus-UNG	Mouse
A	14	sgRNA-F	0.0670609	GBE-Mus-UNG	Mouse
A	6	sgRNA-E	1.15779	GBE-Mus-UNG	Mouse
G	8	sgRNA-G	0.0177409	GBE-Mus-UNG	Mouse
C	8	sgRNA-G	99.7591	GBE-Mus-UNG	Mouse
A	8	sgRNA-G	0.0485859	GBE-Mus-UNG	Mouse
G	5	sgRNA-A	0.594306	GBE-Mus-UNG	Mouse
T	19	sgRNA-D	0.0511691	GBE-Mus-UNG	Mouse
T	17	sgRNA-H	0.130204	GBE-Mus-UNG	Mouse
T	7	sgRNA-D	2.17035	GBE-Mus-UNG	Mouse
G	3	sgRNA-H	0.246856	GBE-Mus-UNG	Mouse
T	5	sgRNA-C	16.6615	GBE-Mus-UNG	Mouse
T	6	sgRNA-D	9.72107	GBE-Mus-UNG	Mouse
G	6	sgRNA-A	1.05253	GBE-Mus-UNG	Mouse
G	10	sgRNA-A	1.96081	GBE-Mus-UNG	Mouse
T	8	sgRNA-D	7.76569	GBE-Mus-UNG	Mouse
G	4	sgRNA-E	1.78481	GBE-Mus-UNG	Mouse
C	4	sgRNA-E	93.8436	GBE-Mus-UNG	Mouse
A	6	sgRNA-C	1.17147	GBE-Mus-UNG	Mouse
C	8	sgRNA-D	90.1809	GBE-Mus-UNG	Mouse
A	10	sgRNA-B	1.13846	GBE-Mus-UNG	Mouse
A	20	sgRNA-D	0.0529384	GBE-Mus-UNG	Mouse
G	13	sgRNA-A	0.96644	GBE-Mus-UNG	Mouse
G	3	sgRNA-A	1.6141	GBE-Mus-UNG	Mouse
A	8	sgRNA-B	0.666804	GBE-Mus-UNG	Mouse
T	5	sgRNA-G	14.3074	GBE-Mus-UNG	Mouse
A	5	sgRNA-G	13.1067	GBE-Mus-UNG	Mouse
G	17	sgRNA-H	0.134514	GBE-Mus-UNG	Mouse
A	6	sgRNA-D	2.96439	GBE-Mus-UNG	Mouse
[truncated: 15,837 more rows]

## Sheet: Fig2&RelatedExtendedFigs
sgRNA position	Group	Nucleotide	Efficiency	Motif	Motif1	Motif2	Species
sgRNA-A 4	FNLS-UNG-YE1-nCas9	G	1.27157	CCC	CC*	*CC	Ecoli
sgRNA-A 4	FNLS-UNG-Ea3a-nCas9	G	1.69156	CCC	CC*	*CC	Ecoli
sgRNA-A 4	FNLS-UNG-YE1-nCas9	T	7.58866	CCC	CC*	*CC	Ecoli
sgRNA-A 4	FNLS-UNG-YE1-nCas9	A	1.32147	CCC	CC*	*CC	Ecoli
sgRNA-A 4	FNLS-UNG-A3G-CTD-nCas9	A	0.9056	CCC	CC*	*CC	Ecoli
sgRNA-A 4	FNLS-UNG-A3G-CTD-nCas9	G	0.529888	CCC	CC*	*CC	Ecoli
sgRNA-A 4	FNLS-UNG-A3G-nCas9	T	0.994152	CCC	CC*	*CC	Ecoli
sgRNA-A 4	FNLS-UNG-A3G-nCas9	G	0.137797	CCC	CC*	*CC	Ecoli
sgRNA-A 4	FNLS-UNG-A3G-CTD-nCas9	T	3.57017	CCC	CC*	*CC	Ecoli
sgRNA-A 4	FNLS-UNG-Ea3a-nCas9	A	1.34863	CCC	CC*	*CC	Ecoli
sgRNA-A 4	FNLS-UNG-Ea3a-nCas9	T	4.71107	CCC	CC*	*CC	Ecoli
sgRNA-A 4	FNLS-UNG-A3G-nCas9	A	0.214528	CCC	CC*	*CC	Ecoli
sgRNA-A 5	FNLS-UNG-YE1-nCas9	G	1.78102	CCC	CC*	*CC	Ecoli
sgRNA-A 5	FNLS-UNG-A3G-nCas9	A	2.98857	CCC	CC*	*CC	Ecoli
sgRNA-A 5	FNLS-UNG-YE1-nCas9	T	16.1674	CCC	CC*	*CC	Ecoli
sgRNA-A 5	FNLS-UNG-Ea3a-nCas9	A	2.55504	CCC	CC*	*CC	Ecoli
sgRNA-A 5	FNLS-UNG-Ea3a-nCas9	T	2.7121	CCC	CC*	*CC	Ecoli
sgRNA-A 5	FNLS-UNG-A3G-CTD-nCas9	G	10.2593	CCC	CC*	*CC	Ecoli
sgRNA-A 5	FNLS-UNG-A3G-nCas9	G	1.22227	CCC	CC*	*CC	Ecoli
sgRNA-A 5	FNLS-UNG-Ea3a-nCas9	G	1.04013	CCC	CC*	*CC	Ecoli
sgRNA-A 5	FNLS-UNG-A3G-nCas9	T	4.54693	CCC	CC*	*CC	Ecoli
sgRNA-A 5	FNLS-UNG-A3G-CTD-nCas9	T	30.5967	CCC	CC*	*CC	Ecoli
sgRNA-A 5	FNLS-UNG-A3G-CTD-nCas9	A	21.2733	CCC	CC*	*CC	Ecoli
sgRNA-A 5	FNLS-UNG-YE1-nCas9	A	7.78393	CCC	CC*	*CC	Ecoli
sgRNA-A 6	FNLS-UNG-YE1-nCas9	T	18.265	CCT	CC*	*CT	Ecoli
sgRNA-A 6	FNLS-UNG-A3G-CTD-nCas9	T	16.3009	CCT	CC*	*CT	Ecoli
sgRNA-A 6	FNLS-UNG-A3G-CTD-nCas9	A	4.76834	CCT	CC*	*CT	Ecoli
sgRNA-A 6	FNLS-UNG-A3G-nCas9	T	2.86603	CCT	CC*	*CT	Ecoli
sgRNA-A 6	FNLS-UNG-Ea3a-nCas9	A	0.571338	CCT	CC*	*CT	Ecoli
sgRNA-A 6	FNLS-UNG-A3G-nCas9	G	0.959546	CCT	CC*	*CT	Ecoli
sgRNA-A 6	FNLS-UNG-YE1-nCas9	A	3.19255	CCT	CC*	*CT	Ecoli
sgRNA-A 6	FNLS-UNG-A3G-nCas9	A	0.962655	CCT	CC*	*CT	Ecoli
sgRNA-A 6	FNLS-UNG-YE1-nCas9	G	7.50669	CCT	CC*	*CT	Ecoli
sgRNA-A 6	FNLS-UNG-Ea3a-nCas9	T	4.15303	CCT	CC*	*CT	Ecoli
sgRNA-A 6	FNLS-UNG-A3G-CTD-nCas9	G	5.76648	CCT	CC*	*CT	Ecoli
sgRNA-A 6	FNLS-UNG-Ea3a-nCas9	G	4.50438	CCT	CC*	*CT	Ecoli
sgRNA-A1 7	FNLS-UNG-Ea3a-nCas9	T	0.0599	ACC	AC*	*CC	Ecoli
sgRNA-A1 7	FNLS-UNG-A3G-CTD-nCas9	G	0.048241	ACC	AC*	*CC	Ecoli
sgRNA-A1 7	FNLS-UNG-YE1-nCas9	T	11.0305	ACC	AC*	*CC	Ecoli
sgRNA-A1 7	FNLS-UNG-A3G-CTD-nCas9	A	0.0384175	ACC	AC*	*CC	Ecoli
sgRNA-A1 7	FNLS-UNG-A3G-CTD-nCas9	T	0.0799018	ACC	AC*	*CC	Ecoli
sgRNA-A1 7	FNLS-UNG-Ea3a-nCas9	A	0.0163199	ACC	AC*	*CC	Ecoli
sgRNA-A1 7	FNLS-UNG-YE1-nCas9	G	11.008	ACC	AC*	*CC	Ecoli
sgRNA-A1 7	FNLS-UNG-A3G-nCas9	T	0.135668	ACC	AC*	*CC	Ecoli
sgRNA-A1 7	FNLS-UNG-YE1-nCas9	A	0.33711	ACC	AC*	*CC	Ecoli
sgRNA-A1 7	FNLS-UNG-A3G-nCas9	A	0.0428774	ACC	AC*	*CC	Ecoli
sgRNA-A1 7	FNLS-UNG-Ea3a-nCas9	G	0.0518411	ACC	AC*	*CC	Ecoli
sgRNA-A1 7	FNLS-UNG-A3G-nCas9	G	0.0404977	ACC	AC*	*CC	Ecoli
sgRNA-A2 5	FNLS-UNG-A3G-CTD-nCas9	G	0.746568	GCC	GC*	*CC	Ecoli
sgRNA-A2 5	FNLS-UNG-A3G-nCas9	G	0.027984	GCC	GC*	*CC	Ecoli
sgRNA-A2 5	FNLS-UNG-YE1-nCas9	T	43.4899	GCC	GC*	*CC	Ecoli
sgRNA-A2 5	FNLS-UNG-A3G-CTD-nCas9	A	0.29371	GCC	GC*	*CC	Ecoli
sgRNA-A2 5	FNLS-UNG-Ea3a-nCas9	T	5.49921	GCC	GC*	*CC	Ecoli
sgRNA-A2 5	FNLS-UNG-Ea3a-nCas9	G	2.65185	GCC	GC*	*CC	Ecoli
sgRNA-A2 5	FNLS-UNG-YE1-nCas9	A	12.6764	GCC	GC*	*CC	Ecoli
sgRNA-A2 5	FNLS-UNG-YE1-nCas9	G	9.93261	GCC	GC*	*CC	Ecoli
sgRNA-A2 5	FNLS-UNG-Ea3a-nCas9	A	0.377285	GCC	GC*	*CC	Ecoli
sgRNA-A2 5	FNLS-UNG-A3G-CTD-nCas9	T	0.986186	GCC	GC*	*CC	Ecoli
sgRNA-A2 5	FNLS-UNG-A3G-nCas9	T	0.924657	GCC	GC*	*CC	Ecoli
sgRNA-A2 5	FNLS-UNG-A3G-nCas9	A	0.0618836	GCC	GC*	*CC	Ecoli
sgRNA-A2 6	FNLS-UNG-YE1-nCas9	T	33.0899	CCT	CC*	*CT	Ecoli
sgRNA-A2 6	FNLS-UNG-YE1-nCas9	G	23.5696	CCT	CC*	*CT	Ecoli
sgRNA-A2 6	FNLS-UNG-Ea3a-nCas9	A	0.826674	CCT	CC*	*CT	Ecoli
sgRNA-A2 6	FNLS-UNG-A3G-nCas9	T	4.41213	CCT	CC*	*CT	Ecoli
sgRNA-A2 6	FNLS-UNG-A3G-nCas9	A	1.00809	CCT	CC*	*CT	Ecoli
sgRNA-A2 6	FNLS-UNG-YE1-nCas9	A	14.0014	CCT	CC*	*CT	Ecoli
sgRNA-A2 6	FNLS-UNG-A3G-CTD-nCas9	G	1.09148	CCT	CC*	*CT	Ecoli
sgRNA-A2 6	FNLS-UNG-A3G-nCas9	G	0.372435	CCT	CC*	*CT	Ecoli
sgRNA-A2 6	FNLS-UNG-A3G-CTD-nCas9	T	7.61646	CCT	CC*	*CT	Ecoli
sgRNA-A2 6	FNLS-UNG-Ea3a-nCas9	T	0.271185	CCT	CC*	*CT	Ecoli
sgRNA-A2 6	FNLS-UNG-Ea3a-nCas9	G	3.22563	CCT	CC*	*CT	Ecoli
sgRNA-A2 6	FNLS-UNG-A3G-CTD-nCas9	A	1.65391	CCT	CC*	*CT	Ecoli
sgRNA-A3 5	FNLS-UNG-YE1-nCas9	T	17.6095	GCC	GC*	*CC	Ecoli
sgRNA-A3 5	FNLS-UNG-Ea3a-nCas9	A	1.38889	GCC	GC*	*CC	Ecoli
sgRNA-A3 5	FNLS-UNG-A3G-nCas9	G	1.05733	GCC	GC*	*CC	Ecoli
sgRNA-A3 5	FNLS-UNG-YE1-nCas9	G	1.05279	GCC	GC*	*CC	Ecoli
sgRNA-A3 5	FNLS-UNG-Ea3a-nCas9	T	15.8045	GCC	GC*	*CC	Ecoli
sgRNA-A3 5	FNLS-UNG-Ea3a-nCas9	G	4.44367	GCC	GC*	*CC	Ecoli
sgRNA-A3 5	FNLS-UNG-A3G-nCas9	A	0.740961	GCC	GC*	*CC	Ecoli
sgRNA-A3 5	FNLS-UNG-A3G-nCas9	T	2.4779	GCC	GC*	*CC	Ecoli
sgRNA-A3 5	FNLS-UNG-A3G-CTD-nCas9	T	2.80891	GCC	GC*	*CC	Ecoli
sgRNA-A3 5	FNLS-UNG-YE1-nCas9	A	32.9522	GCC	GC*	*CC	Ecoli
sgRNA-A3 5	FNLS-UNG-A3G-CTD-nCas9	A	1.08268	GCC	GC*	*CC	Ecoli
sgRNA-A3 5	FNLS-UNG-A3G-CTD-nCas9	G	2.74623	GCC	GC*	*CC	Ecoli
sgRNA-A3 6	FNLS-UNG-A3G-nCas9	G	43.5889	CCT	CC*	*CT	Ecoli
sgRNA-A3 6	FNLS-UNG-YE1-nCas9	G	41.1684	CCT	CC*	*CT	Ecoli
sgRNA-A3 6	FNLS-UNG-A3G-CTD-nCas9	T	7.86804	CCT	CC*	*CT	Ecoli
sgRNA-A3 6	FNLS-UNG-A3G-nCas9	T	14.5387	CCT	CC*	*CT	Ecoli
sgRNA-A3 6	FNLS-UNG-A3G-CTD-nCas9	G	54.145	CCT	CC*	*CT	Ecoli
sgRNA-A3 6	FNLS-UNG-A3G-CTD-nCas9	A	3.08894	CCT	CC*	*CT	Ecoli
sgRNA-A3 6	FNLS-UNG-Ea3a-nCas9	T	5.1115	CCT	CC*	*CT	Ecoli
sgRNA-A3 6	FNLS-UNG-A3G-nCas9	A	2.29737	CCT	CC*	*CT	Ecoli
sgRNA-A3 6	FNLS-UNG-YE1-nCas9	T	35.1572	CCT	CC*	*CT	Ecoli
sgRNA-A3 6	FNLS-UNG-Ea3a-nCas9	A	3.14135	CCT	CC*	*CT	Ecoli
sgRNA-A3 6	FNLS-UNG-YE1-nCas9	A	3.60464	CCT	CC*	*CT	Ecoli
sgRNA-A3 6	FNLS-UNG-Ea3a-nCas9	G	6.46714	CCT	CC*	*CT	Ecoli
sgRNA-B 5	FNLS-UNG-A3G-nCas9	T	0.146736	GCC	GC*	*CC	Ecoli
sgRNA-B 5	FNLS-UNG-A3G-CTD-nCas9	A	2.18727	GCC	GC*	*CC	Ecoli
sgRNA-B 5	FNLS-UNG-Ea3a-nCas9	T	1.58648	GCC	GC*	*CC	Ecoli
sgRNA-B 5	FNLS-UNG-YE1-nCas9	A	0.531702	GCC	GC*	*CC	Ecoli
sgRNA-B 5	FNLS-UNG-Ea3a-nCas9	G	0.641131	GCC	GC*	*CC	Ecoli
sgRNA-B 5	FNLS-UNG-A3G-CTD-nCas9	T	0.330687	GCC	GC*	*CC	Ecoli
sgRNA-B 5	FNLS-UNG-A3G-CTD-nCas9	G	0.0964641	GCC	GC*	*CC	Ecoli
sgRNA-B 5	FNLS-UNG-A3G-nCas9	G	0.543635	GCC	GC*	*CC	Ecoli
sgRNA-B 5	FNLS-UNG-Ea3a-nCas9	A	0.468272	GCC	GC*	*CC	Ecoli
sgRNA-B 5	FNLS-UNG-YE1-nCas9	G	0.946272	GCC	GC*	*CC	Ecoli
sgRNA-B 5	FNLS-UNG-A3G-nCas9	A	0.0900136	GCC	GC*	*CC	Ecoli
sgRNA-B 5	FNLS-UNG-YE1-nCas9	T	23.0455	GCC	GC*	*CC	Ecoli
sgRNA-B 6	FNLS-UNG-YE1-nCas9	T	25.9802	CCC	CC*	*CC	Ecoli
sgRNA-B 6	FNLS-UNG-A3G-CTD-nCas9	A	1.00253	CCC	CC*	*CC	Ecoli
sgRNA-B 6	FNLS-UNG-A3G-CTD-nCas9	T	6.16184	CCC	CC*	*CC	Ecoli
sgRNA-B 6	FNLS-UNG-YE1-nCas9	G	3.05741	CCC	CC*	*CC	Ecoli
sgRNA-B 6	FNLS-UNG-A3G-nCas9	A	0.345873	CCC	CC*	*CC	Ecoli
sgRNA-B 6	FNLS-UNG-A3G-nCas9	T	2.21536	CCC	CC*	*CC	Ecoli
sgRNA-B 6	FNLS-UNG-Ea3a-nCas9	G	0.289657	CCC	CC*	*CC	Ecoli
sgRNA-B 6	FNLS-UNG-Ea3a-nCas9	T	0.584244	CCC	CC*	*CC	Ecoli
sgRNA-B 6	FNLS-UNG-YE1-nCas9	A	20.3159	CCC	CC*	*CC	Ecoli
sgRNA-B 6	FNLS-UNG-A3G-nCas9	G	0.450648	CCC	CC*	*CC	Ecoli
sgRNA-B 6	FNLS-UNG-A3G-CTD-nCas9	G	1.1562	CCC	CC*	*CC	Ecoli
sgRNA-B 6	FNLS-UNG-Ea3a-nCas9	A	0.514302	CCC	CC*	*CC	Ecoli
sgRNA-B 7	FNLS-UNG-YE1-nCas9	G	12.9677	CCC	CC*	*CC	Ecoli
sgRNA-B 7	FNLS-UNG-YE1-nCas9	T	5.66528	CCC	CC*	*CC	Ecoli
sgRNA-B 7	FNLS-UNG-A3G-nCas9	T	4.27973	CCC	CC*	*CC	Ecoli
sgRNA-B 7	FNLS-UNG-YE1-nCas9	A	0.922043	CCC	CC*	*CC	Ecoli
sgRNA-B 7	FNLS-UNG-A3G-CTD-nCas9	G	10.2773	CCC	CC*	*CC	Ecoli
sgRNA-B 7	FNLS-UNG-A3G-CTD-nCas9	T	27.515	CCC	CC*	*CC	Ecoli
sgRNA-B 7	FNLS-UNG-A3G-nCas9	A	3.38009	CCC	CC*	*CC	Ecoli
sgRNA-B 7	FNLS-UNG-Ea3a-nCas9	T	0.533956	CCC	CC*	*CC	Ecoli
sgRNA-B 7	FNLS-UNG-Ea3a-nCas9	G	0.238415	CCC	CC*	*CC	Ecoli
sgRNA-B 7	FNLS-UNG-Ea3a-nCas9	A	0.463742	CCC	CC*	*CC	Ecoli
sgRNA-B 7	FNLS-UNG-A3G-nCas9	G	3.17261	CCC	CC*	*CC	Ecoli
sgRNA-B 7	FNLS-UNG-A3G-CTD-nCas9	A	22.5992	CCC	CC*	*CC	Ecoli
sgRNA-B1 5	FNLS-UNG-YE1-nCas9	G	12.1405	TCC	TC*	*CC	Ecoli
sgRNA-B1 5	FNLS-UNG-Ea3a-nCas9	T	28.845	TCC	TC*	*CC	Ecoli
sgRNA-B1 5	FNLS-UNG-A3G-nCas9	G	0.107762	TCC	TC*	*CC	Ecoli
sgRNA-B1 5	FNLS-UNG-Ea3a-nCas9	A	10.0467	TCC	TC*	*CC	Ecoli
sgRNA-B1 5	FNLS-UNG-A3G-nCas9	A	0.227287	TCC	TC*	*CC	Ecoli
sgRNA-B1 5	FNLS-UNG-A3G-CTD-nCas9	G	0.144844	TCC	TC*	*CC	Ecoli
sgRNA-B1 5	FNLS-UNG-A3G-CTD-nCas9	T	0.415281	TCC	TC*	*CC	Ecoli
sgRNA-B1 5	FNLS-UNG-A3G-CTD-nCas9	A	0.352429	TCC	TC*	*CC	Ecoli
sgRNA-B1 5	FNLS-UNG-Ea3a-nCas9	G	14.1465	TCC	TC*	*CC	Ecoli
sgRNA-B1 5	FNLS-UNG-A3G-nCas9	T	0.452911	TCC	TC*	*CC	Ecoli
sgRNA-B1 5	FNLS-UNG-YE1-nCas9	T	29.2463	TCC	TC*	*CC	Ecoli
sgRNA-B1 5	FNLS-UNG-YE1-nCas9	A	11.7472	TCC	TC*	*CC	Ecoli
sgRNA-B1 6	FNLS-UNG-YE1-nCas9	A	5.40464	CCT	CC*	*CT	Ecoli
sgRNA-B1 6	FNLS-UNG-A3G-CTD-nCas9	T	20.803	CCT	CC*	*CT	Ecoli
sgRNA-B1 6	FNLS-UNG-A3G-CTD-nCas9	A	5.15729	CCT	CC*	*CT	Ecoli
sgRNA-B1 6	FNLS-UNG-A3G-nCas9	G	14.0166	CCT	CC*	*CT	Ecoli
sgRNA-B1 6	FNLS-UNG-Ea3a-nCas9	G	1.13593	CCT	CC*	*CT	Ecoli
sgRNA-B1 6	FNLS-UNG-Ea3a-nCas9	A	0.410217	CCT	CC*	*CT	Ecoli
sgRNA-B1 6	FNLS-UNG-A3G-CTD-nCas9	G	29.5318	CCT	CC*	*CT	Ecoli
sgRNA-B1 6	FNLS-UNG-Ea3a-nCas9	T	1.98366	CCT	CC*	*CT	Ecoli
sgRNA-B1 6	FNLS-UNG-A3G-nCas9	A	2.13211	CCT	CC*	*CT	Ecoli
sgRNA-B1 6	FNLS-UNG-A3G-nCas9	T	7.9474	CCT	CC*	*CT	Ecoli
sgRNA-B1 6	FNLS-UNG-YE1-nCas9	G	9.15344	CCT	CC*	*CT	Ecoli
sgRNA-B1 6	FNLS-UNG-YE1-nCas9	T	19.3804	CCT	CC*	*CT	Ecoli
sgRNA-B2 4	FNLS-UNG-Ea3a-nCas9	G	54.339	TCT	TC*	*CT	Ecoli
sgRNA-B2 4	FNLS-UNG-YE1-nCas9	A	2.3672	TCT	TC*	*CT	Ecoli
sgRNA-B2 4	FNLS-UNG-Ea3a-nCas9	A	1.16	TCT	TC*	*CT	Ecoli
sgRNA-B2 4	FNLS-UNG-A3G-CTD-nCas9	A	0.155397	TCT	TC*	*CT	Ecoli
sgRNA-B2 4	FNLS-UNG-YE1-nCas9	T	33.0651	TCT	TC*	*CT	Ecoli
sgRNA-B2 4	FNLS-UNG-A3G-nCas9	T	0.150343	TCT	TC*	*CT	Ecoli
sgRNA-B2 4	FNLS-UNG-A3G-nCas9	A	0.103316	TCT	TC*	*CT	Ecoli
sgRNA-B2 4	FNLS-UNG-A3G-CTD-nCas9	T	0.740359	TCT	TC*	*CT	Ecoli
sgRNA-B2 4	FNLS-UNG-A3G-CTD-nCas9	G	1.48487	TCT	TC*	*CT	Ecoli
sgRNA-B2 4	FNLS-UNG-YE1-nCas9	G	21.1003	TCT	TC*	*CT	Ecoli
sgRNA-B2 4	FNLS-UNG-Ea3a-nCas9	T	17.3552	TCT	TC*	*CT	Ecoli
sgRNA-B2 4	FNLS-UNG-A3G-nCas9	G	0.151017	TCT	TC*	*CT	Ecoli
sgRNA-B2 6	FNLS-UNG-A3G-CTD-nCas9	G	4.50398	TCC	TC*	*CC	Ecoli
sgRNA-B2 6	FNLS-UNG-Ea3a-nCas9	G	24.1409	TCC	TC*	*CC	Ecoli
sgRNA-B2 6	FNLS-UNG-A3G-nCas9	T	1.36135	TCC	TC*	*CC	Ecoli
sgRNA-B2 6	FNLS-UNG-YE1-nCas9	A	26.7627	TCC	TC*	*CC	Ecoli
sgRNA-B2 6	FNLS-UNG-A3G-CTD-nCas9	T	3.43605	TCC	TC*	*CC	Ecoli
sgRNA-B2 6	FNLS-UNG-A3G-nCas9	G	2.38924	TCC	TC*	*CC	Ecoli
sgRNA-B2 6	FNLS-UNG-YE1-nCas9	T	6.2484	TCC	TC*	*CC	Ecoli
sgRNA-B2 6	FNLS-UNG-Ea3a-nCas9	T	7.79624	TCC	TC*	*CC	Ecoli
sgRNA-B2 6	FNLS-UNG-A3G-nCas9	A	0.815491	TCC	TC*	*CC	Ecoli
sgRNA-B2 6	FNLS-UNG-A3G-CTD-nCas9	A	2.21894	TCC	TC*	*CC	Ecoli
sgRNA-B2 6	FNLS-UNG-Ea3a-nCas9	A	13.7251	TCC	TC*	*CC	Ecoli
sgRNA-B2 6	FNLS-UNG-YE1-nCas9	G	19.6266	TCC	TC*	*CC	Ecoli
sgRNA-B2 7	FNLS-UNG-A3G-nCas9	T	2.19577	CCA	CC*	*CA	Ecoli
sgRNA-B2 7	FNLS-UNG-A3G-nCas9	A	1.0124	CCA	CC*	*CA	Ecoli
sgRNA-B2 7	FNLS-UNG-Ea3a-nCas9	A	0.990602	CCA	CC*	*CA	Ecoli
sgRNA-B2 7	FNLS-UNG-Ea3a-nCas9	T	4.71667	CCA	CC*	*CA	Ecoli
sgRNA-B2 7	FNLS-UNG-YE1-nCas9	G	0.178115	CCA	CC*	*CA	Ecoli
sgRNA-B2 7	FNLS-UNG-A3G-CTD-nCas9	T	1.58044	CCA	CC*	*CA	Ecoli
sgRNA-B2 7	FNLS-UNG-Ea3a-nCas9	G	0.197615	CCA	CC*	*CA	Ecoli
sgRNA-B2 7	FNLS-UNG-A3G-CTD-nCas9	A	6.84637	CCA	CC*	*CA	Ecoli
sgRNA-B2 7	FNLS-UNG-A3G-CTD-nCas9	G	3.69291	CCA	CC*	*CA	Ecoli
sgRNA-B2 7	FNLS-UNG-YE1-nCas9	T	1.06461	CCA	CC*	*CA	Ecoli
sgRNA-B2 7	FNLS-UNG-YE1-nCas9	A	0.137262	CCA	CC*	*CA	Ecoli
sgRNA-B2 7	FNLS-UNG-A3G-nCas9	G	1.16895	CCA	CC*	*CA	Ecoli
sgRNA-B3 4	FNLS-UNG-A3G-nCas9	A	6.24498	TCC	TC*	*CC	Ecoli
sgRNA-B3 4	FNLS-UNG-Ea3a-nCas9	G	10.0503	TCC	TC*	*CC	Ecoli
sgRNA-B3 4	FNLS-UNG-A3G-nCas9	T	0.981303	TCC	TC*	*CC	Ecoli
sgRNA-B3 4	FNLS-UNG-YE1-nCas9	T	30.023	TCC	TC*	*CC	Ecoli
sgRNA-B3 4	FNLS-UNG-A3G-nCas9	G	4.68606	TCC	TC*	*CC	Ecoli
sgRNA-B3 4	FNLS-UNG-Ea3a-nCas9	A	31.2756	TCC	TC*	*CC	Ecoli
sgRNA-B3 4	FNLS-UNG-Ea3a-nCas9	T	7.41024	TCC	TC*	*CC	Ecoli
sgRNA-B3 4	FNLS-UNG-A3G-CTD-nCas9	A	1.47356	TCC	TC*	*CC	Ecoli
sgRNA-B3 4	FNLS-UNG-YE1-nCas9	A	11.4596	TCC	TC*	*CC	Ecoli
sgRNA-B3 4	FNLS-UNG-A3G-CTD-nCas9	T	0.579073	TCC	TC*	*CC	Ecoli
sgRNA-B3 4	FNLS-UNG-A3G-CTD-nCas9	G	13.1948	TCC	TC*	*CC	Ecoli
sgRNA-B3 4	FNLS-UNG-YE1-nCas9	G	16.0409	TCC	TC*	*CC	Ecoli
sgRNA-B3 5	FNLS-UNG-A3G-CTD-nCas9	G	3.32071	CCC	CC*	*CC	Ecoli
sgRNA-B3 5	FNLS-UNG-A3G-CTD-nCas9	T	5.20495	CCC	CC*	*CC	Ecoli
sgRNA-B3 5	FNLS-UNG-YE1-nCas9	G	13.4506	CCC	CC*	*CC	Ecoli
sgRNA-B3 5	FNLS-UNG-A3G-nCas9	A	1.10442	CCC	CC*	*CC	Ecoli
sgRNA-B3 5	FNLS-UNG-Ea3a-nCas9	G	10.5593	CCC	CC*	*CC	Ecoli
sgRNA-B3 5	FNLS-UNG-A3G-CTD-nCas9	A	6.02814	CCC	CC*	*CC	Ecoli
sgRNA-B3 5	FNLS-UNG-Ea3a-nCas9	A	32.2132	CCC	CC*	*CC	Ecoli
sgRNA-B3 5	FNLS-UNG-A3G-nCas9	T	2.74302	CCC	CC*	*CC	Ecoli
sgRNA-B3 5	FNLS-UNG-YE1-nCas9	T	11.6579	CCC	CC*	*CC	Ecoli
sgRNA-B3 5	FNLS-UNG-YE1-nCas9	A	11.5607	CCC	CC*	*CC	Ecoli
sgRNA-B3 5	FNLS-UNG-A3G-nCas9	G	11.4135	CCC	CC*	*CC	Ecoli
sgRNA-B3 5	FNLS-UNG-Ea3a-nCas9	T	1.30453	CCC	CC*	*CC	Ecoli
sgRNA-B3 6	FNLS-UNG-YE1-nCas9	G	14.4275	CCC	CC*	*CC	Ecoli
sgRNA-B3 6	FNLS-UNG-YE1-nCas9	A	14.6525	CCC	CC*	*CC	Ecoli
sgRNA-B3 6	FNLS-UNG-YE1-nCas9	T	9.21095	CCC	CC*	*CC	Ecoli
sgRNA-B3 6	FNLS-UNG-A3G-CTD-nCas9	A	7.71653	CCC	CC*	*CC	Ecoli
sgRNA-B3 6	FNLS-UNG-Ea3a-nCas9	G	24.4656	CCC	CC*	*CC	Ecoli
sgRNA-B3 6	FNLS-UNG-A3G-nCas9	A	2.30809	CCC	CC*	*CC	Ecoli
sgRNA-B3 6	FNLS-UNG-A3G-nCas9	T	3.05192	CCC	CC*	*CC	Ecoli
sgRNA-B3 6	FNLS-UNG-Ea3a-nCas9	T	4.58132	CCC	CC*	*CC	Ecoli
sgRNA-B3 6	FNLS-UNG-A3G-CTD-nCas9	G	22.1446	CCC	CC*	*CC	Ecoli
sgRNA-B3 6	FNLS-UNG-Ea3a-nCas9	A	13.3417	CCC	CC*	*CC	Ecoli
sgRNA-B3 6	FNLS-UNG-A3G-nCas9	G	11.0112	CCC	CC*	*CC	Ecoli
sgRNA-B3 6	FNLS-UNG-A3G-CTD-nCas9	T	13.8407	CCC	CC*	*CC	Ecoli
sgRNA-B3 7	FNLS-UNG-A3G-nCas9	G	3.44131	CCC	CC*	*CC	Ecoli
sgRNA-B3 7	FNLS-UNG-YE1-nCas9	T	1.60841	CCC	CC*	*CC	Ecoli
sgRNA-B3 7	FNLS-UNG-Ea3a-nCas9	T	0.369666	CCC	CC*	*CC	Ecoli
sgRNA-B3 7	FNLS-UNG-A3G-CTD-nCas9	G	10.6071	CCC	CC*	*CC	Ecoli
sgRNA-B3 7	FNLS-UNG-Ea3a-nCas9	A	11.3999	CCC	CC*	*CC	Ecoli
sgRNA-B3 7	FNLS-UNG-Ea3a-nCas9	G	1.64504	CCC	CC*	*CC	Ecoli
sgRNA-B3 7	FNLS-UNG-A3G-nCas9	A	12.1363	CCC	CC*	*CC	Ecoli
sgRNA-B3 7	FNLS-UNG-YE1-nCas9	A	14.6101	CCC	CC*	*CC	Ecoli
sgRNA-B3 7	FNLS-UNG-A3G-nCas9	T	0.771245	CCC	CC*	*CC	Ecoli
sgRNA-B3 7	FNLS-UNG-A3G-CTD-nCas9	A	7.3201	CCC	CC*	*CC	Ecoli
sgRNA-B3 7	FNLS-UNG-A3G-CTD-nCas9	T	4.46275	CCC	CC*	*CC	Ecoli
sgRNA-B3 7	FNLS-UNG-YE1-nCas9	G	2.35414	CCC	CC*	*CC	Ecoli
sgRNA-C 5	FNLS-UNG-YE1-nCas9	T	23.4034	TCC	TC*	*CC	Ecoli
sgRNA-C 5	FNLS-UNG-YE1-nCas9	A	9.86939	TCC	TC*	*CC	Ecoli
sgRNA-C 5	FNLS-UNG-A3G-CTD-nCas9	A	0.129604	TCC	TC*	*CC	Ecoli
sgRNA-C 5	FNLS-UNG-A3G-CTD-nCas9	T	0.186118	TCC	TC*	*CC	Ecoli
sgRNA-C 5	FNLS-UNG-A3G-nCas9	T	0.0814901	TCC	TC*	*CC	Ecoli
sgRNA-C 5	FNLS-UNG-A3G-nCas9	A	0.053344	TCC	TC*	*CC	Ecoli
sgRNA-C 5	FNLS-UNG-A3G-CTD-nCas9	G	0.0582255	TCC	TC*	*CC	Ecoli
sgRNA-C 5	FNLS-UNG-Ea3a-nCas9	G	10.1916	TCC	TC*	*CC	Ecoli
sgRNA-C 5	FNLS-UNG-YE1-nCas9	G	27.4083	TCC	TC*	*CC	Ecoli
sgRNA-C 5	FNLS-UNG-Ea3a-nCas9	T	8.82363	TCC	TC*	*CC	Ecoli
sgRNA-C 5	FNLS-UNG-A3G-nCas9	G	0.0482609	TCC	TC*	*CC	Ecoli
sgRNA-C 5	FNLS-UNG-Ea3a-nCas9	A	3.16925	TCC	TC*	*CC	Ecoli
sgRNA-C 6	FNLS-UNG-YE1-nCas9	A	5.69417	CCG	CC*	*CG	Ecoli
sgRNA-C 6	FNLS-UNG-YE1-nCas9	G	11.4296	CCG	CC*	*CG	Ecoli
sgRNA-C 6	FNLS-UNG-YE1-nCas9	T	7.08832	CCG	CC*	*CG	Ecoli
sgRNA-C 6	FNLS-UNG-A3G-CTD-nCas9	A	0.968951	CCG	CC*	*CG	Ecoli
sgRNA-C 6	FNLS-UNG-A3G-CTD-nCas9	T	4.42492	CCG	CC*	*CG	Ecoli
sgRNA-C 6	FNLS-UNG-A3G-nCas9	T	0.960823	CCG	CC*	*CG	Ecoli
sgRNA-C 6	FNLS-UNG-Ea3a-nCas9	G	1.32992	CCG	CC*	*CG	Ecoli
sgRNA-C 6	FNLS-UNG-Ea3a-nCas9	T	1.97174	CCG	CC*	*CG	Ecoli
sgRNA-C 6	FNLS-UNG-A3G-nCas9	A	0.0546889	CCG	CC*	*CG	Ecoli
sgRNA-C 6	FNLS-UNG-Ea3a-nCas9	A	0.0419259	CCG	CC*	*CG	Ecoli
sgRNA-C 6	FNLS-UNG-A3G-nCas9	G	0.0327381	CCG	CC*	*CG	Ecoli
sgRNA-C 6	FNLS-UNG-A3G-CTD-nCas9	G	2.94511	CCG	CC*	*CG	Ecoli
sgRNA-C1 5	FNLS-UNG-A3G-nCas9	G	1.42857	GCC	GC*	*CC	Ecoli
sgRNA-C1 5	FNLS-UNG-A3G-nCas9	T	5.95238	GCC	GC*	*CC	Ecoli
sgRNA-C1 5	FNLS-UNG-YE1-nCas9	A	8.53762	GCC	GC*	*CC	Ecoli
sgRNA-C1 5	FNLS-UNG-A3G-nCas9	A	0.238095	GCC	GC*	*CC	Ecoli
sgRNA-C1 5	FNLS-UNG-YE1-nCas9	T	26.0092	GCC	GC*	*CC	Ecoli
sgRNA-C1 5	FNLS-UNG-A3G-CTD-nCas9	G	2.5641	GCC	GC*	*CC	Ecoli
sgRNA-C1 5	FNLS-UNG-YE1-nCas9	G	2.20435	GCC	GC*	*CC	Ecoli
sgRNA-C1 5	FNLS-UNG-A3G-CTD-nCas9	T	1.7094	GCC	GC*	*CC	Ecoli
sgRNA-C1 5	FNLS-UNG-Ea3a-nCas9	T	18.8649	GCC	GC*	*CC	Ecoli
sgRNA-C1 5	FNLS-UNG-Ea3a-nCas9	A	2.22222	GCC	GC*	*CC	Ecoli
sgRNA-C1 5	FNLS-UNG-A3G-CTD-nCas9	A	0	GCC	GC*	*CC	Ecoli
sgRNA-C1 5	FNLS-UNG-Ea3a-nCas9	G	0.250627	GCC	GC*	*CC	Ecoli
sgRNA-C1 6	FNLS-UNG-A3G-CTD-nCas9	G	8.54701	CCT	CC*	*CT	Ecoli
sgRNA-C1 6	FNLS-UNG-A3G-CTD-nCas9	A	0.854701	CCT	CC*	*CT	Ecoli
sgRNA-C1 6	FNLS-UNG-A3G-nCas9	G	10.7143	CCT	CC*	*CT	Ecoli
sgRNA-C1 6	FNLS-UNG-YE1-nCas9	A	6.73384	CCT	CC*	*CT	Ecoli
sgRNA-C1 6	FNLS-UNG-YE1-nCas9	T	21.0649	CCT	CC*	*CT	Ecoli
sgRNA-C1 6	FNLS-UNG-YE1-nCas9	G	22.82	CCT	CC*	*CT	Ecoli
sgRNA-C1 6	FNLS-UNG-Ea3a-nCas9	A	0.501253	CCT	CC*	*CT	Ecoli
sgRNA-C1 6	FNLS-UNG-Ea3a-nCas9	G	13.8346	CCT	CC*	*CT	Ecoli
sgRNA-C1 6	FNLS-UNG-A3G-nCas9	T	3.80952	CCT	CC*	*CT	Ecoli
sgRNA-C1 6	FNLS-UNG-A3G-CTD-nCas9	T	0.854701	CCT	CC*	*CT	Ecoli
sgRNA-C1 6	FNLS-UNG-A3G-nCas9	A	0.238095	CCT	CC*	*CT	Ecoli
sgRNA-C1 6	FNLS-UNG-Ea3a-nCas9	T	8.88889	CCT	CC*	*CT	Ecoli
sgRNA-C3 4	FNLS-UNG-Ea3a-nCas9	G	0.880682	ACC	AC*	*CC	Ecoli
sgRNA-C3 4	FNLS-UNG-A3G-CTD-nCas9	G	0.134511	ACC	AC*	*CC	Ecoli
sgRNA-C3 4	FNLS-UNG-A3G-nCas9	T	0.160939	ACC	AC*	*CC	Ecoli
sgRNA-C3 4	FNLS-UNG-Ea3a-nCas9	A	0.219134	ACC	AC*	*CC	Ecoli
sgRNA-C3 4	FNLS-UNG-A3G-CTD-nCas9	T	0.134511	ACC	AC*	*CC	Ecoli
sgRNA-C3 4	FNLS-UNG-YE1-nCas9	G	2.0988	ACC	AC*	*CC	Ecoli
sgRNA-C3 4	FNLS-UNG-YE1-nCas9	T	3.27797	ACC	AC*	*CC	Ecoli
sgRNA-C3 4	FNLS-UNG-A3G-nCas9	G	0.0972914	ACC	AC*	*CC	Ecoli
sgRNA-C3 4	FNLS-UNG-Ea3a-nCas9	T	0.895313	ACC	AC*	*CC	Ecoli
sgRNA-C3 4	FNLS-UNG-A3G-CTD-nCas9	A	0.44073	ACC	AC*	*CC	Ecoli
sgRNA-C3 4	FNLS-UNG-YE1-nCas9	A	0.750237	ACC	AC*	*CC	Ecoli
sgRNA-C3 4	FNLS-UNG-A3G-nCas9	A	0.213038	ACC	AC*	*CC	Ecoli
sgRNA-C3 5	FNLS-UNG-YE1-nCas9	G	15.9663	CCT	CC*	*CT	Ecoli
sgRNA-C3 5	FNLS-UNG-A3G-nCas9	G	5.02948	CCT	CC*	*CT	Ecoli
sgRNA-C3 5	FNLS-UNG-Ea3a-nCas9	T	1.1482	CCT	CC*	*CT	Ecoli
sgRNA-C3 5	FNLS-UNG-YE1-nCas9	T	8.95202	CCT	CC*	*CT	Ecoli
sgRNA-C3 5	FNLS-UNG-YE1-nCas9	A	5.83437	CCT	CC*	*CT	Ecoli
sgRNA-C3 5	FNLS-UNG-A3G-nCas9	T	1.64246	CCT	CC*	*CT	Ecoli
sgRNA-C3 5	FNLS-UNG-A3G-CTD-nCas9	T	1.97303	CCT	CC*	*CT	Ecoli
sgRNA-C3 5	FNLS-UNG-Ea3a-nCas9	G	1.80247	CCT	CC*	*CT	Ecoli
sgRNA-C3 5	FNLS-UNG-A3G-CTD-nCas9	G	8.02951	CCT	CC*	*CT	Ecoli
sgRNA-C3 5	FNLS-UNG-A3G-CTD-nCas9	A	0.786909	CCT	CC*	*CT	Ecoli
sgRNA-C3 5	FNLS-UNG-Ea3a-nCas9	A	6.11601	CCT	CC*	*CT	Ecoli
sgRNA-C3 5	FNLS-UNG-A3G-nCas9	A	0.805667	CCT	CC*	*CT	Ecoli
sgRNA-D 6	FNLS-UNG-A3G-CTD-nCas9	T	0.189642	TCC	TC*	*CC	Ecoli
sgRNA-D 6	FNLS-UNG-YE1-nCas9	G	42.0808	TCC	TC*	*CC	Ecoli
sgRNA-D 6	FNLS-UNG-YE1-nCas9	T	10.0838	TCC	TC*	*CC	Ecoli
sgRNA-D 6	FNLS-UNG-A3G-CTD-nCas9	G	0.344031	TCC	TC*	*CC	Ecoli
sgRNA-D 6	FNLS-UNG-Ea3a-nCas9	A	3.50911	TCC	TC*	*CC	Ecoli
sgRNA-D 6	FNLS-UNG-A3G-nCas9	G	0.0126832	TCC	TC*	*CC	Ecoli
sgRNA-D 6	FNLS-UNG-Ea3a-nCas9	G	8.35359	TCC	TC*	*CC	Ecoli
sgRNA-D 6	FNLS-UNG-A3G-nCas9	A	0.0509378	TCC	TC*	*CC	Ecoli
sgRNA-D 6	FNLS-UNG-YE1-nCas9	A	4.19015	TCC	TC*	*CC	Ecoli
sgRNA-D 6	FNLS-UNG-A3G-CTD-nCas9	A	0.296402	TCC	TC*	*CC	Ecoli
sgRNA-D 6	FNLS-UNG-Ea3a-nCas9	T	10.8512	TCC	TC*	*CC	Ecoli
sgRNA-D 6	FNLS-UNG-A3G-nCas9	T	0.192331	TCC	TC*	*CC	Ecoli
sgRNA-D 7	FNLS-UNG-A3G-CTD-nCas9	A	3.77683	CCC	CC*	*CC	Ecoli
sgRNA-D 7	FNLS-UNG-YE1-nCas9	G	1.11432	CCC	CC*	*CC	Ecoli
sgRNA-D 7	FNLS-UNG-Ea3a-nCas9	A	0.306861	CCC	CC*	*CC	Ecoli
sgRNA-D 7	FNLS-UNG-A3G-CTD-nCas9	T	4.55364	CCC	CC*	*CC	Ecoli
sgRNA-D 7	FNLS-UNG-A3G-nCas9	T	0.948951	CCC	CC*	*CC	Ecoli
sgRNA-D 7	FNLS-UNG-Ea3a-nCas9	T	1.02463	CCC	CC*	*CC	Ecoli
sgRNA-D 7	FNLS-UNG-Ea3a-nCas9	G	0.0715977	CCC	CC*	*CC	Ecoli
sgRNA-D 7	FNLS-UNG-A3G-nCas9	A	1.1273	CCC	CC*	*CC	Ecoli
sgRNA-D 7	FNLS-UNG-YE1-nCas9	A	1.52014	CCC	CC*	*CC	Ecoli
sgRNA-D 7	FNLS-UNG-YE1-nCas9	T	1.75952	CCC	CC*	*CC	Ecoli
sgRNA-D 7	FNLS-UNG-A3G-CTD-nCas9	G	0.740427	CCC	CC*	*CC	Ecoli
sgRNA-D 7	FNLS-UNG-A3G-nCas9	G	1.60155	CCC	CC*	*CC	Ecoli
sgRNA-D1 5	FNLS-UNG-YE1-nCas9	G	4.02309	ACC	AC*	*CC	Ecoli
sgRNA-D1 5	FNLS-UNG-Ea3a-nCas9	G	1.08156	ACC	AC*	*CC	Ecoli
sgRNA-D1 5	FNLS-UNG-A3G-CTD-nCas9	T	0.337432	ACC	AC*	*CC	Ecoli
sgRNA-D1 5	FNLS-UNG-Ea3a-nCas9	A	0.749216	ACC	AC*	*CC	Ecoli
sgRNA-D1 5	FNLS-UNG-YE1-nCas9	A	3.91303	ACC	AC*	*CC	Ecoli
sgRNA-D1 5	FNLS-UNG-Ea3a-nCas9	T	6.24333	ACC	AC*	*CC	Ecoli
sgRNA-D1 5	FNLS-UNG-A3G-CTD-nCas9	G	0.336292	ACC	AC*	*CC	Ecoli
sgRNA-D1 5	FNLS-UNG-A3G-nCas9	T	0.135026	ACC	AC*	*CC	Ecoli
sgRNA-D1 5	FNLS-UNG-A3G-CTD-nCas9	A	0.283901	ACC	AC*	*CC	Ecoli
sgRNA-D1 5	FNLS-UNG-A3G-nCas9	A	0.244375	ACC	AC*	*CC	Ecoli
sgRNA-D1 5	FNLS-UNG-YE1-nCas9	T	21.2438	ACC	AC*	*CC	Ecoli
sgRNA-D1 5	FNLS-UNG-A3G-nCas9	G	0.10785	ACC	AC*	*CC	Ecoli
sgRNA-D1 6	FNLS-UNG-A3G-CTD-nCas9	T	5.99097	CCC	CC*	*CC	Ecoli
sgRNA-D1 6	FNLS-UNG-Ea3a-nCas9	T	1.49294	CCC	CC*	*CC	Ecoli
sgRNA-D1 6	FNLS-UNG-Ea3a-nCas9	G	0.27472	CCC	CC*	*CC	Ecoli
sgRNA-D1 6	FNLS-UNG-A3G-nCas9	T	3.33983	CCC	CC*	*CC	Ecoli
sgRNA-D1 6	FNLS-UNG-Ea3a-nCas9	A	3.36466	CCC	CC*	*CC	Ecoli
sgRNA-D1 6	FNLS-UNG-YE1-nCas9	A	4.99232	CCC	CC*	*CC	Ecoli
sgRNA-D1 6	FNLS-UNG-YE1-nCas9	T	29.3399	CCC	CC*	*CC	Ecoli
sgRNA-D1 6	FNLS-UNG-A3G-CTD-nCas9	A	1.60981	CCC	CC*	*CC	Ecoli
sgRNA-D1 6	FNLS-UNG-A3G-CTD-nCas9	G	1.20647	CCC	CC*	*CC	Ecoli
sgRNA-D1 6	FNLS-UNG-YE1-nCas9	G	3.63963	CCC	CC*	*CC	Ecoli
sgRNA-D1 6	FNLS-UNG-A3G-nCas9	G	1.55513	CCC	CC*	*CC	Ecoli
sgRNA-D1 6	FNLS-UNG-A3G-nCas9	A	0.520561	CCC	CC*	*CC	Ecoli
sgRNA-D1 7	FNLS-UNG-YE1-nCas9	A	1.26491	CCC	CC*	*CC	Ecoli
sgRNA-D1 7	FNLS-UNG-Ea3a-nCas9	A	0.844618	CCC	CC*	*CC	Ecoli
sgRNA-D1 7	FNLS-UNG-A3G-nCas9	T	3.56896	CCC	CC*	*CC	Ecoli
sgRNA-D1 7	FNLS-UNG-A3G-CTD-nCas9	T	11.7324	CCC	CC*	*CC	Ecoli
sgRNA-D1 7	FNLS-UNG-YE1-nCas9	T	1.83548	CCC	CC*	*CC	Ecoli
sgRNA-D1 7	FNLS-UNG-A3G-CTD-nCas9	G	7.88747	CCC	CC*	*CC	Ecoli
sgRNA-D1 7	FNLS-UNG-Ea3a-nCas9	T	1.72263	CCC	CC*	*CC	Ecoli
sgRNA-D1 7	FNLS-UNG-Ea3a-nCas9	G	3.18078	CCC	CC*	*CC	Ecoli
sgRNA-D1 7	FNLS-UNG-A3G-nCas9	G	0.87907	CCC	CC*	*CC	Ecoli
sgRNA-D1 7	FNLS-UNG-A3G-CTD-nCas9	A	7.05119	CCC	CC*	*CC	Ecoli
sgRNA-D1 7	FNLS-UNG-YE1-nCas9	G	0.081571	CCC	CC*	*CC	Ecoli
sgRNA-D1 7	FNLS-UNG-A3G-nCas9	A	1.33395	CCC	CC*	*CC	Ecoli
sgRNA-D2 4	FNLS-UNG-A3G-CTD-nCas9	G	0.0727802	CCG	CC*	*CG	Ecoli
sgRNA-D2 4	FNLS-UNG-A3G-CTD-nCas9	A	0.0363901	CCG	CC*	*CG	Ecoli
sgRNA-D2 4	FNLS-UNG-A3G-CTD-nCas9	T	2.33139	CCG	CC*	*CG	Ecoli
sgRNA-D2 4	FNLS-UNG-A3G-nCas9	T	1.09127	CCG	CC*	*CG	Ecoli
sgRNA-D2 4	FNLS-UNG-Ea3a-nCas9	G	6.66667	CCG	CC*	*CG	Ecoli
sgRNA-D2 4	FNLS-UNG-Ea3a-nCas9	A	0	CCG	CC*	*CG	Ecoli
sgRNA-D2 4	FNLS-UNG-A3G-nCas9	G	0.925926	CCG	CC*	*CG	Ecoli
sgRNA-D2 4	FNLS-UNG-YE1-nCas9	G	0.131752	CCG	CC*	*CG	Ecoli
sgRNA-D2 4	FNLS-UNG-YE1-nCas9	T	0.263505	CCG	CC*	*CG	Ecoli
sgRNA-D2 4	FNLS-UNG-A3G-nCas9	A	0.429894	CCG	CC*	*CG	Ecoli
sgRNA-D2 4	FNLS-UNG-Ea3a-nCas9	T	0.548246	CCG	CC*	*CG	Ecoli
sgRNA-D2 4	FNLS-UNG-YE1-nCas9	A	0	CCG	CC*	*CG	Ecoli
sgRNA-D2 7	FNLS-UNG-A3G-CTD-nCas9	A	0.0725426	TCT	TC*	*CT	Ecoli
sgRNA-D2 7	FNLS-UNG-A3G-CTD-nCas9	G	1.58723	TCT	TC*	*CT	Ecoli
sgRNA-D2 7	FNLS-UNG-A3G-nCas9	G	0.066072	TCT	TC*	*CT	Ecoli
sgRNA-D2 7	FNLS-UNG-YE1-nCas9	T	3.80577	TCT	TC*	*CT	Ecoli
sgRNA-D2 7	FNLS-UNG-Ea3a-nCas9	G	18.1694	TCT	TC*	*CT	Ecoli
sgRNA-D2 7	FNLS-UNG-A3G-nCas9	T	0	TCT	TC*	*CT	Ecoli
sgRNA-D2 7	FNLS-UNG-Ea3a-nCas9	A	0	TCT	TC*	*CT	Ecoli
sgRNA-D2 7	FNLS-UNG-Ea3a-nCas9	T	19.153	TCT	TC*	*CT	Ecoli
sgRNA-D2 7	FNLS-UNG-A3G-CTD-nCas9	T	2.40358	TCT	TC*	*CT	Ecoli
sgRNA-D2 7	FNLS-UNG-YE1-nCas9	G	3.01837	TCT	TC*	*CT	Ecoli
sgRNA-D2 7	FNLS-UNG-A3G-nCas9	A	0.132144	TCT	TC*	*CT	Ecoli
sgRNA-D2 7	FNLS-UNG-YE1-nCas9	A	0.131234	TCT	TC*	*CT	Ecoli
sgRNA-D3 4	FNLS-UNG-A3G-nCas9	G	0	GCC	GC*	*CC	Ecoli
sgRNA-D3 4	FNLS-UNG-A3G-nCas9	T	5.41126	GCC	GC*	*CC	Ecoli
sgRNA-D3 4	FNLS-UNG-A3G-nCas9	A	0	GCC	GC*	*CC	Ecoli
sgRNA-D3 4	FNLS-UNG-A3G-CTD-nCas9	G	1.66667	GCC	GC*	*CC	Ecoli
sgRNA-D3 4	FNLS-UNG-Ea3a-nCas9	T	0	GCC	GC*	*CC	Ecoli
sgRNA-D3 4	FNLS-UNG-A3G-CTD-nCas9	T	0	GCC	GC*	*CC	Ecoli
sgRNA-D3 4	FNLS-UNG-YE1-nCas9	G	0	GCC	GC*	*CC	Ecoli
sgRNA-D3 4	FNLS-UNG-Ea3a-nCas9	G	0	GCC	GC*	*CC	Ecoli
sgRNA-D3 4	FNLS-UNG-A3G-CTD-nCas9	A	0	GCC	GC*	*CC	Ecoli
sgRNA-D3 4	FNLS-UNG-Ea3a-nCas9	A	0	GCC	GC*	*CC	Ecoli
sgRNA-D3 4	FNLS-UNG-YE1-nCas9	T	0	GCC	GC*	*CC	Ecoli
sgRNA-D3 4	FNLS-UNG-YE1-nCas9	A	0	GCC	GC*	*CC	Ecoli
sgRNA-D3 5	FNLS-UNG-A3G-CTD-nCas9	A	1.66667	CCT	CC*	*CT	Ecoli
sgRNA-D3 5	FNLS-UNG-YE1-nCas9	T	0	CCT	CC*	*CT	Ecoli
sgRNA-D3 5	FNLS-UNG-A3G-CTD-nCas9	G	0	CCT	CC*	*CT	Ecoli
sgRNA-D3 5	FNLS-UNG-A3G-CTD-nCas9	T	0	CCT	CC*	*CT	Ecoli
sgRNA-D3 5	FNLS-UNG-Ea3a-nCas9	T	0	CCT	CC*	*CT	Ecoli
sgRNA-D3 5	FNLS-UNG-A3G-nCas9	T	0	CCT	CC*	*CT	Ecoli
sgRNA-D3 5	FNLS-UNG-A3G-nCas9	G	5.41126	CCT	CC*	*CT	Ecoli
sgRNA-D3 5	FNLS-UNG-YE1-nCas9	G	0	CCT	CC*	*CT	Ecoli
sgRNA-D3 5	FNLS-UNG-Ea3a-nCas9	G	0	CCT	CC*	*CT	Ecoli
sgRNA-D3 5	FNLS-UNG-Ea3a-nCas9	A	0	CCT	CC*	*CT	Ecoli
sgRNA-D3 5	FNLS-UNG-A3G-nCas9	A	0	CCT	CC*	*CT	Ecoli
sgRNA-D3 5	FNLS-UNG-YE1-nCas9	A	0	CCT	CC*	*CT	Ecoli
sgRNA-D3 7	FNLS-UNG-A3G-CTD-nCas9	T	0	TCT	TC*	*CT	Ecoli
sgRNA-D3 7	FNLS-UNG-YE1-nCas9	G	25	TCT	TC*	*CT	Ecoli
sgRNA-D3 7	FNLS-UNG-Ea3a-nCas9	A	0	TCT	TC*	*CT	Ecoli
sgRNA-D3 7	FNLS-UNG-A3G-nCas9	G	5.41126	TCT	TC*	*CT	Ecoli
sgRNA-D3 7	FNLS-UNG-A3G-CTD-nCas9	G	1.66667	TCT	TC*	*CT	Ecoli
sgRNA-D3 7	FNLS-UNG-Ea3a-nCas9	T	0	TCT	TC*	*CT	Ecoli
sgRNA-D3 7	FNLS-UNG-Ea3a-nCas9	G	3.33333	TCT	TC*	*CT	Ecoli
sgRNA-D3 7	FNLS-UNG-A3G-nCas9	A	3.0303	TCT	TC*	*CT	Ecoli
sgRNA-D3 7	FNLS-UNG-YE1-nCas9	A	0	TCT	TC*	*CT	Ecoli
sgRNA-D3 7	FNLS-UNG-A3G-CTD-nCas9	A	0	TCT	TC*	*CT	Ecoli
sgRNA-D3 7	FNLS-UNG-A3G-nCas9	T	0	TCT	TC*	*CT	Ecoli
sgRNA-D3 7	FNLS-UNG-YE1-nCas9	T	16.6667	TCT	TC*	*CT	Ecoli
sgRNA-E 4	FNLS-UNG-A3G-nCas9	A	0.241255	ACA	AC*	*CA	Ecoli
sgRNA-E 4	FNLS-UNG-A3G-CTD-nCas9	T	0.112571	ACA	AC*	*CA	Ecoli
sgRNA-E 4	FNLS-UNG-YE1-nCas9	G	0.807068	ACA	AC*	*CA	Ecoli
sgRNA-E 4	FNLS-UNG-A3G-CTD-nCas9	A	0.143277	ACA	AC*	*CA	Ecoli
sgRNA-E 4	FNLS-UNG-A3G-nCas9	G	0.335898	ACA	AC*	*CA	Ecoli
sgRNA-E 4	FNLS-UNG-A3G-nCas9	T	0.544976	ACA	AC*	*CA	Ecoli
sgRNA-E 4	FNLS-UNG-YE1-nCas9	T	1.18659	ACA	AC*	*CA	Ecoli
sgRNA-E 4	FNLS-UNG-Ea3a-nCas9	A	0.642779	ACA	AC*	*CA	Ecoli
sgRNA-E 4	FNLS-UNG-A3G-CTD-nCas9	G	0.124265	ACA	AC*	*CA	Ecoli
sgRNA-E 4	FNLS-UNG-YE1-nCas9	A	1.48378	ACA	AC*	*CA	Ecoli
sgRNA-E 4	FNLS-UNG-Ea3a-nCas9	T	0.636001	ACA	AC*	*CA	Ecoli
sgRNA-E 4	FNLS-UNG-Ea3a-nCas9	G	0.464223	ACA	AC*	*CA	Ecoli
sgRNA-E 6	FNLS-UNG-Ea3a-nCas9	T	1.63571	ACA	AC*	*CA	Ecoli
sgRNA-E 6	FNLS-UNG-A3G-nCas9	G	27.555	ACA	AC*	*CA	Ecoli
sgRNA-E 6	FNLS-UNG-A3G-CTD-nCas9	T	0.273442	ACA	AC*	*CA	Ecoli
sgRNA-E 6	FNLS-UNG-A3G-CTD-nCas9	G	4.93439	ACA	AC*	*CA	Ecoli
sgRNA-E 6	FNLS-UNG-Ea3a-nCas9	A	0.382381	ACA	AC*	*CA	Ecoli
sgRNA-E 6	FNLS-UNG-YE1-nCas9	T	3.63413	ACA	AC*	*CA	Ecoli
sgRNA-E 6	FNLS-UNG-A3G-CTD-nCas9	A	0.0967592	ACA	AC*	*CA	Ecoli
sgRNA-E 6	FNLS-UNG-YE1-nCas9	G	85.1374	ACA	AC*	*CA	Ecoli
sgRNA-E 6	FNLS-UNG-Ea3a-nCas9	G	44.6884	ACA	AC*	*CA	Ecoli
sgRNA-E 6	FNLS-UNG-A3G-nCas9	T	1.78533	ACA	AC*	*CA	Ecoli
sgRNA-E 6	FNLS-UNG-A3G-nCas9	A	0.427162	ACA	AC*	*CA	Ecoli
sgRNA-E 6	FNLS-UNG-YE1-nCas9	A	0.978152	ACA	AC*	*CA	Ecoli
sgRNA-F 4	FNLS-UNG-A3G-CTD-nCas9	T	6.941	CCC	CC*	*CC	Ecoli
sgRNA-F 4	FNLS-UNG-A3G-nCas9	A	3.45322	CCC	CC*	*CC	Ecoli
sgRNA-F 4	FNLS-UNG-YE1-nCas9	A	4.25237	CCC	CC*	*CC	Ecoli
sgRNA-F 4	FNLS-UNG-YE1-nCas9	G	10.7333	CCC	CC*	*CC	Ecoli
sgRNA-F 4	FNLS-UNG-A3G-nCas9	G	7.03229	CCC	CC*	*CC	Ecoli
sgRNA-F 4	FNLS-UNG-A3G-CTD-nCas9	G	3.22117	CCC	CC*	*CC	Ecoli
sgRNA-F 4	FNLS-UNG-Ea3a-nCas9	G	2.6073	CCC	CC*	*CC	Ecoli
sgRNA-F 4	FNLS-UNG-Ea3a-nCas9	T	4.72037	CCC	CC*	*CC	Ecoli
sgRNA-F 4	FNLS-UNG-A3G-nCas9	T	15.6597	CCC	CC*	*CC	Ecoli
sgRNA-F 4	FNLS-UNG-Ea3a-nCas9	A	0.247988	CCC	CC*	*CC	Ecoli
sgRNA-F 4	FNLS-UNG-A3G-CTD-nCas9	A	1.31931	CCC	CC*	*CC	Ecoli
sgRNA-F 4	FNLS-UNG-YE1-nCas9	T	17.7629	CCC	CC*	*CC	Ecoli
sgRNA-F 5	FNLS-UNG-A3G-nCas9	G	31.0156	CCA	CC*	*CA	Ecoli
sgRNA-F 5	FNLS-UNG-YE1-nCas9	A	2.57475	CCA	CC*	*CA	Ecoli
sgRNA-F 5	FNLS-UNG-Ea3a-nCas9	T	16.5504	CCA	CC*	*CA	Ecoli
sgRNA-F 5	FNLS-UNG-YE1-nCas9	G	28.6447	CCA	CC*	*CA	Ecoli
sgRNA-F 5	FNLS-UNG-A3G-CTD-nCas9	A	4.28472	CCA	CC*	*CA	Ecoli
sgRNA-F 5	FNLS-UNG-Ea3a-nCas9	G	30.3645	CCA	CC*	*CA	Ecoli
sgRNA-F 5	FNLS-UNG-A3G-nCas9	T	30.9773	CCA	CC*	*CA	Ecoli
sgRNA-F 5	FNLS-UNG-A3G-CTD-nCas9	T	38.977	CCA	CC*	*CA	Ecoli
sgRNA-F 5	FNLS-UNG-Ea3a-nCas9	A	2.23811	CCA	CC*	*CA	Ecoli
sgRNA-F 5	FNLS-UNG-A3G-CTD-nCas9	G	40.2727	CCA	CC*	*CA	Ecoli
sgRNA-F 5	FNLS-UNG-A3G-nCas9	A	3.23572	CCA	CC*	*CA	Ecoli
sgRNA-F 5	FNLS-UNG-YE1-nCas9	T	23.1033	CCA	CC*	*CA	Ecoli
sgRNA-F1 5	FNLS-UNG-A3G-CTD-nCas9	T	0.59058	GCC	GC*	*CC	Ecoli
sgRNA-F1 5	FNLS-UNG-A3G-nCas9	T	0.0805293	GCC	GC*	*CC	Ecoli
sgRNA-F1 5	FNLS-UNG-A3G-CTD-nCas9	G	0.277128	GCC	GC*	*CC	Ecoli
sgRNA-F1 5	FNLS-UNG-A3G-CTD-nCas9	A	0.300307	GCC	GC*	*CC	Ecoli
sgRNA-F1 5	FNLS-UNG-YE1-nCas9	A	2.97701	GCC	GC*	*CC	Ecoli
sgRNA-F1 5	FNLS-UNG-YE1-nCas9	T	30.6404	GCC	GC*	*CC	Ecoli
sgRNA-F1 5	FNLS-UNG-A3G-nCas9	G	0.616102	GCC	GC*	*CC	Ecoli
sgRNA-F1 5	FNLS-UNG-A3G-nCas9	A	0.249401	GCC	GC*	*CC	Ecoli
sgRNA-F1 5	FNLS-UNG-Ea3a-nCas9	A	0.222511	GCC	GC*	*CC	Ecoli
sgRNA-F1 5	FNLS-UNG-Ea3a-nCas9	T	2.26143	GCC	GC*	*CC	Ecoli
sgRNA-F1 5	FNLS-UNG-YE1-nCas9	G	5.32903	GCC	GC*	*CC	Ecoli
sgRNA-F1 5	FNLS-UNG-Ea3a-nCas9	G	5.35427	GCC	GC*	*CC	Ecoli
sgRNA-F1 6	FNLS-UNG-A3G-CTD-nCas9	T	3.08195	CCC	CC*	*CC	Ecoli
sgRNA-F1 6	FNLS-UNG-YE1-nCas9	T	18.4195	CCC	CC*	*CC	Ecoli
sgRNA-F1 6	FNLS-UNG-YE1-nCas9	G	2.59646	CCC	CC*	*CC	Ecoli
sgRNA-F1 6	FNLS-UNG-YE1-nCas9	A	13.3021	CCC	CC*	*CC	Ecoli
sgRNA-F1 6	FNLS-UNG-A3G-CTD-nCas9	G	0.48233	CCC	CC*	*CC	Ecoli
sgRNA-F1 6	FNLS-UNG-A3G-nCas9	A	1.22097	CCC	CC*	*CC	Ecoli
sgRNA-F1 6	FNLS-UNG-Ea3a-nCas9	T	0.912847	CCC	CC*	*CC	Ecoli
sgRNA-F1 6	FNLS-UNG-Ea3a-nCas9	A	0.968191	CCC	CC*	*CC	Ecoli
sgRNA-F1 6	FNLS-UNG-A3G-nCas9	T	1.97188	CCC	CC*	*CC	Ecoli
sgRNA-F1 6	FNLS-UNG-A3G-nCas9	G	0.210147	CCC	CC*	*CC	Ecoli
sgRNA-F1 6	FNLS-UNG-A3G-CTD-nCas9	A	2.3066	CCC	CC*	*CC	Ecoli
sgRNA-F1 6	FNLS-UNG-Ea3a-nCas9	G	0.332791	CCC	CC*	*CC	Ecoli
sgRNA-F1 7	FNLS-UNG-A3G-CTD-nCas9	G	35.6506	CCT	CC*	*CT	Ecoli
sgRNA-F1 7	FNLS-UNG-A3G-CTD-nCas9	A	1.9618	CCT	CC*	*CT	Ecoli
sgRNA-F1 7	FNLS-UNG-Ea3a-nCas9	A	0.494846	CCT	CC*	*CT	Ecoli
sgRNA-F1 7	FNLS-UNG-Ea3a-nCas9	G	2.46757	CCT	CC*	*CT	Ecoli
sgRNA-F1 7	FNLS-UNG-A3G-CTD-nCas9	T	9.58338	CCT	CC*	*CT	Ecoli
sgRNA-F1 7	FNLS-UNG-YE1-nCas9	T	12.5086	CCT	CC*	*CT	Ecoli
sgRNA-F1 7	FNLS-UNG-Ea3a-nCas9	T	5.77488	CCT	CC*	*CT	Ecoli
sgRNA-F1 7	FNLS-UNG-A3G-nCas9	T	4.51219	CCT	CC*	*CT	Ecoli
sgRNA-F1 7	FNLS-UNG-YE1-nCas9	G	5.92402	CCT	CC*	*CT	Ecoli
sgRNA-F1 7	FNLS-UNG-YE1-nCas9	A	1.28507	CCT	CC*	*CT	Ecoli
sgRNA-F1 7	FNLS-UNG-A3G-nCas9	G	10.3712	CCT	CC*	*CT	Ecoli
sgRNA-F1 7	FNLS-UNG-A3G-nCas9	A	1.90442	CCT	CC*	*CT	Ecoli
sgRNA-F2 4	FNLS-UNG-YE1-nCas9	G	7.52058	GCT	GC*	*CT	Ecoli
sgRNA-F2 4	FNLS-UNG-Ea3a-nCas9	A	0.149688	GCT	GC*	*CT	Ecoli
sgRNA-F2 4	FNLS-UNG-A3G-CTD-nCas9	G	0.0640423	GCT	GC*	*CT	Ecoli
sgRNA-F2 4	FNLS-UNG-A3G-nCas9	G	0.177678	GCT	GC*	*CT	Ecoli
sgRNA-F2 4	FNLS-UNG-A3G-CTD-nCas9	A	0.0503416	GCT	GC*	*CT	Ecoli
sgRNA-F2 4	FNLS-UNG-YE1-nCas9	A	0.526789	GCT	GC*	*CT	Ecoli
sgRNA-F2 4	FNLS-UNG-Ea3a-nCas9	T	1.25159	GCT	GC*	*CT	Ecoli
sgRNA-F2 4	FNLS-UNG-A3G-CTD-nCas9	T	0.263797	GCT	GC*	*CT	Ecoli
sgRNA-F2 4	FNLS-UNG-A3G-nCas9	T	0.197718	GCT	GC*	*CT	Ecoli
sgRNA-F2 4	FNLS-UNG-YE1-nCas9	T	2.39032	GCT	GC*	*CT	Ecoli
sgRNA-F2 4	FNLS-UNG-Ea3a-nCas9	G	4.66048	GCT	GC*	*CT	Ecoli
sgRNA-F2 4	FNLS-UNG-A3G-nCas9	A	0.0594073	GCT	GC*	*CT	Ecoli
sgRNA-F2 6	FNLS-UNG-A3G-CTD-nCas9	G	1.41327	TCC	TC*	*CC	Ecoli
sgRNA-F2 6	FNLS-UNG-YE1-nCas9	G	46.9611	TCC	TC*	*CC	Ecoli
sgRNA-F2 6	FNLS-UNG-A3G-nCas9	G	6.68089	TCC	TC*	*CC	Ecoli
sgRNA-F2 6	FNLS-UNG-A3G-nCas9	A	2.24949	TCC	TC*	*CC	Ecoli
sgRNA-F2 6	FNLS-UNG-A3G-nCas9	T	2.84934	TCC	TC*	*CC	Ecoli
sgRNA-F2 6	FNLS-UNG-Ea3a-nCas9	T	12.0558	TCC	TC*	*CC	Ecoli
sgRNA-F2 6	FNLS-UNG-Ea3a-nCas9	A	12.6266	TCC	TC*	*CC	Ecoli
sgRNA-F2 6	FNLS-UNG-A3G-CTD-nCas9	T	0.413594	TCC	TC*	*CC	Ecoli
sgRNA-F2 6	FNLS-UNG-Ea3a-nCas9	G	57.8209	TCC	TC*	*CC	Ecoli
sgRNA-F2 6	FNLS-UNG-A3G-CTD-nCas9	A	0.331744	TCC	TC*	*CC	Ecoli
sgRNA-F2 6	FNLS-UNG-YE1-nCas9	T	14.5838	TCC	TC*	*CC	Ecoli
sgRNA-F2 6	FNLS-UNG-YE1-nCas9	A	15.0803	TCC	TC*	*CC	Ecoli
sgRNA-F2 7	FNLS-UNG-YE1-nCas9	T	3.8141	CCT	CC*	*CT	Ecoli
sgRNA-F2 7	FNLS-UNG-YE1-nCas9	G	1.67615	CCT	CC*	*CT	Ecoli
sgRNA-F2 7	FNLS-UNG-Ea3a-nCas9	T	1.06948	CCT	CC*	*CT	Ecoli
sgRNA-F2 7	FNLS-UNG-Ea3a-nCas9	G	0.627652	CCT	CC*	*CT	Ecoli
sgRNA-F2 7	FNLS-UNG-YE1-nCas9	A	1.37266	CCT	CC*	*CT	Ecoli
sgRNA-F2 7	FNLS-UNG-A3G-nCas9	A	2.17504	CCT	CC*	*CT	Ecoli
sgRNA-F2 7	FNLS-UNG-A3G-CTD-nCas9	T	1.02996	CCT	CC*	*CT	Ecoli
sgRNA-F2 7	FNLS-UNG-Ea3a-nCas9	A	0.3311	CCT	CC*	*CT	Ecoli
sgRNA-F2 7	FNLS-UNG-A3G-CTD-nCas9	A	0.444562	CCT	CC*	*CT	Ecoli
sgRNA-F2 7	FNLS-UNG-A3G-CTD-nCas9	G	0.61075	CCT	CC*	*CT	Ecoli
sgRNA-F2 7	FNLS-UNG-A3G-nCas9	G	2.87616	CCT	CC*	*CT	Ecoli
sgRNA-F2 7	FNLS-UNG-A3G-nCas9	T	6.33161	CCT	CC*	*CT	Ecoli
sgRNA-G 5	FNLS-UNG-Ea3a-nCas9	A	0.679746	ACT	AC*	*CT	Ecoli
sgRNA-G 5	FNLS-UNG-A3G-CTD-nCas9	G	0.128964	ACT	AC*	*CT	Ecoli
sgRNA-G 5	FNLS-UNG-YE1-nCas9	T	11.6656	ACT	AC*	*CT	Ecoli
sgRNA-G 5	FNLS-UNG-A3G-nCas9	T	0.0689263	ACT	AC*	*CT	Ecoli
sgRNA-G 5	FNLS-UNG-A3G-nCas9	G	0.514706	ACT	AC*	*CT	Ecoli
sgRNA-G 5	FNLS-UNG-Ea3a-nCas9	T	0.519949	ACT	AC*	*CT	Ecoli
sgRNA-G 5	FNLS-UNG-YE1-nCas9	A	8.32713	ACT	AC*	*CT	Ecoli
sgRNA-G 5	FNLS-UNG-A3G-CTD-nCas9	A	0.0196539	ACT	AC*	*CT	Ecoli
sgRNA-G 5	FNLS-UNG-Ea3a-nCas9	G	1.35312	ACT	AC*	*CT	Ecoli
sgRNA-G 5	FNLS-UNG-A3G-nCas9	A	0.0163138	ACT	AC*	*CT	Ecoli
sgRNA-G 5	FNLS-UNG-A3G-CTD-nCas9	T	0.210447	ACT	AC*	*CT	Ecoli
sgRNA-G 5	FNLS-UNG-YE1-nCas9	G	56.4044	ACT	AC*	*CT	Ecoli
sgRNA-H 6	FNLS-UNG-A3G-nCas9	T	0.57642	TCT	TC*	*CT	Ecoli
sgRNA-H 6	FNLS-UNG-Ea3a-nCas9	T	6.19059	TCT	TC*	*CT	Ecoli
sgRNA-H 6	FNLS-UNG-YE1-nCas9	A	2.33885	TCT	TC*	*CT	Ecoli
sgRNA-H 6	FNLS-UNG-YE1-nCas9	T	4.29529	TCT	TC*	*CT	Ecoli
sgRNA-H 6	FNLS-UNG-YE1-nCas9	G	88.452	TCT	TC*	*CT	Ecoli
sgRNA-H 6	FNLS-UNG-A3G-nCas9	A	0.335933	TCT	TC*	*CT	Ecoli
sgRNA-H 6	FNLS-UNG-A3G-nCas9	G	13.8956	TCT	TC*	*CT	Ecoli
sgRNA-H 6	FNLS-UNG-Ea3a-nCas9	A	3.1867	TCT	TC*	*CT	Ecoli
sgRNA-H 6	FNLS-UNG-A3G-CTD-nCas9	T	0.331087	TCT	TC*	*CT	Ecoli
sgRNA-H 6	FNLS-UNG-A3G-CTD-nCas9	G	2.46295	TCT	TC*	*CT	Ecoli
sgRNA-H 6	FNLS-UNG-Ea3a-nCas9	G	81.3191	TCT	TC*	*CT	Ecoli
sgRNA-H 6	FNLS-UNG-A3G-CTD-nCas9	A	0.121063	TCT	TC*	*CT	Ecoli
sgRNA-I 6	FNLS-UNG-YE1-nCas9	A	12.3397	TCA	TC*	*CA	Ecoli
sgRNA-I 6	FNLS-UNG-A3G-nCas9	A	0.539015	TCA	TC*	*CA	Ecoli
sgRNA-I 6	FNLS-UNG-YE1-nCas9	G	15.4271	TCA	TC*	*CA	Ecoli
sgRNA-I 6	FNLS-UNG-Ea3a-nCas9	A	11.5201	TCA	TC*	*CA	Ecoli
sgRNA-I 6	FNLS-UNG-A3G-CTD-nCas9	T	0.665156	TCA	TC*	*CA	Ecoli
sgRNA-I 6	FNLS-UNG-A3G-nCas9	T	1.90109	TCA	TC*	*CA	Ecoli
sgRNA-I 6	FNLS-UNG-A3G-CTD-nCas9	G	0.193644	TCA	TC*	*CA	Ecoli
sgRNA-I 6	FNLS-UNG-A3G-nCas9	G	0.0348988	TCA	TC*	*CA	Ecoli
sgRNA-I 6	FNLS-UNG-Ea3a-nCas9	G	11.1746	TCA	TC*	*CA	Ecoli
sgRNA-I 6	FNLS-UNG-YE1-nCas9	T	49.5741	TCA	TC*	*CA	Ecoli
sgRNA-I 6	FNLS-UNG-Ea3a-nCas9	T	31.7224	TCA	TC*	*CA	Ecoli
sgRNA-I 6	FNLS-UNG-A3G-CTD-nCas9	A	0.215186	TCA	TC*	*CA	Ecoli
sgRNA-J 7	FNLS-UNG-A3G-CTD-nCas9	G	0.021901	ACT	AC*	*CT	Ecoli
sgRNA-J 7	FNLS-UNG-YE1-nCas9	T	8.56209	ACT	AC*	*CT	Ecoli
sgRNA-J 7	FNLS-UNG-YE1-nCas9	G	17.0778	ACT	AC*	*CT	Ecoli
sgRNA-J 7	FNLS-UNG-Ea3a-nCas9	G	0.285428	ACT	AC*	*CT	Ecoli
sgRNA-J 7	FNLS-UNG-A3G-nCas9	T	0.0875501	ACT	AC*	*CT	Ecoli
sgRNA-J 7	FNLS-UNG-A3G-CTD-nCas9	T	0.0585797	ACT	AC*	*CT	Ecoli
sgRNA-J 7	FNLS-UNG-Ea3a-nCas9	A	0.18385	ACT	AC*	*CT	Ecoli
sgRNA-J 7	FNLS-UNG-A3G-nCas9	A	0.0976052	ACT	AC*	*CT	Ecoli
sgRNA-J 7	FNLS-UNG-Ea3a-nCas9	T	0.478339	ACT	AC*	*CT	Ecoli
sgRNA-J 7	FNLS-UNG-A3G-nCas9	G	0.00904019	ACT	AC*	*CT	Ecoli
sgRNA-J 7	FNLS-UNG-A3G-CTD-nCas9	A	0.117888	ACT	AC*	*CT	Ecoli
sgRNA-J 7	FNLS-UNG-YE1-nCas9	A	6.76894	ACT	AC*	*CT	Ecoli
sgRNA-K 5	FNLS-UNG-Ea3a-nCas9	T	48.8829	TCA	TC*	*CA	Ecoli
sgRNA-K 5	FNLS-UNG-Ea3a-nCas9	G	17.4577	TCA	TC*	*CA	Ecoli
sgRNA-K 5	FNLS-UNG-A3G-nCas9	G	0.337318	TCA	TC*	*CA	Ecoli
sgRNA-K 5	FNLS-UNG-YE1-nCas9	T	59.1129	TCA	TC*	*CA	Ecoli
sgRNA-K 5	FNLS-UNG-A3G-CTD-nCas9	G	0.528724	TCA	TC*	*CA	Ecoli
sgRNA-K 5	FNLS-UNG-A3G-nCas9	T	1.26851	TCA	TC*	*CA	Ecoli
sgRNA-K 5	FNLS-UNG-Ea3a-nCas9	A	9.77712	TCA	TC*	*CA	Ecoli
sgRNA-K 5	FNLS-UNG-A3G-CTD-nCas9	T	19.9698	TCA	TC*	*CA	Ecoli
sgRNA-K 5	FNLS-UNG-YE1-nCas9	A	8.62406	TCA	TC*	*CA	Ecoli
sgRNA-K 5	FNLS-UNG-YE1-nCas9	G	6.80626	TCA	TC*	*CA	Ecoli
sgRNA-K 5	FNLS-UNG-A3G-nCas9	A	0.111141	TCA	TC*	*CA	Ecoli
sgRNA-K 5	FNLS-UNG-A3G-CTD-nCas9	A	0.506599	TCA	TC*	*CA	Ecoli
sgRNA-K 7	FNLS-UNG-YE1-nCas9	A	9.52736	ACC	AC*	*CC	Ecoli
sgRNA-K 7	FNLS-UNG-A3G-nCas9	A	0.0561211	ACC	AC*	*CC	Ecoli
sgRNA-K 7	FNLS-UNG-YE1-nCas9	G	0.0964274	ACC	AC*	*CC	Ecoli
sgRNA-K 7	FNLS-UNG-A3G-nCas9	T	0.100765	ACC	AC*	*CC	Ecoli
sgRNA-K 7	FNLS-UNG-A3G-nCas9	G	0.0547802	ACC	AC*	*CC	Ecoli
sgRNA-K 7	FNLS-UNG-Ea3a-nCas9	G	0.0837841	ACC	AC*	*CC	Ecoli
sgRNA-K 7	FNLS-UNG-Ea3a-nCas9	A	0.429292	ACC	AC*	*CC	Ecoli
sgRNA-K 7	FNLS-UNG-A3G-CTD-nCas9	A	0.0594566	ACC	AC*	*CC	Ecoli
sgRNA-K 7	FNLS-UNG-YE1-nCas9	T	31.6192	ACC	AC*	*CC	Ecoli
sgRNA-K 7	FNLS-UNG-A3G-CTD-nCas9	G	0.0616432	ACC	AC*	*CC	Ecoli
sgRNA-K 7	FNLS-UNG-A3G-CTD-nCas9	T	0.309498	ACC	AC*	*CC	Ecoli
sgRNA-K 7	FNLS-UNG-Ea3a-nCas9	T	0.440371	ACC	AC*	*CC	Ecoli
sgRNA-L 5	FNLS-UNG-A3G-nCas9	G	5.59108	ACT	AC*	*CT	Ecoli
sgRNA-L 5	FNLS-UNG-A3G-CTD-nCas9	A	0.030045	ACT	AC*	*CT	Ecoli
sgRNA-L 5	FNLS-UNG-A3G-nCas9	A	7.87416	ACT	AC*	*CT	Ecoli
sgRNA-L 5	FNLS-UNG-Ea3a-nCas9	A	0.0588713	ACT	AC*	*CT	Ecoli
sgRNA-L 5	FNLS-UNG-YE1-nCas9	G	10.5927	ACT	AC*	*CT	Ecoli
sgRNA-L 5	FNLS-UNG-YE1-nCas9	A	55.2467	ACT	AC*	*CT	Ecoli
sgRNA-L 5	FNLS-UNG-YE1-nCas9	T	8.59137	ACT	AC*	*CT	Ecoli
sgRNA-L 5	FNLS-UNG-A3G-nCas9	T	1.53797	ACT	AC*	*CT	Ecoli
sgRNA-L 5	FNLS-UNG-A3G-CTD-nCas9	T	0.0758335	ACT	AC*	*CT	Ecoli
sgRNA-L 5	FNLS-UNG-Ea3a-nCas9	G	2.56555	ACT	AC*	*CT	Ecoli
sgRNA-L 5	FNLS-UNG-Ea3a-nCas9	T	4.41303	ACT	AC*	*CT	Ecoli
sgRNA-L 5	FNLS-UNG-A3G-CTD-nCas9	G	0.0573342	ACT	AC*	*CT	Ecoli
sgRNA-L 7	FNLS-UNG-YE1-nCas9	A	21.6447	TCG	TC*	*CG	Ecoli
sgRNA-L 7	FNLS-UNG-Ea3a-nCas9	A	2.4474	TCG	TC*	*CG	Ecoli
sgRNA-L 7	FNLS-UNG-YE1-nCas9	T	45.5388	TCG	TC*	*CG	Ecoli
sgRNA-L 7	FNLS-UNG-A3G-CTD-nCas9	T	3.85114	TCG	TC*	*CG	Ecoli
sgRNA-L 7	FNLS-UNG-A3G-CTD-nCas9	A	1.67485	TCG	TC*	*CG	Ecoli
sgRNA-L 7	FNLS-UNG-Ea3a-nCas9	G	21.8058	TCG	TC*	*CG	Ecoli
sgRNA-L 7	FNLS-UNG-A3G-nCas9	G	9.76868	TCG	TC*	*CG	Ecoli
sgRNA-L 7	FNLS-UNG-A3G-nCas9	A	14.9163	TCG	TC*	*CG	Ecoli
sgRNA-L 7	FNLS-UNG-A3G-CTD-nCas9	G	3.1876	TCG	TC*	*CG	Ecoli
sgRNA-L 7	FNLS-UNG-A3G-nCas9	T	15.9764	TCG	TC*	*CG	Ecoli
sgRNA-L 7	FNLS-UNG-YE1-nCas9	G	6.97552	TCG	TC*	*CG	Ecoli
sgRNA-L 7	FNLS-UNG-Ea3a-nCas9	T	7.52228	TCG	TC*	*CG	Ecoli
sgRNA-L1 5	FNLS-UNG-YE1-nCas9	G	23.008	ACC	AC*	*CC	Ecoli
sgRNA-L1 5	FNLS-UNG-A3G-nCas9	A	0.657883	ACC	AC*	*CC	Ecoli
sgRNA-L1 5	FNLS-UNG-YE1-nCas9	A	6.9836	ACC	AC*	*CC	Ecoli
sgRNA-L1 5	FNLS-UNG-Ea3a-nCas9	T	0.743963	ACC	AC*	*CC	Ecoli
sgRNA-L1 5	FNLS-UNG-YE1-nCas9	T	4.02561	ACC	AC*	*CC	Ecoli
sgRNA-L1 5	FNLS-UNG-A3G-CTD-nCas9	G	0.254116	ACC	AC*	*CC	Ecoli
sgRNA-L1 5	FNLS-UNG-A3G-CTD-nCas9	T	0.593776	ACC	AC*	*CC	Ecoli
sgRNA-L1 5	FNLS-UNG-Ea3a-nCas9	A	0.130956	ACC	AC*	*CC	Ecoli
sgRNA-L1 5	FNLS-UNG-A3G-nCas9	G	0.481206	ACC	AC*	*CC	Ecoli
sgRNA-L1 5	FNLS-UNG-Ea3a-nCas9	G	2.70614	ACC	AC*	*CC	Ecoli
sgRNA-L1 5	FNLS-UNG-A3G-CTD-nCas9	A	0.431928	ACC	AC*	*CC	Ecoli
sgRNA-L1 5	FNLS-UNG-A3G-nCas9	T	5.18684	ACC	AC*	*CC	Ecoli
sgRNA-L1 6	FNLS-UNG-YE1-nCas9	A	2.15306	CCT	CC*	*CT	Ecoli
sgRNA-L1 6	FNLS-UNG-YE1-nCas9	T	20.2656	CCT	CC*	*CT	Ecoli
sgRNA-L1 6	FNLS-UNG-A3G-CTD-nCas9	T	7.94348	CCT	CC*	*CT	Ecoli
sgRNA-L1 6	FNLS-UNG-A3G-CTD-nCas9	G	7.98518	CCT	CC*	*CT	Ecoli
sgRNA-L1 6	FNLS-UNG-Ea3a-nCas9	A	0.522639	CCT	CC*	*CT	Ecoli
sgRNA-L1 6	FNLS-UNG-A3G-nCas9	T	16.9093	CCT	CC*	*CT	Ecoli
sgRNA-L1 6	FNLS-UNG-Ea3a-nCas9	T	0.404557	CCT	CC*	*CT	Ecoli
sgRNA-L1 6	FNLS-UNG-A3G-CTD-nCas9	A	0.786441	CCT	CC*	*CT	Ecoli
sgRNA-L1 6	FNLS-UNG-A3G-nCas9	A	5.71593	CCT	CC*	*CT	Ecoli
sgRNA-L1 6	FNLS-UNG-A3G-nCas9	G	30.0032	CCT	CC*	*CT	Ecoli
sgRNA-L1 6	FNLS-UNG-Ea3a-nCas9	G	3.15792	CCT	CC*	*CT	Ecoli
sgRNA-L1 6	FNLS-UNG-YE1-nCas9	G	15.4488	CCT	CC*	*CT	Ecoli
sgRNA-L2 4	FNLS-UNG-A3G-CTD-nCas9	T	0.24522	GCC	GC*	*CC	Ecoli
sgRNA-L2 4	FNLS-UNG-Ea3a-nCas9	A	0.0516846	GCC	GC*	*CC	Ecoli
sgRNA-L2 4	FNLS-UNG-Ea3a-nCas9	G	0.0426772	GCC	GC*	*CC	Ecoli
sgRNA-L2 4	FNLS-UNG-A3G-nCas9	G	0.0575957	GCC	GC*	*CC	Ecoli
sgRNA-L2 4	FNLS-UNG-A3G-nCas9	T	0.11714	GCC	GC*	*CC	Ecoli
sgRNA-L2 4	FNLS-UNG-YE1-nCas9	G	0.046884	GCC	GC*	*CC	Ecoli
sgRNA-L2 4	FNLS-UNG-Ea3a-nCas9	T	0.0595121	GCC	GC*	*CC	Ecoli
sgRNA-L2 4	FNLS-UNG-A3G-nCas9	A	0.169892	GCC	GC*	*CC	Ecoli
sgRNA-L2 4	FNLS-UNG-YE1-nCas9	A	0.671194	GCC	GC*	*CC	Ecoli
sgRNA-L2 4	FNLS-UNG-A3G-CTD-nCas9	A	0.130866	GCC	GC*	*CC	Ecoli
sgRNA-L2 4	FNLS-UNG-A3G-CTD-nCas9	G	0.530049	GCC	GC*	*CC	Ecoli
sgRNA-L2 4	FNLS-UNG-YE1-nCas9	T	0.14421	GCC	GC*	*CC	Ecoli
sgRNA-L2 5	FNLS-UNG-A3G-nCas9	A	1.37803	CCC	CC*	*CC	Ecoli
sgRNA-L2 5	FNLS-UNG-Ea3a-nCas9	G	0.0212111	CCC	CC*	*CC	Ecoli
sgRNA-L2 5	FNLS-UNG-A3G-CTD-nCas9	T	0.213159	CCC	CC*	*CC	Ecoli
sgRNA-L2 5	FNLS-UNG-A3G-nCas9	T	6.18936	CCC	CC*	*CC	Ecoli
sgRNA-L2 5	FNLS-UNG-A3G-nCas9	G	6.42303	CCC	CC*	*CC	Ecoli
sgRNA-L2 5	FNLS-UNG-YE1-nCas9	G	8.29897	CCC	CC*	*CC	Ecoli
sgRNA-L2 5	FNLS-UNG-Ea3a-nCas9	A	0.0386113	CCC	CC*	*CC	Ecoli
sgRNA-L2 5	FNLS-UNG-YE1-nCas9	T	31.2286	CCC	CC*	*CC	Ecoli
sgRNA-L2 5	FNLS-UNG-A3G-CTD-nCas9	A	0.106762	CCC	CC*	*CC	Ecoli
sgRNA-L2 5	FNLS-UNG-A3G-CTD-nCas9	G	0.106005	CCC	CC*	*CC	Ecoli
sgRNA-L2 5	FNLS-UNG-Ea3a-nCas9	T	0.0730493	CCC	CC*	*CC	Ecoli
sgRNA-L2 5	FNLS-UNG-YE1-nCas9	A	11.3506	CCC	CC*	*CC	Ecoli
sgRNA-L2 6	FNLS-UNG-A3G-nCas9	T	41.6608	CCA	CC*	*CA	Ecoli
sgRNA-L2 6	FNLS-UNG-YE1-nCas9	G	15.2229	CCA	CC*	*CA	Ecoli
sgRNA-L2 6	FNLS-UNG-Ea3a-nCas9	A	0.0774086	CCA	CC*	*CA	Ecoli
sgRNA-L2 6	FNLS-UNG-A3G-nCas9	A	5.77185	CCA	CC*	*CA	Ecoli
sgRNA-L2 6	FNLS-UNG-A3G-CTD-nCas9	G	6.96299	CCA	CC*	*CA	Ecoli
sgRNA-L2 6	FNLS-UNG-YE1-nCas9	T	38.3839	CCA	CC*	*CA	Ecoli
sgRNA-L2 6	FNLS-UNG-YE1-nCas9	A	12.2013	CCA	CC*	*CA	Ecoli
sgRNA-L2 6	FNLS-UNG-Ea3a-nCas9	T	0.635979	CCA	CC*	*CA	Ecoli
sgRNA-L2 6	FNLS-UNG-A3G-CTD-nCas9	A	13.6973	CCA	CC*	*CA	Ecoli
sgRNA-L2 6	FNLS-UNG-A3G-CTD-nCas9	T	34.3263	CCA	CC*	*CA	Ecoli
sgRNA-L2 6	FNLS-UNG-Ea3a-nCas9	G	0.0427135	CCA	CC*	*CA	Ecoli
sgRNA-L2 6	FNLS-UNG-A3G-nCas9	G	14.5311	CCA	CC*	*CA	Ecoli
sgRNA-L3 5	FNLS-UNG-YE1-nCas9	G	9.00523	GCC	GC*	*CC	Ecoli
sgRNA-L3 5	FNLS-UNG-A3G-nCas9	G	2.24961	GCC	GC*	*CC	Ecoli
sgRNA-L3 5	FNLS-UNG-A3G-CTD-nCas9	G	1.68129	GCC	GC*	*CC	Ecoli
sgRNA-L3 5	FNLS-UNG-YE1-nCas9	A	2.33135	GCC	GC*	*CC	Ecoli
sgRNA-L3 5	FNLS-UNG-A3G-CTD-nCas9	T	0.804094	GCC	GC*	*CC	Ecoli
sgRNA-L3 5	FNLS-UNG-A3G-nCas9	A	1.33621	GCC	GC*	*CC	Ecoli
sgRNA-L3 5	FNLS-UNG-A3G-CTD-nCas9	A	1.61722	GCC	GC*	*CC	Ecoli
sgRNA-L3 5	FNLS-UNG-YE1-nCas9	T	14.2812	GCC	GC*	*CC	Ecoli
sgRNA-L3 5	FNLS-UNG-A3G-nCas9	T	0	GCC	GC*	*CC	Ecoli
sgRNA-L3 5	FNLS-UNG-Ea3a-nCas9	T	6.27984	GCC	GC*	*CC	Ecoli
sgRNA-L3 5	FNLS-UNG-Ea3a-nCas9	G	1.51515	GCC	GC*	*CC	Ecoli
sgRNA-L3 5	FNLS-UNG-Ea3a-nCas9	A	2.46583	GCC	GC*	*CC	Ecoli
sgRNA-L3 6	FNLS-UNG-Ea3a-nCas9	G	1.0101	CCA	CC*	*CA	Ecoli
sgRNA-L3 6	FNLS-UNG-A3G-nCas9	G	4.9277	CCA	CC*	*CA	Ecoli
sgRNA-L3 6	FNLS-UNG-A3G-CTD-nCas9	G	1.16959	CCA	CC*	*CA	Ecoli
sgRNA-L3 6	FNLS-UNG-YE1-nCas9	G	9.46285	CCA	CC*	*CA	Ecoli
sgRNA-L3 6	FNLS-UNG-A3G-nCas9	A	11.7329	CCA	CC*	*CA	Ecoli
sgRNA-L3 6	FNLS-UNG-A3G-nCas9	T	21.7599	CCA	CC*	*CA	Ecoli
sgRNA-L3 6	FNLS-UNG-Ea3a-nCas9	A	0.505051	CCA	CC*	*CA	Ecoli
sgRNA-L3 6	FNLS-UNG-A3G-CTD-nCas9	A	8.23231	CCA	CC*	*CA	Ecoli
sgRNA-L3 6	FNLS-UNG-Ea3a-nCas9	T	9.86334	CCA	CC*	*CA	Ecoli
sgRNA-L3 6	FNLS-UNG-A3G-CTD-nCas9	T	2.77778	CCA	CC*	*CA	Ecoli
sgRNA-L3 6	FNLS-UNG-YE1-nCas9	A	12.2406	CCA	CC*	*CA	Ecoli
sgRNA-L3 6	FNLS-UNG-YE1-nCas9	T	18.7207	CCA	CC*	*CA	Ecoli
sgRNA-L4 4	FNLS-UNG-A3G-CTD-nCas9	T	0	CCG	CC*	*CG	Ecoli
sgRNA-L4 4	FNLS-UNG-A3G-CTD-nCas9	G	0	CCG	CC*	*CG	Ecoli
sgRNA-L4 4	FNLS-UNG-A3G-CTD-nCas9	A	0	CCG	CC*	*CG	Ecoli
sgRNA-L4 4	FNLS-UNG-Ea3a-nCas9	A	0	CCG	CC*	*CG	Ecoli
sgRNA-L4 4	FNLS-UNG-Ea3a-nCas9	T	0	CCG	CC*	*CG	Ecoli
sgRNA-L4 4	FNLS-UNG-A3G-nCas9	A	0	CCG	CC*	*CG	Ecoli
sgRNA-L4 4	FNLS-UNG-Ea3a-nCas9	G	0	CCG	CC*	*CG	Ecoli
sgRNA-L4 4	FNLS-UNG-YE1-nCas9	T	0.106838	CCG	CC*	*CG	Ecoli
sgRNA-L4 4	FNLS-UNG-A3G-nCas9	T	0.151515	CCG	CC*	*CG	Ecoli
sgRNA-L4 4	FNLS-UNG-YE1-nCas9	A	16.6667	CCG	CC*	*CG	Ecoli
sgRNA-L4 4	FNLS-UNG-A3G-nCas9	G	0	CCG	CC*	*CG	Ecoli
sgRNA-L4 4	FNLS-UNG-YE1-nCas9	G	0	CCG	CC*	*CG	Ecoli
sgRNA-L4 7	FNLS-UNG-YE1-nCas9	G	0	TCT	TC*	*CT	Ecoli
sgRNA-L4 7	FNLS-UNG-A3G-CTD-nCas9	A	0	TCT	TC*	*CT	Ecoli
sgRNA-L4 7	FNLS-UNG-Ea3a-nCas9	G	0.138313	TCT	TC*	*CT	Ecoli
sgRNA-L4 7	FNLS-UNG-A3G-nCas9	A	0	TCT	TC*	*CT	Ecoli
sgRNA-L4 7	FNLS-UNG-Ea3a-nCas9	T	16.805	TCT	TC*	*CT	Ecoli
sgRNA-L4 7	FNLS-UNG-Ea3a-nCas9	A	0	TCT	TC*	*CT	Ecoli
sgRNA-L4 7	FNLS-UNG-YE1-nCas9	A	0	TCT	TC*	*CT	Ecoli
sgRNA-L4 7	FNLS-UNG-A3G-CTD-nCas9	T	0	TCT	TC*	*CT	Ecoli
sgRNA-L4 7	FNLS-UNG-YE1-nCas9	T	0.534188	TCT	TC*	*CT	Ecoli
sgRNA-L4 7	FNLS-UNG-A3G-nCas9	T	0	TCT	TC*	*CT	Ecoli
sgRNA-L4 7	FNLS-UNG-A3G-CTD-nCas9	G	0	TCT	TC*	*CT	Ecoli
sgRNA-L4 7	FNLS-UNG-A3G-nCas9	G	0	TCT	TC*	*CT	Ecoli
sgRNA-M 4	FNLS-UNG-A3G-nCas9	T	0.102755	GCT	GC*	*CT	Ecoli
sgRNA-M 4	FNLS-UNG-A3G-nCas9	G	0.0125114	GCT	GC*	*CT	Ecoli
sgRNA-M 4	FNLS-UNG-YE1-nCas9	A	0.0156861	GCT	GC*	*CT	Ecoli
sgRNA-M 4	FNLS-UNG-Ea3a-nCas9	T	0.686477	GCT	GC*	*CT	Ecoli
sgRNA-M 4	FNLS-UNG-YE1-nCas9	G	1.72778	GCT	GC*	*CT	Ecoli
sgRNA-M 4	FNLS-UNG-A3G-nCas9	A	0.0363731	GCT	GC*	*CT	Ecoli
sgRNA-M 4	FNLS-UNG-Ea3a-nCas9	G	2.04932	GCT	GC*	*CT	Ecoli
sgRNA-M 4	FNLS-UNG-YE1-nCas9	T	9.1465	GCT	GC*	*CT	Ecoli
sgRNA-M 4	FNLS-UNG-A3G-CTD-nCas9	T	0.12408	GCT	GC*	*CT	Ecoli
sgRNA-M 4	FNLS-UNG-Ea3a-nCas9	A	0.0854337	GCT	GC*	*CT	Ecoli
sgRNA-M 4	FNLS-UNG-A3G-CTD-nCas9	A	0.0214639	GCT	GC*	*CT	Ecoli
sgRNA-M 4	FNLS-UNG-A3G-CTD-nCas9	G	0.0139157	GCT	GC*	*CT	Ecoli
sgRNA-M 6	FNLS-UNG-A3G-nCas9	A	0.39769	TCA	TC*	*CA	Ecoli
sgRNA-M 6	FNLS-UNG-A3G-CTD-nCas9	A	5.39429	TCA	TC*	*CA	Ecoli
sgRNA-M 6	FNLS-UNG-YE1-nCas9	A	4.68218	TCA	TC*	*CA	Ecoli
sgRNA-M 6	FNLS-UNG-A3G-nCas9	G	11.3748	TCA	TC*	*CA	Ecoli
sgRNA-M 6	FNLS-UNG-Ea3a-nCas9	T	42.2059	TCA	TC*	*CA	Ecoli
sgRNA-M 6	FNLS-UNG-Ea3a-nCas9	A	8.59244	TCA	TC*	*CA	Ecoli
sgRNA-M 6	FNLS-UNG-A3G-CTD-nCas9	T	14.1724	TCA	TC*	*CA	Ecoli
sgRNA-M 6	FNLS-UNG-A3G-CTD-nCas9	G	13.9087	TCA	TC*	*CA	Ecoli
sgRNA-M 6	FNLS-UNG-Ea3a-nCas9	G	37.4584	TCA	TC*	*CA	Ecoli
sgRNA-M 6	FNLS-UNG-A3G-nCas9	T	11.1167	TCA	TC*	*CA	Ecoli
sgRNA-M 6	FNLS-UNG-YE1-nCas9	T	45.8892	TCA	TC*	*CA	Ecoli
sgRNA-M 6	FNLS-UNG-YE1-nCas9	G	31.5037	TCA	TC*	*CA	Ecoli
sgRNA-O 4	FNLS-UNG-A3G-CTD-nCas9	T	0.078606	TCC	TC*	*CC	Ecoli
sgRNA-O 4	FNLS-UNG-Ea3a-nCas9	G	9.37031	TCC	TC*	*CC	Ecoli
sgRNA-O 4	FNLS-UNG-A3G-nCas9	T	0.395627	TCC	TC*	*CC	Ecoli
sgRNA-O 4	FNLS-UNG-YE1-nCas9	A	7.26745	TCC	TC*	*CC	Ecoli
sgRNA-O 4	FNLS-UNG-A3G-nCas9	G	0.811261	TCC	TC*	*CC	Ecoli
sgRNA-O 4	FNLS-UNG-Ea3a-nCas9	A	3.83854	TCC	TC*	*CC	Ecoli
sgRNA-O 4	FNLS-UNG-A3G-CTD-nCas9	G	0.390853	TCC	TC*	*CC	Ecoli
sgRNA-O 4	FNLS-UNG-YE1-nCas9	T	8.54179	TCC	TC*	*CC	Ecoli
sgRNA-O 4	FNLS-UNG-YE1-nCas9	G	16.7347	TCC	TC*	*CC	Ecoli
sgRNA-O 4	FNLS-UNG-A3G-CTD-nCas9	A	0.0928581	TCC	TC*	*CC	Ecoli
sgRNA-O 4	FNLS-UNG-A3G-nCas9	A	0.361655	TCC	TC*	*CC	Ecoli
sgRNA-O 4	FNLS-UNG-Ea3a-nCas9	T	4.04372	TCC	TC*	*CC	Ecoli
sgRNA-O 5	FNLS-UNG-Ea3a-nCas9	G	0.407217	CCT	CC*	*CT	Ecoli
sgRNA-O 5	FNLS-UNG-A3G-CTD-nCas9	A	0.871886	CCT	CC*	*CT	Ecoli
sgRNA-O 5	FNLS-UNG-YE1-nCas9	G	1.71952	CCT	CC*	*CT	Ecoli
sgRNA-O 5	FNLS-UNG-Ea3a-nCas9	T	0.508985	CCT	CC*	*CT	Ecoli
sgRNA-O 5	FNLS-UNG-YE1-nCas9	T	4.29522	CCT	CC*	*CT	Ecoli
sgRNA-O 5	FNLS-UNG-A3G-nCas9	G	1.77542	CCT	CC*	*CT	Ecoli
sgRNA-O 5	FNLS-UNG-A3G-nCas9	T	2.37154	CCT	CC*	*CT	Ecoli
sgRNA-O 5	FNLS-UNG-YE1-nCas9	A	1.92011	CCT	CC*	*CT	Ecoli
sgRNA-O 5	FNLS-UNG-Ea3a-nCas9	A	0.199988	CCT	CC*	*CT	Ecoli
sgRNA-O 5	FNLS-UNG-A3G-CTD-nCas9	G	0.354114	CCT	CC*	*CT	Ecoli
sgRNA-O 5	FNLS-UNG-A3G-CTD-nCas9	T	0.863063	CCT	CC*	*CT	Ecoli
sgRNA-O 5	FNLS-UNG-A3G-nCas9	A	1.55098	CCT	CC*	*CT	Ecoli
sgRNA-P 6	FNLS-UNG-A3G-nCas9	G	1.62506	TCG	TC*	*CG	Ecoli
sgRNA-P 6	FNLS-UNG-A3G-CTD-nCas9	A	0.879476	TCG	TC*	*CG	Ecoli
sgRNA-P 6	FNLS-UNG-YE1-nCas9	G	3.88536	TCG	TC*	*CG	Ecoli
sgRNA-P 6	FNLS-UNG-YE1-nCas9	A	3.73657	TCG	TC*	*CG	Ecoli
sgRNA-P 6	FNLS-UNG-Ea3a-nCas9	A	1.04926	TCG	TC*	*CG	Ecoli
sgRNA-P 6	FNLS-UNG-A3G-CTD-nCas9	G	0.98792	TCG	TC*	*CG	Ecoli
sgRNA-P 6	FNLS-UNG-A3G-CTD-nCas9	T	3.04108	TCG	TC*	*CG	Ecoli
sgRNA-P 6	FNLS-UNG-Ea3a-nCas9	G	0.761824	TCG	TC*	*CG	Ecoli
sgRNA-P 6	FNLS-UNG-Ea3a-nCas9	T	12.7591	TCG	TC*	*CG	Ecoli
sgRNA-P 6	FNLS-UNG-A3G-nCas9	A	2.57854	TCG	TC*	*CG	Ecoli
sgRNA-P 6	FNLS-UNG-YE1-nCas9	T	59.0449	TCG	TC*	*CG	Ecoli
sgRNA-P 6	FNLS-UNG-A3G-nCas9	T	12.0348	TCG	TC*	*CG	Ecoli
sgRNA-P1 5	FNLS-UNG-A3G-nCas9	T	0.00059368	ACG	AC*	*CG	Ecoli
sgRNA-P1 5	FNLS-UNG-YE1-nCas9	G	18.8711	ACG	AC*	*CG	Ecoli
sgRNA-P1 5	FNLS-UNG-A3G-CTD-nCas9	T	0.00136953	ACG	AC*	*CG	Ecoli
sgRNA-P1 5	FNLS-UNG-Ea3a-nCas9	T	0.110376	ACG	AC*	*CG	Ecoli
sgRNA-P1 5	FNLS-UNG-YE1-nCas9	A	1.95471	ACG	AC*	*CG	Ecoli
sgRNA-P1 5	FNLS-UNG-A3G-nCas9	G	0.318678	ACG	AC*	*CG	Ecoli
sgRNA-P1 5	FNLS-UNG-A3G-CTD-nCas9	G	0.227806	ACG	AC*	*CG	Ecoli
sgRNA-P1 5	FNLS-UNG-YE1-nCas9	T	0.56146	ACG	AC*	*CG	Ecoli
sgRNA-P1 5	FNLS-UNG-A3G-nCas9	A	0.0887165	ACG	AC*	*CG	Ecoli
sgRNA-P1 5	FNLS-UNG-A3G-CTD-nCas9	A	0.116723	ACG	AC*	*CG	Ecoli
sgRNA-P1 5	FNLS-UNG-Ea3a-nCas9	G	16.3063	ACG	AC*	*CG	Ecoli
sgRNA-P1 5	FNLS-UNG-Ea3a-nCas9	A	0.276166	ACG	AC*	*CG	Ecoli
sgRNA-Q 4	FNLS-UNG-Ea3a-nCas9	G	1.76126	TCG	TC*	*CG	Ecoli
sgRNA-Q 4	FNLS-UNG-A3G-nCas9	G	0.191139	TCG	TC*	*CG	Ecoli
sgRNA-Q 4	FNLS-UNG-Ea3a-nCas9	T	13.5123	TCG	TC*	*CG	Ecoli
sgRNA-Q 4	FNLS-UNG-YE1-nCas9	G	1.11111	TCG	TC*	*CG	Ecoli
sgRNA-Q 4	FNLS-UNG-A3G-nCas9	T	0.648789	TCG	TC*	*CG	Ecoli
sgRNA-Q 4	FNLS-UNG-A3G-nCas9	A	0.129679	TCG	TC*	*CG	Ecoli
sgRNA-Q 4	FNLS-UNG-Ea3a-nCas9	A	0.124844	TCG	TC*	*CG	Ecoli
sgRNA-Q 4	FNLS-UNG-A3G-CTD-nCas9	A	0.126789	TCG	TC*	*CG	Ecoli
sgRNA-Q 4	FNLS-UNG-YE1-nCas9	A	0	TCG	TC*	*CG	Ecoli
sgRNA-Q 4	FNLS-UNG-A3G-CTD-nCas9	T	0.582719	TCG	TC*	*CG	Ecoli
sgRNA-Q 4	FNLS-UNG-YE1-nCas9	T	10.3242	TCG	TC*	*CG	Ecoli
sgRNA-Q 4	FNLS-UNG-A3G-CTD-nCas9	G	0.183593	TCG	TC*	*CG	Ecoli
sgRNA-Q 6	FNLS-UNG-Ea3a-nCas9	A	5.12759	GCC	GC*	*CC	Ecoli
sgRNA-Q 6	FNLS-UNG-Ea3a-nCas9	T	5.86392	GCC	GC*	*CC	Ecoli
sgRNA-Q 6	FNLS-UNG-YE1-nCas9	A	0.359885	GCC	GC*	*CC	Ecoli
sgRNA-Q 6	FNLS-UNG-YE1-nCas9	G	2.74654	GCC	GC*	*CC	Ecoli
sgRNA-Q 6	FNLS-UNG-A3G-CTD-nCas9	T	0.568502	GCC	GC*	*CC	Ecoli
sgRNA-Q 6	FNLS-UNG-A3G-CTD-nCas9	A	0.87881	GCC	GC*	*CC	Ecoli
sgRNA-Q 6	FNLS-UNG-A3G-CTD-nCas9	G	0.521447	GCC	GC*	*CC	Ecoli
sgRNA-Q 6	FNLS-UNG-A3G-nCas9	A	0.320709	GCC	GC*	*CC	Ecoli
sgRNA-Q 6	FNLS-UNG-A3G-nCas9	G	0.564738	GCC	GC*	*CC	Ecoli
sgRNA-Q 6	FNLS-UNG-Ea3a-nCas9	G	3.0697	GCC	GC*	*CC	Ecoli
sgRNA-Q 6	FNLS-UNG-YE1-nCas9	T	4.11777	GCC	GC*	*CC	Ecoli
sgRNA-Q 6	FNLS-UNG-A3G-nCas9	T	0.591585	GCC	GC*	*CC	Ecoli
sgRNA-Q 7	FNLS-UNG-A3G-nCas9	G	0.403502	CCG	CC*	*CG	Ecoli
sgRNA-Q 7	FNLS-UNG-YE1-nCas9	G	0.504402	CCG	CC*	*CG	Ecoli
sgRNA-Q 7	FNLS-UNG-A3G-nCas9	T	7.85925	CCG	CC*	*CG	Ecoli
sgRNA-Q 7	FNLS-UNG-Ea3a-nCas9	A	3.36229	CCG	CC*	*CG	Ecoli
sgRNA-Q 7	FNLS-UNG-YE1-nCas9	T	9.45377	CCG	CC*	*CG	Ecoli
sgRNA-Q 7	FNLS-UNG-A3G-CTD-nCas9	A	0.594627	CCG	CC*	*CG	Ecoli
sgRNA-Q 7	FNLS-UNG-Ea3a-nCas9	G	0.260528	CCG	CC*	*CG	Ecoli
sgRNA-Q 7	FNLS-UNG-Ea3a-nCas9	T	2.73743	CCG	CC*	*CG	Ecoli
sgRNA-Q 7	FNLS-UNG-A3G-CTD-nCas9	G	1.03769	CCG	CC*	*CG	Ecoli
sgRNA-Q 7	FNLS-UNG-A3G-nCas9	A	0.802419	CCG	CC*	*CG	Ecoli
sgRNA-Q 7	FNLS-UNG-YE1-nCas9	A	1.48597	CCG	CC*	*CG	Ecoli
sgRNA-Q 7	FNLS-UNG-A3G-CTD-nCas9	T	1.04297	CCG	CC*	*CG	Ecoli
sgRNA-R 5	FNLS-UNG-A3G-nCas9	A	3.26304	GCT	GC*	*CT	Ecoli
sgRNA-R 5	FNLS-UNG-Ea3a-nCas9	T	0.289161	GCT	GC*	*CT	Ecoli
sgRNA-R 5	FNLS-UNG-A3G-nCas9	G	1.36094	GCT	GC*	*CT	Ecoli
sgRNA-R 5	FNLS-UNG-Ea3a-nCas9	G	0.552409	GCT	GC*	*CT	Ecoli
sgRNA-R 5	FNLS-UNG-Ea3a-nCas9	A	0.133846	GCT	GC*	*CT	Ecoli
sgRNA-R 5	FNLS-UNG-YE1-nCas9	T	8.90213	GCT	GC*	*CT	Ecoli
sgRNA-R 5	FNLS-UNG-A3G-CTD-nCas9	G	1.18659	GCT	GC*	*CT	Ecoli
sgRNA-R 5	FNLS-UNG-A3G-nCas9	T	0.3014	GCT	GC*	*CT	Ecoli
sgRNA-R 5	FNLS-UNG-YE1-nCas9	A	1.62117	GCT	GC*	*CT	Ecoli
sgRNA-R 5	FNLS-UNG-A3G-CTD-nCas9	A	1.17494	GCT	GC*	*CT	Ecoli
sgRNA-R 5	FNLS-UNG-A3G-CTD-nCas9	T	0.451435	GCT	GC*	*CT	Ecoli
sgRNA-R 5	FNLS-UNG-YE1-nCas9	G	1.50586	GCT	GC*	*CT	Ecoli
sgRNA-R 7	FNLS-UNG-Ea3a-nCas9	G	26.5089	TCA	TC*	*CA	Ecoli
sgRNA-R 7	FNLS-UNG-A3G-nCas9	T	12.1669	TCA	TC*	*CA	Ecoli
sgRNA-R 7	FNLS-UNG-Ea3a-nCas9	A	6.38792	TCA	TC*	*CA	Ecoli
sgRNA-R 7	FNLS-UNG-A3G-CTD-nCas9	A	5.11965	TCA	TC*	*CA	Ecoli
sgRNA-R 7	FNLS-UNG-A3G-CTD-nCas9	G	13.3553	TCA	TC*	*CA	Ecoli
sgRNA-R 7	FNLS-UNG-YE1-nCas9	T	4.75967	TCA	TC*	*CA	Ecoli
sgRNA-R 7	FNLS-UNG-A3G-CTD-nCas9	T	5.23878	TCA	TC*	*CA	Ecoli
sgRNA-R 7	FNLS-UNG-A3G-nCas9	A	6.47295	TCA	TC*	*CA	Ecoli
sgRNA-R 7	FNLS-UNG-Ea3a-nCas9	T	4.07623	TCA	TC*	*CA	Ecoli
sgRNA-R 7	FNLS-UNG-A3G-nCas9	G	27.4672	TCA	TC*	*CA	Ecoli
sgRNA-R 7	FNLS-UNG-YE1-nCas9	G	27.1183	TCA	TC*	*CA	Ecoli
sgRNA-R 7	FNLS-UNG-YE1-nCas9	A	10.633	TCA	TC*	*CA	Ecoli
A3G-AA41 5	FNLS-UNG-A3G-nCas9	G	0.298372	GCC	GC*	*CC	Ecoli
A3G-AA41 5	FNLS-UNG-A3G-CTD-nCas9	A	0.22508	GCC	GC*	*CC	Ecoli
A3G-AA41 5	FNLS-UNG-A3G-nCas9	T	0.294097	GCC	GC*	*CC	Ecoli
A3G-AA41 5	FNLS-UNG-A3G-nCas9	T	0.449447	GCC	GC*	*CC	Ecoli
A3G-AA41 5	FNLS-UNG-A3G-CTD-nCas9	G	0.240709	GCC	GC*	*CC	Ecoli
A3G-AA41 5	FNLS-UNG-A3G-CTD-nCas9	G	1.07175	GCC	GC*	*CC	Ecoli
A3G-AA41 5	FNLS-UNG-A3G-nCas9	G	0.218779	GCC	GC*	*CC	Ecoli
A3G-AA41 5	FNLS-UNG-A3G-CTD-nCas9	T	0.456081	GCC	GC*	*CC	Ecoli
A3G-AA41 5	FNLS-UNG-A3G-CTD-nCas9	T	0.327166	GCC	GC*	*CC	Ecoli
A3G-AA41 5	FNLS-UNG-A3G-CTD-nCas9	G	0.294748	GCC	GC*	*CC	Ecoli
A3G-AA41 5	FNLS-UNG-A3G-nCas9	A	0.0868678	GCC	GC*	*CC	Ecoli
A3G-AA41 5	FNLS-UNG-A3G-CTD-nCas9	A	0.219991	GCC	GC*	*CC	Ecoli
A3G-AA41 5	FNLS-UNG-A3G-nCas9	A	0.132702	GCC	GC*	*CC	Ecoli
A3G-AA41 5	FNLS-UNG-A3G-nCas9	T	0.395599	GCC	GC*	*CC	Ecoli
A3G-AA41 5	FNLS-UNG-A3G-nCas9	A	0.119504	GCC	GC*	*CC	Ecoli
A3G-AA41 5	FNLS-UNG-A3G-nCas9	G	0.346149	GCC	GC*	*CC	Ecoli
A3G-AA41 5	FNLS-UNG-A3G-CTD-nCas9	T	0.696677	GCC	GC*	*CC	Ecoli
A3G-AA41 5	FNLS-UNG-A3G-CTD-nCas9	A	0.190034	GCC	GC*	*CC	Ecoli
A3G-AA41 6	FNLS-UNG-A3G-CTD-nCas9	A	3.07592	CCC	CC*	*CC	Ecoli
A3G-AA41 6	FNLS-UNG-A3G-nCas9	G	5.26376	CCC	CC*	*CC	Ecoli
A3G-AA41 6	FNLS-UNG-A3G-CTD-nCas9	A	3.36029	CCC	CC*	*CC	Ecoli
A3G-AA41 6	FNLS-UNG-A3G-nCas9	T	9.46938	CCC	CC*	*CC	Ecoli
A3G-AA41 6	FNLS-UNG-A3G-nCas9	A	2.99627	CCC	CC*	*CC	Ecoli
A3G-AA41 6	FNLS-UNG-A3G-nCas9	T	10.3357	CCC	CC*	*CC	Ecoli
A3G-AA41 6	FNLS-UNG-A3G-nCas9	G	5.86407	CCC	CC*	*CC	Ecoli
A3G-AA41 6	FNLS-UNG-A3G-nCas9	T	10.7932	CCC	CC*	*CC	Ecoli
A3G-AA41 6	FNLS-UNG-A3G-CTD-nCas9	A	3.117	CCC	CC*	*CC	Ecoli
A3G-AA41 6	FNLS-UNG-A3G-nCas9	A	2.49213	CCC	CC*	*CC	Ecoli
A3G-AA41 6	FNLS-UNG-A3G-CTD-nCas9	T	8.94749	CCC	CC*	*CC	Ecoli
A3G-AA41 6	FNLS-UNG-A3G-CTD-nCas9	G	4.24878	CCC	CC*	*CC	Ecoli
A3G-AA41 6	FNLS-UNG-A3G-nCas9	A	3.40417	CCC	CC*	*CC	Ecoli
A3G-AA41 6	FNLS-UNG-A3G-CTD-nCas9	G	4.19542	CCC	CC*	*CC	Ecoli
A3G-AA41 6	FNLS-UNG-A3G-nCas9	G	4.96618	CCC	CC*	*CC	Ecoli
A3G-AA41 6	FNLS-UNG-A3G-CTD-nCas9	T	8.67303	CCC	CC*	*CC	Ecoli
A3G-AA41 6	FNLS-UNG-A3G-CTD-nCas9	T	9.26037	CCC	CC*	*CC	Ecoli
A3G-AA41 6	FNLS-UNG-A3G-CTD-nCas9	G	3.76087	CCC	CC*	*CC	Ecoli
A3G-AA41 7	FNLS-UNG-A3G-CTD-nCas9	G	20.0951	CCC	CC*	*CC	Ecoli
A3G-AA41 7	FNLS-UNG-A3G-nCas9	A	7.96221	CCC	CC*	*CC	Ecoli
A3G-AA41 7	FNLS-UNG-A3G-CTD-nCas9	T	18.3798	CCC	CC*	*CC	Ecoli
A3G-AA41 7	FNLS-UNG-A3G-CTD-nCas9	A	9.72145	CCC	CC*	*CC	Ecoli
A3G-AA41 7	FNLS-UNG-A3G-CTD-nCas9	T	15.0271	CCC	CC*	*CC	Ecoli
A3G-AA41 7	FNLS-UNG-A3G-CTD-nCas9	T	15.3509	CCC	CC*	*CC	Ecoli
A3G-AA41 7	FNLS-UNG-A3G-nCas9	T	13.5074	CCC	CC*	*CC	Ecoli
A3G-AA41 7	FNLS-UNG-A3G-nCas9	A	8.45206	CCC	CC*	*CC	Ecoli
A3G-AA41 7	FNLS-UNG-A3G-nCas9	G	12.2588	CCC	CC*	*CC	Ecoli
A3G-AA41 7	FNLS-UNG-A3G-CTD-nCas9	A	10.2009	CCC	CC*	*CC	Ecoli
A3G-AA41 7	FNLS-UNG-A3G-nCas9	T	12.6965	CCC	CC*	*CC	Ecoli
A3G-AA41 7	FNLS-UNG-A3G-CTD-nCas9	G	22.4937	CCC	CC*	*CC	Ecoli
A3G-AA41 7	FNLS-UNG-A3G-nCas9	T	12.1184	CCC	CC*	*CC	Ecoli
A3G-AA41 7	FNLS-UNG-A3G-CTD-nCas9	A	8.14128	CCC	CC*	*CC	Ecoli
A3G-AA41 7	FNLS-UNG-A3G-nCas9	G	12.747	CCC	CC*	*CC	Ecoli
A3G-AA41 7	FNLS-UNG-A3G-nCas9	G	12.9457	CCC	CC*	*CC	Ecoli
A3G-AA41 7	FNLS-UNG-A3G-CTD-nCas9	G	19.081	CCC	CC*	*CC	Ecoli
A3G-AA41 7	FNLS-UNG-A3G-nCas9	A	8.88582	CCC	CC*	*CC	Ecoli
A3G-AA42 4	FNLS-UNG-A3G-nCas9	A	0.0607423	GCC	GC*	*CC	Ecoli
A3G-AA42 4	FNLS-UNG-A3G-CTD-nCas9	G	0.0290975	GCC	GC*	*CC	Ecoli
A3G-AA42 4	FNLS-UNG-A3G-nCas9	T	0.173115	GCC	GC*	*CC	Ecoli
A3G-AA42 4	FNLS-UNG-A3G-nCas9	T	0.151448	GCC	GC*	*CC	Ecoli
A3G-AA42 4	FNLS-UNG-A3G-nCas9	A	0.0805234	GCC	GC*	*CC	Ecoli
A3G-AA42 4	FNLS-UNG-A3G-CTD-nCas9	G	0.0492126	GCC	GC*	*CC	Ecoli
A3G-AA42 4	FNLS-UNG-A3G-CTD-nCas9	T	0.209154	GCC	GC*	*CC	Ecoli
A3G-AA42 4	FNLS-UNG-A3G-nCas9	G	0.0503271	GCC	GC*	*CC	Ecoli
A3G-AA42 4	FNLS-UNG-A3G-CTD-nCas9	T	0.0978732	GCC	GC*	*CC	Ecoli
A3G-AA42 4	FNLS-UNG-A3G-nCas9	G	0.0534521	GCC	GC*	*CC	Ecoli
A3G-AA42 4	FNLS-UNG-A3G-CTD-nCas9	T	0.197465	GCC	GC*	*CC	Ecoli
A3G-AA42 4	FNLS-UNG-A3G-nCas9	T	0.188727	GCC	GC*	*CC	Ecoli
A3G-AA42 4	FNLS-UNG-A3G-CTD-nCas9	A	0.0796229	GCC	GC*	*CC	Ecoli
A3G-AA42 4	FNLS-UNG-A3G-CTD-nCas9	A	0.0872924	GCC	GC*	*CC	Ecoli
A3G-AA42 4	FNLS-UNG-A3G-CTD-nCas9	A	0.0902231	GCC	GC*	*CC	Ecoli
A3G-AA42 4	FNLS-UNG-A3G-nCas9	G	0.0698536	GCC	GC*	*CC	Ecoli
A3G-AA42 4	FNLS-UNG-A3G-nCas9	A	0.0772086	GCC	GC*	*CC	Ecoli
A3G-AA42 4	FNLS-UNG-A3G-CTD-nCas9	G	0.0477737	GCC	GC*	*CC	Ecoli
A3G-AA42 5	FNLS-UNG-A3G-nCas9	G	0.247387	CCC	CC*	*CC	Ecoli
A3G-AA42 5	FNLS-UNG-A3G-CTD-nCas9	G	0.551359	CCC	CC*	*CC	Ecoli
A3G-AA42 5	FNLS-UNG-A3G-nCas9	A	0.636564	CCC	CC*	*CC	Ecoli
A3G-AA42 5	FNLS-UNG-A3G-nCas9	T	1.60628	CCC	CC*	*CC	Ecoli
A3G-AA42 5	FNLS-UNG-A3G-CTD-nCas9	T	1.4278	CCC	CC*	*CC	Ecoli
A3G-AA42 5	FNLS-UNG-A3G-nCas9	G	0.175501	CCC	CC*	*CC	Ecoli
A3G-AA42 5	FNLS-UNG-A3G-CTD-nCas9	G	0.370557	CCC	CC*	*CC	Ecoli
A3G-AA42 5	FNLS-UNG-A3G-CTD-nCas9	A	0.398381	CCC	CC*	*CC	Ecoli
A3G-AA42 5	FNLS-UNG-A3G-nCas9	T	2.12643	CCC	CC*	*CC	Ecoli
A3G-AA42 5	FNLS-UNG-A3G-CTD-nCas9	G	0.480829	CCC	CC*	*CC	Ecoli
A3G-AA42 5	FNLS-UNG-A3G-CTD-nCas9	A	0.513706	CCC	CC*	*CC	Ecoli
A3G-AA42 5	FNLS-UNG-A3G-CTD-nCas9	T	1.6278	CCC	CC*	*CC	Ecoli
A3G-AA42 5	FNLS-UNG-A3G-nCas9	T	1.969	CCC	CC*	*CC	Ecoli
A3G-AA42 5	FNLS-UNG-A3G-nCas9	A	0.517494	CCC	CC*	*CC	Ecoli
A3G-AA42 5	FNLS-UNG-A3G-nCas9	G	0.182788	CCC	CC*	*CC	Ecoli
A3G-AA42 5	FNLS-UNG-A3G-CTD-nCas9	A	0.746407	CCC	CC*	*CC	Ecoli
A3G-AA42 5	FNLS-UNG-A3G-nCas9	A	0.39604	CCC	CC*	*CC	Ecoli
A3G-AA42 5	FNLS-UNG-A3G-CTD-nCas9	T	1.05207	CCC	CC*	*CC	Ecoli
A3G-AA42 6	FNLS-UNG-A3G-nCas9	G	5.7327	CCC	CC*	*CC	Ecoli
A3G-AA42 6	FNLS-UNG-A3G-nCas9	G	4.18591	CCC	CC*	*CC	Ecoli
A3G-AA42 6	FNLS-UNG-A3G-CTD-nCas9	G	11.8469	CCC	CC*	*CC	Ecoli
A3G-AA42 6	FNLS-UNG-A3G-CTD-nCas9	T	17.7016	CCC	CC*	*CC	Ecoli
A3G-AA42 6	FNLS-UNG-A3G-CTD-nCas9	A	14.9773	CCC	CC*	*CC	Ecoli
A3G-AA42 6	FNLS-UNG-A3G-nCas9	T	12.0854	CCC	CC*	*CC	Ecoli
A3G-AA42 6	FNLS-UNG-A3G-nCas9	T	12.7435	CCC	CC*	*CC	Ecoli
A3G-AA42 6	FNLS-UNG-A3G-nCas9	G	5.24095	CCC	CC*	*CC	Ecoli
A3G-AA42 6	FNLS-UNG-A3G-CTD-nCas9	G	9.2302	CCC	CC*	*CC	Ecoli
A3G-AA42 6	FNLS-UNG-A3G-nCas9	A	11.0682	CCC	CC*	*CC	Ecoli
A3G-AA42 6	FNLS-UNG-A3G-CTD-nCas9	G	10.1099	CCC	CC*	*CC	Ecoli
A3G-AA42 6	FNLS-UNG-A3G-CTD-nCas9	A	17.5973	CCC	CC*	*CC	Ecoli
A3G-AA42 6	FNLS-UNG-A3G-nCas9	A	8.44034	CCC	CC*	*CC	Ecoli
A3G-AA42 6	FNLS-UNG-A3G-CTD-nCas9	T	16.8116	CCC	CC*	*CC	Ecoli
A3G-AA42 6	FNLS-UNG-A3G-CTD-nCas9	T	16.7217	CCC	CC*	*CC	Ecoli
A3G-AA42 6	FNLS-UNG-A3G-nCas9	A	10.0513	CCC	CC*	*CC	Ecoli
A3G-AA42 6	FNLS-UNG-A3G-nCas9	T	11.2766	CCC	CC*	*CC	Ecoli
A3G-AA42 6	FNLS-UNG-A3G-CTD-nCas9	A	16.1939	CCC	CC*	*CC	Ecoli
A3G-AA42 7	FNLS-UNG-A3G-CTD-nCas9	A	5.75381	CCT	CC*	*CT	Ecoli
A3G-AA42 7	FNLS-UNG-A3G-nCas9	G	2.32392	CCT	CC*	*CT	Ecoli
A3G-AA42 7	FNLS-UNG-A3G-CTD-nCas9	G	5.91101	CCT	CC*	*CT	Ecoli
A3G-AA42 7	FNLS-UNG-A3G-CTD-nCas9	T	11.8274	CCT	CC*	*CT	Ecoli
A3G-AA42 7	FNLS-UNG-A3G-nCas9	G	2.15987	CCT	CC*	*CT	Ecoli
A3G-AA42 7	FNLS-UNG-A3G-CTD-nCas9	A	5.5004	CCT	CC*	*CT	Ecoli
A3G-AA42 7	FNLS-UNG-A3G-CTD-nCas9	G	5.87216	CCT	CC*	*CT	Ecoli
A3G-AA42 7	FNLS-UNG-A3G-CTD-nCas9	T	12.0189	CCT	CC*	*CT	Ecoli
A3G-AA42 7	FNLS-UNG-A3G-nCas9	A	3.23517	CCT	CC*	*CT	Ecoli
A3G-AA42 7	FNLS-UNG-A3G-nCas9	A	2.56842	CCT	CC*	*CT	Ecoli
A3G-AA42 7	FNLS-UNG-A3G-CTD-nCas9	G	5.9811	CCT	CC*	*CT	Ecoli
A3G-AA42 7	FNLS-UNG-A3G-CTD-nCas9	T	11.8713	CCT	CC*	*CT	Ecoli
A3G-AA42 7	FNLS-UNG-A3G-nCas9	T	6.62948	CCT	CC*	*CT	Ecoli
A3G-AA42 7	FNLS-UNG-A3G-CTD-nCas9	A	5.70532	CCT	CC*	*CT	Ecoli
A3G-AA42 7	FNLS-UNG-A3G-nCas9	T	6.99213	CCT	CC*	*CT	Ecoli
A3G-AA42 7	FNLS-UNG-A3G-nCas9	A	3.55976	CCT	CC*	*CT	Ecoli
A3G-AA42 7	FNLS-UNG-A3G-nCas9	T	6.04404	CCT	CC*	*CT	Ecoli
A3G-AA42 7	FNLS-UNG-A3G-nCas9	G	1.9571	CCT	CC*	*CT	Ecoli
A3G-AA43 4	FNLS-UNG-A3G-CTD-nCas9	G	1.05263	ACC	AC*	*CC	Ecoli
A3G-AA43 4	FNLS-UNG-A3G-nCas9	T	3.125	ACC	AC*	*CC	Ecoli
A3G-AA43 4	FNLS-UNG-A3G-CTD-nCas9	T	2.52101	ACC	AC*	*CC	Ecoli
A3G-AA43 4	FNLS-UNG-A3G-CTD-nCas9	A	14.2857	ACC	AC*	*CC	Ecoli
A3G-AA43 4	FNLS-UNG-A3G-nCas9	A	2.08333	ACC	AC*	*CC	Ecoli
A3G-AA43 4	FNLS-UNG-A3G-CTD-nCas9	T	0	ACC	AC*	*CC	Ecoli
A3G-AA43 4	FNLS-UNG-A3G-CTD-nCas9	A	0.869565	ACC	AC*	*CC	Ecoli
A3G-AA43 4	FNLS-UNG-A3G-nCas9	A	14.0625	ACC	AC*	*CC	Ecoli
A3G-AA43 4	FNLS-UNG-A3G-nCas9	A	4.47761	ACC	AC*	*CC	Ecoli
A3G-AA43 4	FNLS-UNG-A3G-nCas9	G	3.125	ACC	AC*	*CC	Ecoli
A3G-AA43 4	FNLS-UNG-A3G-nCas9	T	1.49254	ACC	AC*	*CC	Ecoli
A3G-AA43 4	FNLS-UNG-A3G-CTD-nCas9	G	2.52101	ACC	AC*	*CC	Ecoli
A3G-AA43 4	FNLS-UNG-A3G-nCas9	G	7.46269	ACC	AC*	*CC	Ecoli
A3G-AA43 4	FNLS-UNG-A3G-CTD-nCas9	G	0.869565	ACC	AC*	*CC	Ecoli
A3G-AA43 4	FNLS-UNG-A3G-CTD-nCas9	T	3.15789	ACC	AC*	*CC	Ecoli
A3G-AA43 4	FNLS-UNG-A3G-nCas9	G	0	ACC	AC*	*CC	Ecoli
A3G-AA43 4	FNLS-UNG-A3G-nCas9	T	0	ACC	AC*	*CC	Ecoli
A3G-AA43 4	FNLS-UNG-A3G-CTD-nCas9	A	27.3684	ACC	AC*	*CC	Ecoli
A3G-AA43 5	FNLS-UNG-A3G-nCas9	T	6.45161	CCC	CC*	*CC	Ecoli
A3G-AA43 5	FNLS-UNG-A3G-nCas9	A	5.55556	CCC	CC*	*CC	Ecoli
A3G-AA43 5	FNLS-UNG-A3G-CTD-nCas9	A	19.8198	CCC	CC*	*CC	Ecoli
A3G-AA43 5	FNLS-UNG-A3G-nCas9	A	17.7419	CCC	CC*	*CC	Ecoli
A3G-AA43 5	FNLS-UNG-A3G-CTD-nCas9	G	2.7027	CCC	CC*	*CC	Ecoli
A3G-AA43 5	FNLS-UNG-A3G-CTD-nCas9	A	0.990099	CCC	CC*	*CC	Ecoli
A3G-AA43 5	FNLS-UNG-A3G-CTD-nCas9	G	0	CCC	CC*	*CC	Ecoli
A3G-AA43 5	FNLS-UNG-A3G-nCas9	T	4.44444	CCC	CC*	*CC	Ecoli
A3G-AA43 5	FNLS-UNG-A3G-CTD-nCas9	G	2.17391	CCC	CC*	*CC	Ecoli
A3G-AA43 5	FNLS-UNG-A3G-CTD-nCas9	A	27.1739	CCC	CC*	*CC	Ecoli
A3G-AA43 5	FNLS-UNG-A3G-nCas9	G	20	CCC	CC*	*CC	Ecoli
A3G-AA43 5	FNLS-UNG-A3G-nCas9	T	11.6667	CCC	CC*	*CC	Ecoli
A3G-AA43 5	FNLS-UNG-A3G-CTD-nCas9	T	2.7027	CCC	CC*	*CC	Ecoli
A3G-AA43 5	FNLS-UNG-A3G-CTD-nCas9	T	0	CCC	CC*	*CC	Ecoli
A3G-AA43 5	FNLS-UNG-A3G-nCas9	G	8.33333	CCC	CC*	*CC	Ecoli
A3G-AA43 5	FNLS-UNG-A3G-CTD-nCas9	T	2.17391	CCC	CC*	*CC	Ecoli
A3G-AA43 5	FNLS-UNG-A3G-nCas9	A	20	CCC	CC*	*CC	Ecoli
A3G-AA43 5	FNLS-UNG-A3G-nCas9	G	4.83871	CCC	CC*	*CC	Ecoli
A3G-AA43 6	FNLS-UNG-A3G-CTD-nCas9	T	16.6667	CCA	CC*	*CA	Ecoli
A3G-AA43 6	FNLS-UNG-A3G-nCas9	T	19.7674	CCA	CC*	*CA	Ecoli
A3G-AA43 6	FNLS-UNG-A3G-CTD-nCas9	G	12.7907	CCA	CC*	*CA	Ecoli
A3G-AA43 6	FNLS-UNG-A3G-CTD-nCas9	T	4.0404	CCA	CC*	*CA	Ecoli
A3G-AA43 6	FNLS-UNG-A3G-nCas9	A	3.48837	CCA	CC*	*CA	Ecoli
A3G-AA43 6	FNLS-UNG-A3G-CTD-nCas9	G	11.1111	CCA	CC*	*CA	Ecoli
A3G-AA43 6	FNLS-UNG-A3G-nCas9	G	12.7907	CCA	CC*	*CA	Ecoli
A3G-AA43 6	FNLS-UNG-A3G-nCas9	A	3.33333	CCA	CC*	*CA	Ecoli
A3G-AA43 6	FNLS-UNG-A3G-CTD-nCas9	G	10.101	CCA	CC*	*CA	Ecoli
A3G-AA43 6	FNLS-UNG-A3G-CTD-nCas9	A	3.7037	CCA	CC*	*CA	Ecoli
A3G-AA43 6	FNLS-UNG-A3G-nCas9	G	18.3333	CCA	CC*	*CA	Ecoli
A3G-AA43 6	FNLS-UNG-A3G-CTD-nCas9	A	4.65116	CCA	CC*	*CA	Ecoli
A3G-AA43 6	FNLS-UNG-A3G-nCas9	T	16.3934	CCA	CC*	*CA	Ecoli
A3G-AA43 6	FNLS-UNG-A3G-nCas9	T	15	CCA	CC*	*CA	Ecoli
A3G-AA43 6	FNLS-UNG-A3G-nCas9	A	13.1148	CCA	CC*	*CA	Ecoli
A3G-AA43 6	FNLS-UNG-A3G-nCas9	G	11.4754	CCA	CC*	*CA	Ecoli
A3G-AA43 6	FNLS-UNG-A3G-CTD-nCas9	A	2.0202	CCA	CC*	*CA	Ecoli
A3G-AA43 6	FNLS-UNG-A3G-CTD-nCas9	T	8.13953	CCA	CC*	*CA	Ecoli
A3G-AA44 5	FNLS-UNG-A3G-nCas9	T	0.154098	TCC	TC*	*CC	Ecoli
A3G-AA44 5	FNLS-UNG-A3G-nCas9	G	0.0165105	TCC	TC*	*CC	Ecoli
A3G-AA44 5	FNLS-UNG-A3G-CTD-nCas9	T	0.0942574	TCC	TC*	*CC	Ecoli
A3G-AA44 5	FNLS-UNG-A3G-CTD-nCas9	T	0.124796	TCC	TC*	*CC	Ecoli
A3G-AA44 5	FNLS-UNG-A3G-CTD-nCas9	G	0.0188515	TCC	TC*	*CC	Ecoli
A3G-AA44 5	FNLS-UNG-A3G-nCas9	T	0.124792	TCC	TC*	*CC	Ecoli
A3G-AA44 5	FNLS-UNG-A3G-nCas9	A	0.104138	TCC	TC*	*CC	Ecoli
A3G-AA44 5	FNLS-UNG-A3G-nCas9	A	0.0693289	TCC	TC*	*CC	Ecoli
A3G-AA44 5	FNLS-UNG-A3G-nCas9	G	0.0152524	TCC	TC*	*CC	Ecoli
A3G-AA44 5	FNLS-UNG-A3G-nCas9	T	0.131305	TCC	TC*	*CC	Ecoli
A3G-AA44 5	FNLS-UNG-A3G-CTD-nCas9	A	0.107614	TCC	TC*	*CC	Ecoli
A3G-AA44 5	FNLS-UNG-A3G-CTD-nCas9	G	0.0191994	TCC	TC*	*CC	Ecoli
A3G-AA44 5	FNLS-UNG-A3G-nCas9	G	0.0226388	TCC	TC*	*CC	Ecoli
A3G-AA44 5	FNLS-UNG-A3G-nCas9	A	0.123829	TCC	TC*	*CC	Ecoli
A3G-AA44 5	FNLS-UNG-A3G-CTD-nCas9	A	0.103683	TCC	TC*	*CC	Ecoli
A3G-AA44 5	FNLS-UNG-A3G-CTD-nCas9	T	0.070868	TCC	TC*	*CC	Ecoli
A3G-AA44 5	FNLS-UNG-A3G-CTD-nCas9	G	0.0341216	TCC	TC*	*CC	Ecoli
A3G-AA44 5	FNLS-UNG-A3G-CTD-nCas9	A	0.117596	TCC	TC*	*CC	Ecoli
A3G-AA44 6	FNLS-UNG-A3G-CTD-nCas9	A	0.160491	CCC	CC*	*CC	Ecoli
A3G-AA44 6	FNLS-UNG-A3G-CTD-nCas9	A	0.348298	CCC	CC*	*CC	Ecoli
A3G-AA44 6	FNLS-UNG-A3G-nCas9	T	0.710342	CCC	CC*	*CC	Ecoli
A3G-AA44 6	FNLS-UNG-A3G-CTD-nCas9	G	0.0288247	CCC	CC*	*CC	Ecoli
A3G-AA44 6	FNLS-UNG-A3G-nCas9	A	0.230306	CCC	CC*	*CC	Ecoli
A3G-AA44 6	FNLS-UNG-A3G-CTD-nCas9	G	0.0660845	CCC	CC*	*CC	Ecoli
A3G-AA44 6	FNLS-UNG-A3G-CTD-nCas9	T	0.457365	CCC	CC*	*CC	Ecoli
A3G-AA44 6	FNLS-UNG-A3G-nCas9	A	0.265833	CCC	CC*	*CC	Ecoli
A3G-AA44 6	FNLS-UNG-A3G-nCas9	G	0.0443963	CCC	CC*	*CC	Ecoli
A3G-AA44 6	FNLS-UNG-A3G-CTD-nCas9	T	0.547669	CCC	CC*	*CC	Ecoli
A3G-AA44 6	FNLS-UNG-A3G-nCas9	T	0.953142	CCC	CC*	*CC	Ecoli
A3G-AA44 6	FNLS-UNG-A3G-CTD-nCas9	G	0.0473136	CCC	CC*	*CC	Ecoli
A3G-AA44 6	FNLS-UNG-A3G-nCas9	G	0.0604705	CCC	CC*	*CC	Ecoli
A3G-AA44 6	FNLS-UNG-A3G-nCas9	G	0.0578496	CCC	CC*	*CC	Ecoli
A3G-AA44 6	FNLS-UNG-A3G-nCas9	A	0.199553	CCC	CC*	*CC	Ecoli
A3G-AA44 6	FNLS-UNG-A3G-CTD-nCas9	A	0.207654	CCC	CC*	*CC	Ecoli
A3G-AA44 6	FNLS-UNG-A3G-CTD-nCas9	T	0.429549	CCC	CC*	*CC	Ecoli
A3G-AA44 6	FNLS-UNG-A3G-nCas9	T	0.769487	CCC	CC*	*CC	Ecoli
A3G-AA44 7	FNLS-UNG-A3G-CTD-nCas9	A	1.10736	CCC	CC*	*CC	Ecoli
A3G-AA44 7	FNLS-UNG-A3G-nCas9	A	1.25562	CCC	CC*	*CC	Ecoli
A3G-AA44 7	FNLS-UNG-A3G-nCas9	T	1.41101	CCC	CC*	*CC	Ecoli
A3G-AA44 7	FNLS-UNG-A3G-nCas9	G	1.08219	CCC	CC*	*CC	Ecoli
A3G-AA44 7	FNLS-UNG-A3G-CTD-nCas9	G	1.1415	CCC	CC*	*CC	Ecoli
A3G-AA44 7	FNLS-UNG-A3G-CTD-nCas9	T	0.831491	CCC	CC*	*CC	Ecoli
A3G-AA44 7	FNLS-UNG-A3G-nCas9	T	1.86864	CCC	CC*	*CC	Ecoli
A3G-AA44 7	FNLS-UNG-A3G-CTD-nCas9	A	1.04537	CCC	CC*	*CC	Ecoli
A3G-AA44 7	FNLS-UNG-A3G-CTD-nCas9	T	0.790971	CCC	CC*	*CC	Ecoli
A3G-AA44 7	FNLS-UNG-A3G-nCas9	A	1.21407	CCC	CC*	*CC	Ecoli
A3G-AA44 7	FNLS-UNG-A3G-CTD-nCas9	G	1.49222	CCC	CC*	*CC	Ecoli
A3G-AA44 7	FNLS-UNG-A3G-nCas9	G	1.35601	CCC	CC*	*CC	Ecoli
A3G-AA44 7	FNLS-UNG-A3G-CTD-nCas9	T	0.812581	CCC	CC*	*CC	Ecoli
A3G-AA44 7	FNLS-UNG-A3G-CTD-nCas9	A	0.994031	CCC	CC*	*CC	Ecoli
A3G-AA44 7	FNLS-UNG-A3G-nCas9	T	1.46098	CCC	CC*	*CC	Ecoli
A3G-AA44 7	FNLS-UNG-A3G-nCas9	G	1.28857	CCC	CC*	*CC	Ecoli
A3G-AA44 7	FNLS-UNG-A3G-CTD-nCas9	G	1.33326	CCC	CC*	*CC	Ecoli
A3G-AA44 7	FNLS-UNG-A3G-nCas9	A	0.913491	CCC	CC*	*CC	Ecoli
A3G-AA45 4	FNLS-UNG-A3G-nCas9	G	0.159321	TCC	TC*	*CC	Ecoli
A3G-AA45 4	FNLS-UNG-A3G-CTD-nCas9	A	0.237789	TCC	TC*	*CC	Ecoli
A3G-AA45 4	FNLS-UNG-A3G-CTD-nCas9	T	0.646651	TCC	TC*	*CC	Ecoli
A3G-AA45 4	FNLS-UNG-A3G-CTD-nCas9	T	0.596899	TCC	TC*	*CC	Ecoli
A3G-AA45 4	FNLS-UNG-A3G-nCas9	G	0.325388	TCC	TC*	*CC	Ecoli
A3G-AA45 4	FNLS-UNG-A3G-nCas9	T	0.486897	TCC	TC*	*CC	Ecoli
A3G-AA45 4	FNLS-UNG-A3G-CTD-nCas9	G	0.223231	TCC	TC*	*CC	Ecoli
A3G-AA45 4	FNLS-UNG-A3G-nCas9	A	0.198035	TCC	TC*	*CC	Ecoli
A3G-AA45 4	FNLS-UNG-A3G-CTD-nCas9	A	0.184758	TCC	TC*	*CC	Ecoli
A3G-AA45 4	FNLS-UNG-A3G-CTD-nCas9	G	0.183314	TCC	TC*	*CC	Ecoli
A3G-AA45 4	FNLS-UNG-A3G-nCas9	T	0.853609	TCC	TC*	*CC	Ecoli
A3G-AA45 4	FNLS-UNG-A3G-nCas9	T	0.546653	TCC	TC*	*CC	Ecoli
A3G-AA45 4	FNLS-UNG-A3G-CTD-nCas9	A	0.201424	TCC	TC*	*CC	Ecoli
A3G-AA45 4	FNLS-UNG-A3G-nCas9	A	0.15456	TCC	TC*	*CC	Ecoli
A3G-AA45 4	FNLS-UNG-A3G-CTD-nCas9	T	0.592538	TCC	TC*	*CC	Ecoli
A3G-AA45 4	FNLS-UNG-A3G-nCas9	A	0.126101	TCC	TC*	*CC	Ecoli
A3G-AA45 4	FNLS-UNG-A3G-CTD-nCas9	G	0.352003	TCC	TC*	*CC	Ecoli
A3G-AA45 4	FNLS-UNG-A3G-nCas9	G	0.0743675	TCC	TC*	*CC	Ecoli
A3G-AA45 5	FNLS-UNG-A3G-CTD-nCas9	A	2.73886	CCC	CC*	*CC	Ecoli
A3G-AA45 5	FNLS-UNG-A3G-nCas9	T	6.48969	CCC	CC*	*CC	Ecoli
A3G-AA45 5	FNLS-UNG-A3G-CTD-nCas9	T	5.25277	CCC	CC*	*CC	Ecoli
A3G-AA45 5	FNLS-UNG-A3G-CTD-nCas9	A	2.16375	CCC	CC*	*CC	Ecoli
A3G-AA45 5	FNLS-UNG-A3G-nCas9	A	1.68004	CCC	CC*	*CC	Ecoli
A3G-AA45 5	FNLS-UNG-A3G-nCas9	A	2.0109	CCC	CC*	*CC	Ecoli
A3G-AA45 5	FNLS-UNG-A3G-nCas9	G	2.06507	CCC	CC*	*CC	Ecoli
A3G-AA45 5	FNLS-UNG-A3G-CTD-nCas9	G	2.35608	CCC	CC*	*CC	Ecoli
A3G-AA45 5	FNLS-UNG-A3G-CTD-nCas9	G	2.94013	CCC	CC*	*CC	Ecoli
A3G-AA45 5	FNLS-UNG-A3G-CTD-nCas9	G	2.42574	CCC	CC*	*CC	Ecoli
A3G-AA45 5	FNLS-UNG-A3G-nCas9	G	1.70079	CCC	CC*	*CC	Ecoli
A3G-AA45 5	FNLS-UNG-A3G-CTD-nCas9	T	5.67471	CCC	CC*	*CC	Ecoli
A3G-AA45 5	FNLS-UNG-A3G-nCas9	T	6.12134	CCC	CC*	*CC	Ecoli
A3G-AA45 5	FNLS-UNG-A3G-nCas9	A	2.22422	CCC	CC*	*CC	Ecoli
A3G-AA45 5	FNLS-UNG-A3G-CTD-nCas9	A	2.201	CCC	CC*	*CC	Ecoli
A3G-AA45 5	FNLS-UNG-A3G-CTD-nCas9	T	6.02497	CCC	CC*	*CC	Ecoli
A3G-AA45 5	FNLS-UNG-A3G-nCas9	G	1.60679	CCC	CC*	*CC	Ecoli
A3G-AA45 5	FNLS-UNG-A3G-nCas9	T	6.64203	CCC	CC*	*CC	Ecoli
A3G-AA45 6	FNLS-UNG-A3G-nCas9	G	15.2705	CCA	CC*	*CA	Ecoli
A3G-AA45 6	FNLS-UNG-A3G-nCas9	G	16.6992	CCA	CC*	*CA	Ecoli
A3G-AA45 6	FNLS-UNG-A3G-nCas9	G	15.3545	CCA	CC*	*CA	Ecoli
A3G-AA45 6	FNLS-UNG-A3G-CTD-nCas9	T	17.6283	CCA	CC*	*CA	Ecoli
A3G-AA45 6	FNLS-UNG-A3G-CTD-nCas9	G	34.9103	CCA	CC*	*CA	Ecoli
A3G-AA45 6	FNLS-UNG-A3G-CTD-nCas9	A	4.23542	CCA	CC*	*CA	Ecoli
A3G-AA45 6	FNLS-UNG-A3G-nCas9	A	2.74104	CCA	CC*	*CA	Ecoli
A3G-AA45 6	FNLS-UNG-A3G-nCas9	A	2.80077	CCA	CC*	*CA	Ecoli
A3G-AA45 6	FNLS-UNG-A3G-CTD-nCas9	G	36.6737	CCA	CC*	*CA	Ecoli
A3G-AA45 6	FNLS-UNG-A3G-CTD-nCas9	T	18.2258	CCA	CC*	*CA	Ecoli
A3G-AA45 6	FNLS-UNG-A3G-CTD-nCas9	A	4.01635	CCA	CC*	*CA	Ecoli
A3G-AA45 6	FNLS-UNG-A3G-CTD-nCas9	T	18.5912	CCA	CC*	*CA	Ecoli
A3G-AA45 6	FNLS-UNG-A3G-nCas9	T	15.0204	CCA	CC*	*CA	Ecoli
A3G-AA45 6	FNLS-UNG-A3G-nCas9	A	2.48868	CCA	CC*	*CA	Ecoli
A3G-AA45 6	FNLS-UNG-A3G-nCas9	T	14.1846	CCA	CC*	*CA	Ecoli
A3G-AA45 6	FNLS-UNG-A3G-CTD-nCas9	A	5.13243	CCA	CC*	*CA	Ecoli
A3G-AA45 6	FNLS-UNG-A3G-nCas9	T	14.7108	CCA	CC*	*CA	Ecoli
A3G-AA45 6	FNLS-UNG-A3G-CTD-nCas9	G	35.4602	CCA	CC*	*CA	Ecoli
A3G-AA46 4	FNLS-UNG-A3G-nCas9	T	1.84619	CCC	CC*	*CC	Ecoli
A3G-AA46 4	FNLS-UNG-A3G-nCas9	T	2.33955	CCC	CC*	*CC	Ecoli
A3G-AA46 4	FNLS-UNG-A3G-CTD-nCas9	T	0.30155	CCC	CC*	*CC	Ecoli
A3G-AA46 4	FNLS-UNG-A3G-CTD-nCas9	T	0.306964	CCC	CC*	*CC	Ecoli
A3G-AA46 4	FNLS-UNG-A3G-nCas9	A	0.346161	CCC	CC*	*CC	Ecoli
A3G-AA46 4	FNLS-UNG-A3G-CTD-nCas9	A	0.293128	CCC	CC*	*CC	Ecoli
A3G-AA46 4	FNLS-UNG-A3G-CTD-nCas9	A	0.283216	CCC	CC*	*CC	Ecoli
A3G-AA46 4	FNLS-UNG-A3G-CTD-nCas9	T	0.37969	CCC	CC*	*CC	Ecoli
A3G-AA46 4	FNLS-UNG-A3G-nCas9	A	0.323847	CCC	CC*	*CC	Ecoli
A3G-AA46 4	FNLS-UNG-A3G-CTD-nCas9	G	0.081943	CCC	CC*	*CC	Ecoli
A3G-AA46 4	FNLS-UNG-A3G-CTD-nCas9	A	0.281884	CCC	CC*	*CC	Ecoli
A3G-AA46 4	FNLS-UNG-A3G-nCas9	G	0.140334	CCC	CC*	*CC	Ecoli
A3G-AA46 4	FNLS-UNG-A3G-nCas9	G	0.114756	CCC	CC*	*CC	Ecoli
A3G-AA46 4	FNLS-UNG-A3G-nCas9	G	0.284534	CCC	CC*	*CC	Ecoli
A3G-AA46 4	FNLS-UNG-A3G-nCas9	T	1.6986	CCC	CC*	*CC	Ecoli
A3G-AA46 4	FNLS-UNG-A3G-CTD-nCas9	G	0.0816431	CCC	CC*	*CC	Ecoli
A3G-AA46 4	FNLS-UNG-A3G-CTD-nCas9	G	0.121378	CCC	CC*	*CC	Ecoli
A3G-AA46 4	FNLS-UNG-A3G-nCas9	A	0.279311	CCC	CC*	*CC	Ecoli
A3G-AA46 5	FNLS-UNG-A3G-nCas9	A	3.74721	CCC	CC*	*CC	Ecoli
A3G-AA46 5	FNLS-UNG-A3G-CTD-nCas9	T	5.2707	CCC	CC*	*CC	Ecoli
A3G-AA46 5	FNLS-UNG-A3G-nCas9	A	3.58304	CCC	CC*	*CC	Ecoli
A3G-AA46 5	FNLS-UNG-A3G-CTD-nCas9	A	2.57693	CCC	CC*	*CC	Ecoli
A3G-AA46 5	FNLS-UNG-A3G-nCas9	A	3.62997	CCC	CC*	*CC	Ecoli
A3G-AA46 5	FNLS-UNG-A3G-CTD-nCas9	G	4.84732	CCC	CC*	*CC	Ecoli
A3G-AA46 5	FNLS-UNG-A3G-CTD-nCas9	A	2.53063	CCC	CC*	*CC	Ecoli
A3G-AA46 5	FNLS-UNG-A3G-nCas9	T	16.1088	CCC	CC*	*CC	Ecoli
A3G-AA46 5	FNLS-UNG-A3G-nCas9	G	5.85711	CCC	CC*	*CC	Ecoli
A3G-AA46 5	FNLS-UNG-A3G-nCas9	T	14.9204	CCC	CC*	*CC	Ecoli
A3G-AA46 5	FNLS-UNG-A3G-CTD-nCas9	T	6.03488	CCC	CC*	*CC	Ecoli
A3G-AA46 5	FNLS-UNG-A3G-nCas9	G	5.18983	CCC	CC*	*CC	Ecoli
A3G-AA46 5	FNLS-UNG-A3G-nCas9	G	5.90629	CCC	CC*	*CC	Ecoli
A3G-AA46 5	FNLS-UNG-A3G-CTD-nCas9	G	6.64389	CCC	CC*	*CC	Ecoli
A3G-AA46 5	FNLS-UNG-A3G-CTD-nCas9	T	5.66244	CCC	CC*	*CC	Ecoli
A3G-AA46 5	FNLS-UNG-A3G-CTD-nCas9	G	5.84935	CCC	CC*	*CC	Ecoli
A3G-AA46 5	FNLS-UNG-A3G-CTD-nCas9	A	2.88047	CCC	CC*	*CC	Ecoli
A3G-AA46 5	FNLS-UNG-A3G-nCas9	T	14.092	CCC	CC*	*CC	Ecoli
A3G-AA46 6	FNLS-UNG-A3G-nCas9	A	1.59995	CCA	CC*	*CA	Ecoli
A3G-AA46 6	FNLS-UNG-A3G-CTD-nCas9	G	0.622418	CCA	CC*	*CA	Ecoli
A3G-AA46 6	FNLS-UNG-A3G-CTD-nCas9	A	1.904	CCA	CC*	*CA	Ecoli
A3G-AA46 6	FNLS-UNG-A3G-nCas9	T	12.4522	CCA	CC*	*CA	Ecoli
A3G-AA46 6	FNLS-UNG-A3G-CTD-nCas9	T	14.8367	CCA	CC*	*CA	Ecoli
A3G-AA46 6	FNLS-UNG-A3G-CTD-nCas9	T	15.1741	CCA	CC*	*CA	Ecoli
A3G-AA46 6	FNLS-UNG-A3G-nCas9	G	0.448719	CCA	CC*	*CA	Ecoli
A3G-AA46 6	FNLS-UNG-A3G-nCas9	G	0.475047	CCA	CC*	*CA	Ecoli
A3G-AA46 6	FNLS-UNG-A3G-CTD-nCas9	A	1.73175	CCA	CC*	*CA	Ecoli
A3G-AA46 6	FNLS-UNG-A3G-CTD-nCas9	G	0.322768	CCA	CC*	*CA	Ecoli
A3G-AA46 6	FNLS-UNG-A3G-nCas9	T	13.2639	CCA	CC*	*CA	Ecoli
A3G-AA46 6	FNLS-UNG-A3G-nCas9	G	0.515107	CCA	CC*	*CA	Ecoli
A3G-AA46 6	FNLS-UNG-A3G-nCas9	A	1.73273	CCA	CC*	*CA	Ecoli
A3G-AA46 6	FNLS-UNG-A3G-CTD-nCas9	A	1.67935	CCA	CC*	*CA	Ecoli
A3G-AA46 6	FNLS-UNG-A3G-nCas9	T	13.3848	CCA	CC*	*CA	Ecoli
A3G-AA46 6	FNLS-UNG-A3G-CTD-nCas9	G	0.464043	CCA	CC*	*CA	Ecoli
A3G-AA46 6	FNLS-UNG-A3G-nCas9	A	1.87465	CCA	CC*	*CA	Ecoli
A3G-AA46 6	FNLS-UNG-A3G-CTD-nCas9	T	13.416	CCA	CC*	*CA	Ecoli
A3G-AA47 5	FNLS-UNG-A3G-CTD-nCas9	G	0.365031	GCC	GC*	*CC	Ecoli
A3G-AA47 5	FNLS-UNG-A3G-CTD-nCas9	T	0.559446	GCC	GC*	*CC	Ecoli
A3G-AA47 5	FNLS-UNG-A3G-nCas9	T	0.251857	GCC	GC*	*CC	Ecoli
A3G-AA47 5	FNLS-UNG-A3G-nCas9	G	0.0750045	GCC	GC*	*CC	Ecoli
A3G-AA47 5	FNLS-UNG-A3G-nCas9	A	0.0652251	GCC	GC*	*CC	Ecoli
A3G-AA47 5	FNLS-UNG-A3G-CTD-nCas9	T	0.317593	GCC	GC*	*CC	Ecoli
A3G-AA47 5	FNLS-UNG-A3G-CTD-nCas9	A	0.096205	GCC	GC*	*CC	Ecoli
A3G-AA47 5	FNLS-UNG-A3G-nCas9	G	0.11357	GCC	GC*	*CC	Ecoli
A3G-AA47 5	FNLS-UNG-A3G-nCas9	A	0.210802	GCC	GC*	*CC	Ecoli
A3G-AA47 5	FNLS-UNG-A3G-nCas9	G	0.0319036	GCC	GC*	*CC	Ecoli
A3G-AA47 5	FNLS-UNG-A3G-CTD-nCas9	A	0.0800352	GCC	GC*	*CC	Ecoli
A3G-AA47 5	FNLS-UNG-A3G-CTD-nCas9	G	0.109648	GCC	GC*	*CC	Ecoli
A3G-AA47 5	FNLS-UNG-A3G-CTD-nCas9	G	0.216782	GCC	GC*	*CC	Ecoli
A3G-AA47 5	FNLS-UNG-A3G-nCas9	T	0.30353	GCC	GC*	*CC	Ecoli
A3G-AA47 5	FNLS-UNG-A3G-CTD-nCas9	T	0.545162	GCC	GC*	*CC	Ecoli
A3G-AA47 5	FNLS-UNG-A3G-CTD-nCas9	A	0.0466339	GCC	GC*	*CC	Ecoli
A3G-AA47 5	FNLS-UNG-A3G-nCas9	A	0.154131	GCC	GC*	*CC	Ecoli
A3G-AA47 5	FNLS-UNG-A3G-nCas9	T	0.349521	GCC	GC*	*CC	Ecoli
A3G-AA47 6	FNLS-UNG-A3G-CTD-nCas9	G	3.37308	CCC	CC*	*CC	Ecoli
A3G-AA47 6	FNLS-UNG-A3G-nCas9	G	1.85882	CCC	CC*	*CC	Ecoli
A3G-AA47 6	FNLS-UNG-A3G-nCas9	G	1.37408	CCC	CC*	*CC	Ecoli
A3G-AA47 6	FNLS-UNG-A3G-CTD-nCas9	A	2.49705	CCC	CC*	*CC	Ecoli
A3G-AA47 6	FNLS-UNG-A3G-CTD-nCas9	G	2.313	CCC	CC*	*CC	Ecoli
A3G-AA47 6	FNLS-UNG-A3G-CTD-nCas9	G	2.52527	CCC	CC*	*CC	Ecoli
A3G-AA47 6	FNLS-UNG-A3G-nCas9	T	4.04761	CCC	CC*	*CC	Ecoli
A3G-AA47 6	FNLS-UNG-A3G-nCas9	G	1.53685	CCC	CC*	*CC	Ecoli
A3G-AA47 6	FNLS-UNG-A3G-CTD-nCas9	T	5.78943	CCC	CC*	*CC	Ecoli
A3G-AA47 6	FNLS-UNG-A3G-CTD-nCas9	T	5.0875	CCC	CC*	*CC	Ecoli
A3G-AA47 6	FNLS-UNG-A3G-CTD-nCas9	T	5.09264	CCC	CC*	*CC	Ecoli
A3G-AA47 6	FNLS-UNG-A3G-nCas9	A	2.11843	CCC	CC*	*CC	Ecoli
A3G-AA47 6	FNLS-UNG-A3G-nCas9	A	3.59581	CCC	CC*	*CC	Ecoli
A3G-AA47 6	FNLS-UNG-A3G-nCas9	T	3.62003	CCC	CC*	*CC	Ecoli
A3G-AA47 6	FNLS-UNG-A3G-nCas9	A	2.03704	CCC	CC*	*CC	Ecoli
A3G-AA47 6	FNLS-UNG-A3G-CTD-nCas9	A	3.14358	CCC	CC*	*CC	Ecoli
A3G-AA47 6	FNLS-UNG-A3G-CTD-nCas9	A	3.78107	CCC	CC*	*CC	Ecoli
A3G-AA47 6	FNLS-UNG-A3G-nCas9	T	4.08134	CCC	CC*	*CC	Ecoli
A3G-AA47 7	FNLS-UNG-A3G-CTD-nCas9	A	10.8487	CCT	CC*	*CT	Ecoli
A3G-AA47 7	FNLS-UNG-A3G-nCas9	T	10.2623	CCT	CC*	*CT	Ecoli
A3G-AA47 7	FNLS-UNG-A3G-CTD-nCas9	G	33.8288	CCT	CC*	*CT	Ecoli
A3G-AA47 7	FNLS-UNG-A3G-nCas9	A	7.00932	CCT	CC*	*CT	Ecoli
A3G-AA47 7	FNLS-UNG-A3G-CTD-nCas9	G	32.3066	CCT	CC*	*CT	Ecoli
A3G-AA47 7	FNLS-UNG-A3G-CTD-nCas9	T	18.6459	CCT	CC*	*CT	Ecoli
A3G-AA47 7	FNLS-UNG-A3G-CTD-nCas9	A	11.5763	CCT	CC*	*CT	Ecoli
A3G-AA47 7	FNLS-UNG-A3G-CTD-nCas9	G	31.8388	CCT	CC*	*CT	Ecoli
A3G-AA47 7	FNLS-UNG-A3G-nCas9	A	5.86263	CCT	CC*	*CT	Ecoli
A3G-AA47 7	FNLS-UNG-A3G-CTD-nCas9	A	9.80298	CCT	CC*	*CT	Ecoli
A3G-AA47 7	FNLS-UNG-A3G-nCas9	T	10.773	CCT	CC*	*CT	Ecoli
A3G-AA47 7	FNLS-UNG-A3G-nCas9	G	16.6326	CCT	CC*	*CT	Ecoli
A3G-AA47 7	FNLS-UNG-A3G-nCas9	G	16.1932	CCT	CC*	*CT	Ecoli
A3G-AA47 7	FNLS-UNG-A3G-CTD-nCas9	T	16.5503	CCT	CC*	*CT	Ecoli
A3G-AA47 7	FNLS-UNG-A3G-CTD-nCas9	T	18.0706	CCT	CC*	*CT	Ecoli
A3G-AA47 7	FNLS-UNG-A3G-nCas9	T	10.741	CCT	CC*	*CT	Ecoli
A3G-AA47 7	FNLS-UNG-A3G-nCas9	A	6.0005	CCT	CC*	*CT	Ecoli
A3G-AA47 7	FNLS-UNG-A3G-nCas9	G	18.0482	CCT	CC*	*CT	Ecoli
A3G-AA48 4	FNLS-UNG-A3G-nCas9	T	4.25835	TCC	TC*	*CC	Ecoli
A3G-AA48 4	FNLS-UNG-A3G-CTD-nCas9	T	2.81433	TCC	TC*	*CC	Ecoli
A3G-AA48 4	FNLS-UNG-A3G-nCas9	G	0.654471	TCC	TC*	*CC	Ecoli
A3G-AA48 4	FNLS-UNG-A3G-nCas9	A	0.903902	TCC	TC*	*CC	Ecoli
A3G-AA48 4	FNLS-UNG-A3G-CTD-nCas9	A	1.16158	TCC	TC*	*CC	Ecoli
A3G-AA48 4	FNLS-UNG-A3G-CTD-nCas9	A	0.842163	TCC	TC*	*CC	Ecoli
A3G-AA48 4	FNLS-UNG-A3G-CTD-nCas9	T	3.42872	TCC	TC*	*CC	Ecoli
A3G-AA48 4	FNLS-UNG-A3G-nCas9	G	0.813199	TCC	TC*	*CC	Ecoli
A3G-AA48 4	FNLS-UNG-A3G-CTD-nCas9	T	3.20341	TCC	TC*	*CC	Ecoli
A3G-AA48 4	FNLS-UNG-A3G-CTD-nCas9	G	1.81342	TCC	TC*	*CC	Ecoli
A3G-AA48 4	FNLS-UNG-A3G-CTD-nCas9	G	1.10613	TCC	TC*	*CC	Ecoli
A3G-AA48 4	FNLS-UNG-A3G-nCas9	T	4.27214	TCC	TC*	*CC	Ecoli
A3G-AA48 4	FNLS-UNG-A3G-nCas9	G	1.02864	TCC	TC*	*CC	Ecoli
A3G-AA48 4	FNLS-UNG-A3G-nCas9	A	0.718641	TCC	TC*	*CC	Ecoli
A3G-AA48 4	FNLS-UNG-A3G-CTD-nCas9	A	0.83561	TCC	TC*	*CC	Ecoli
A3G-AA48 4	FNLS-UNG-A3G-nCas9	A	0.48185	TCC	TC*	*CC	Ecoli
A3G-AA48 4	FNLS-UNG-A3G-CTD-nCas9	G	1.51398	TCC	TC*	*CC	Ecoli
A3G-AA48 4	FNLS-UNG-A3G-nCas9	T	3.84611	TCC	TC*	*CC	Ecoli
A3G-AA48 5	FNLS-UNG-A3G-CTD-nCas9	T	14.7111	CCC	CC*	*CC	Ecoli
A3G-AA48 5	FNLS-UNG-A3G-nCas9	T	12.4438	CCC	CC*	*CC	Ecoli
A3G-AA48 5	FNLS-UNG-A3G-nCas9	A	3.36576	CCC	CC*	*CC	Ecoli
A3G-AA48 5	FNLS-UNG-A3G-CTD-nCas9	G	4.83217	CCC	CC*	*CC	Ecoli
A3G-AA48 5	FNLS-UNG-A3G-CTD-nCas9	G	5.41402	CCC	CC*	*CC	Ecoli
A3G-AA48 5	FNLS-UNG-A3G-CTD-nCas9	A	5.72594	CCC	CC*	*CC	Ecoli
A3G-AA48 5	FNLS-UNG-A3G-nCas9	G	2.66359	CCC	CC*	*CC	Ecoli
A3G-AA48 5	FNLS-UNG-A3G-CTD-nCas9	A	5.27275	CCC	CC*	*CC	Ecoli
A3G-AA48 5	FNLS-UNG-A3G-CTD-nCas9	T	12.4587	CCC	CC*	*CC	Ecoli
A3G-AA48 5	FNLS-UNG-A3G-CTD-nCas9	A	5.14094	CCC	CC*	*CC	Ecoli
A3G-AA48 5	FNLS-UNG-A3G-CTD-nCas9	T	11.8426	CCC	CC*	*CC	Ecoli
A3G-AA48 5	FNLS-UNG-A3G-nCas9	G	3.35734	CCC	CC*	*CC	Ecoli
A3G-AA48 5	FNLS-UNG-A3G-nCas9	G	2.91199	CCC	CC*	*CC	Ecoli
A3G-AA48 5	FNLS-UNG-A3G-CTD-nCas9	G	4.78479	CCC	CC*	*CC	Ecoli
A3G-AA48 5	FNLS-UNG-A3G-nCas9	A	4.26026	CCC	CC*	*CC	Ecoli
A3G-AA48 5	FNLS-UNG-A3G-nCas9	T	12.6054	CCC	CC*	*CC	Ecoli
A3G-AA48 5	FNLS-UNG-A3G-nCas9	T	12.0437	CCC	CC*	*CC	Ecoli
A3G-AA48 5	FNLS-UNG-A3G-nCas9	A	3.15193	CCC	CC*	*CC	Ecoli
A3G-AA48 6	FNLS-UNG-A3G-CTD-nCas9	A	6.99395	CCA	CC*	*CA	Ecoli
A3G-AA48 6	FNLS-UNG-A3G-nCas9	T	21.4354	CCA	CC*	*CA	Ecoli
A3G-AA48 6	FNLS-UNG-A3G-CTD-nCas9	G	10.9108	CCA	CC*	*CA	Ecoli
A3G-AA48 6	FNLS-UNG-A3G-CTD-nCas9	A	6.24468	CCA	CC*	*CA	Ecoli
A3G-AA48 6	FNLS-UNG-A3G-nCas9	T	24.8317	CCA	CC*	*CA	Ecoli
A3G-AA48 6	FNLS-UNG-A3G-CTD-nCas9	T	29.37	CCA	CC*	*CA	Ecoli
A3G-AA48 6	FNLS-UNG-A3G-CTD-nCas9	A	7.18315	CCA	CC*	*CA	Ecoli
A3G-AA48 6	FNLS-UNG-A3G-nCas9	A	4.94688	CCA	CC*	*CA	Ecoli
A3G-AA48 6	FNLS-UNG-A3G-nCas9	A	4.67486	CCA	CC*	*CA	Ecoli
A3G-AA48 6	FNLS-UNG-A3G-CTD-nCas9	G	11.7113	CCA	CC*	*CA	Ecoli
A3G-AA48 6	FNLS-UNG-A3G-nCas9	A	5.52654	CCA	CC*	*CA	Ecoli
A3G-AA48 6	FNLS-UNG-A3G-nCas9	G	7.18338	CCA	CC*	*CA	Ecoli
A3G-AA48 6	FNLS-UNG-A3G-CTD-nCas9	G	12.243	CCA	CC*	*CA	Ecoli
A3G-AA48 6	FNLS-UNG-A3G-nCas9	G	7.50617	CCA	CC*	*CA	Ecoli
A3G-AA48 6	FNLS-UNG-A3G-nCas9	G	7.00598	CCA	CC*	*CA	Ecoli
A3G-AA48 6	FNLS-UNG-A3G-nCas9	T	21.9729	CCA	CC*	*CA	Ecoli
A3G-AA48 6	FNLS-UNG-A3G-CTD-nCas9	T	26.7879	CCA	CC*	*CA	Ecoli
A3G-AA48 6	FNLS-UNG-A3G-CTD-nCas9	T	28.6188	CCA	CC*	*CA	Ecoli
A3G-AA49 5	FNLS-UNG-A3G-nCas9	A	0.305184	TCC	TC*	*CC	Ecoli
A3G-AA49 5	FNLS-UNG-A3G-nCas9	T	1.42274	TCC	TC*	*CC	Ecoli
A3G-AA49 5	FNLS-UNG-A3G-CTD-nCas9	T	0.560936	TCC	TC*	*CC	Ecoli
A3G-AA49 5	FNLS-UNG-A3G-CTD-nCas9	T	1.13589	TCC	TC*	*CC	Ecoli
A3G-AA49 5	FNLS-UNG-A3G-nCas9	G	0.325529	TCC	TC*	*CC	Ecoli
A3G-AA49 5	FNLS-UNG-A3G-nCas9	A	0.221503	TCC	TC*	*CC	Ecoli
A3G-AA49 5	FNLS-UNG-A3G-CTD-nCas9	G	0.595506	TCC	TC*	*CC	Ecoli
A3G-AA49 5	FNLS-UNG-A3G-CTD-nCas9	T	0.443321	TCC	TC*	*CC	Ecoli
A3G-AA49 5	FNLS-UNG-A3G-nCas9	G	0.348208	TCC	TC*	*CC	Ecoli
A3G-AA49 5	FNLS-UNG-A3G-CTD-nCas9	A	0.299076	TCC	TC*	*CC	Ecoli
A3G-AA49 5	FNLS-UNG-A3G-nCas9	T	1.0403	TCC	TC*	*CC	Ecoli
A3G-AA49 5	FNLS-UNG-A3G-CTD-nCas9	G	0.499872	TCC	TC*	*CC	Ecoli
A3G-AA49 5	FNLS-UNG-A3G-CTD-nCas9	G	0.863996	TCC	TC*	*CC	Ecoli
A3G-AA49 5	FNLS-UNG-A3G-nCas9	T	1.21017	TCC	TC*	*CC	Ecoli
A3G-AA49 5	FNLS-UNG-A3G-CTD-nCas9	A	0.300881	TCC	TC*	*CC	Ecoli
A3G-AA49 5	FNLS-UNG-A3G-nCas9	G	0.374263	TCC	TC*	*CC	Ecoli
A3G-AA49 5	FNLS-UNG-A3G-CTD-nCas9	A	0.383425	TCC	TC*	*CC	Ecoli
A3G-AA49 5	FNLS-UNG-A3G-nCas9	A	0.254021	TCC	TC*	*CC	Ecoli
A3G-AA49 6	FNLS-UNG-A3G-CTD-nCas9	G	0.374106	CCC	CC*	*CC	Ecoli
A3G-AA49 6	FNLS-UNG-A3G-nCas9	T	2.94888	CCC	CC*	*CC	Ecoli
A3G-AA49 6	FNLS-UNG-A3G-CTD-nCas9	A	1.34932	CCC	CC*	*CC	Ecoli
A3G-AA49 6	FNLS-UNG-A3G-nCas9	G	0.260532	CCC	CC*	*CC	Ecoli
A3G-AA49 6	FNLS-UNG-A3G-nCas9	T	2.64849	CCC	CC*	*CC	Ecoli
A3G-AA49 6	FNLS-UNG-A3G-CTD-nCas9	A	1.6088	CCC	CC*	*CC	Ecoli
A3G-AA49 6	FNLS-UNG-A3G-nCas9	G	0.340298	CCC	CC*	*CC	Ecoli
A3G-AA49 6	FNLS-UNG-A3G-nCas9	A	1.66805	CCC	CC*	*CC	Ecoli
A3G-AA49 6	FNLS-UNG-A3G-nCas9	A	1.31674	CCC	CC*	*CC	Ecoli
A3G-AA49 6	FNLS-UNG-A3G-nCas9	A	1.32413	CCC	CC*	*CC	Ecoli
A3G-AA49 6	FNLS-UNG-A3G-CTD-nCas9	T	2.45635	CCC	CC*	*CC	Ecoli
A3G-AA49 6	FNLS-UNG-A3G-CTD-nCas9	T	2.82926	CCC	CC*	*CC	Ecoli
A3G-AA49 6	FNLS-UNG-A3G-CTD-nCas9	T	2.84365	CCC	CC*	*CC	Ecoli
A3G-AA49 6	FNLS-UNG-A3G-CTD-nCas9	G	0.425373	CCC	CC*	*CC	Ecoli
A3G-AA49 6	FNLS-UNG-A3G-nCas9	T	2.72851	CCC	CC*	*CC	Ecoli
A3G-AA49 6	FNLS-UNG-A3G-CTD-nCas9	G	0.66413	CCC	CC*	*CC	Ecoli
A3G-AA49 6	FNLS-UNG-A3G-nCas9	G	0.276794	CCC	CC*	*CC	Ecoli
A3G-AA49 6	FNLS-UNG-A3G-CTD-nCas9	A	2.10109	CCC	CC*	*CC	Ecoli
A3G-AA49 7	FNLS-UNG-A3G-nCas9	T	8.96854	CCT	CC*	*CT	Ecoli
A3G-AA49 7	FNLS-UNG-A3G-nCas9	G	13.197	CCT	CC*	*CT	Ecoli
A3G-AA49 7	FNLS-UNG-A3G-CTD-nCas9	G	28.4858	CCT	CC*	*CT	Ecoli
A3G-AA49 7	FNLS-UNG-A3G-CTD-nCas9	G	27.7231	CCT	CC*	*CT	Ecoli
A3G-AA49 7	FNLS-UNG-A3G-CTD-nCas9	T	13.6535	CCT	CC*	*CT	Ecoli
A3G-AA49 7	FNLS-UNG-A3G-nCas9	G	12.1876	CCT	CC*	*CT	Ecoli
A3G-AA49 7	FNLS-UNG-A3G-nCas9	A	3.7879	CCT	CC*	*CT	Ecoli
A3G-AA49 7	FNLS-UNG-A3G-nCas9	A	3.79048	CCT	CC*	*CT	Ecoli
A3G-AA49 7	FNLS-UNG-A3G-CTD-nCas9	G	26.7576	CCT	CC*	*CT	Ecoli
A3G-AA49 7	FNLS-UNG-A3G-nCas9	G	11.6176	CCT	CC*	*CT	Ecoli
A3G-AA49 7	FNLS-UNG-A3G-nCas9	A	3.62515	CCT	CC*	*CT	Ecoli
A3G-AA49 7	FNLS-UNG-A3G-nCas9	T	9.46025	CCT	CC*	*CT	Ecoli
A3G-AA49 7	FNLS-UNG-A3G-CTD-nCas9	A	6.17686	CCT	CC*	*CT	Ecoli
A3G-AA49 7	FNLS-UNG-A3G-CTD-nCas9	A	6.17046	CCT	CC*	*CT	Ecoli
A3G-AA49 7	FNLS-UNG-A3G-CTD-nCas9	A	6.2147	CCT	CC*	*CT	Ecoli
A3G-AA49 7	FNLS-UNG-A3G-CTD-nCas9	T	12.2181	CCT	CC*	*CT	Ecoli
A3G-AA49 7	FNLS-UNG-A3G-nCas9	T	8.90944	CCT	CC*	*CT	Ecoli
A3G-AA49 7	FNLS-UNG-A3G-CTD-nCas9	T	13.115	CCT	CC*	*CT	Ecoli
A3G-AA50 5	FNLS-UNG-A3G-CTD-nCas9	A	0.282414	ACC	AC*	*CC	Ecoli
A3G-AA50 5	FNLS-UNG-A3G-CTD-nCas9	G	0.0973843	ACC	AC*	*CC	Ecoli
A3G-AA50 5	FNLS-UNG-A3G-nCas9	G	0.0336438	ACC	AC*	*CC	Ecoli
A3G-AA50 5	FNLS-UNG-A3G-nCas9	T	0.139831	ACC	AC*	*CC	Ecoli
A3G-AA50 5	FNLS-UNG-A3G-CTD-nCas9	T	0.177594	ACC	AC*	*CC	Ecoli
A3G-AA50 5	FNLS-UNG-A3G-CTD-nCas9	T	0.239565	ACC	AC*	*CC	Ecoli
A3G-AA50 5	FNLS-UNG-A3G-nCas9	T	0.122473	ACC	AC*	*CC	Ecoli
A3G-AA50 5	FNLS-UNG-A3G-CTD-nCas9	G	0.123036	ACC	AC*	*CC	Ecoli
A3G-AA50 5	FNLS-UNG-A3G-CTD-nCas9	G	0.0439408	ACC	AC*	*CC	Ecoli
A3G-AA50 5	FNLS-UNG-A3G-nCas9	G	0.0556694	ACC	AC*	*CC	Ecoli
A3G-AA50 5	FNLS-UNG-A3G-CTD-nCas9	A	0.27463	ACC	AC*	*CC	Ecoli
A3G-AA50 5	FNLS-UNG-A3G-nCas9	T	0.111445	ACC	AC*	*CC	Ecoli
A3G-AA50 5	FNLS-UNG-A3G-nCas9	A	0.172425	ACC	AC*	*CC	Ecoli
A3G-AA50 5	FNLS-UNG-A3G-nCas9	A	0.171462	ACC	AC*	*CC	Ecoli
A3G-AA50 5	FNLS-UNG-A3G-nCas9	G	0.0335595	ACC	AC*	*CC	Ecoli
A3G-AA50 5	FNLS-UNG-A3G-nCas9	A	0.178984	ACC	AC*	*CC	Ecoli
A3G-AA50 5	FNLS-UNG-A3G-CTD-nCas9	T	0.145223	ACC	AC*	*CC	Ecoli
A3G-AA50 5	FNLS-UNG-A3G-CTD-nCas9	A	0.25414	ACC	AC*	*CC	Ecoli
A3G-AA50 6	FNLS-UNG-A3G-nCas9	A	0.440594	CCC	CC*	*CC	Ecoli
A3G-AA50 6	FNLS-UNG-A3G-nCas9	G	0.244567	CCC	CC*	*CC	Ecoli
A3G-AA50 6	FNLS-UNG-A3G-nCas9	G	0.355947	CCC	CC*	*CC	Ecoli
A3G-AA50 6	FNLS-UNG-A3G-CTD-nCas9	T	2.1222	CCC	CC*	*CC	Ecoli
A3G-AA50 6	FNLS-UNG-A3G-CTD-nCas9	G	0.432419	CCC	CC*	*CC	Ecoli
A3G-AA50 6	FNLS-UNG-A3G-nCas9	T	2.30062	CCC	CC*	*CC	Ecoli
A3G-AA50 6	FNLS-UNG-A3G-nCas9	T	1.63441	CCC	CC*	*CC	Ecoli
A3G-AA50 6	FNLS-UNG-A3G-CTD-nCas9	A	0.820537	CCC	CC*	*CC	Ecoli
A3G-AA50 6	FNLS-UNG-A3G-nCas9	G	0.341411	CCC	CC*	*CC	Ecoli
A3G-AA50 6	FNLS-UNG-A3G-CTD-nCas9	G	0.595866	CCC	CC*	*CC	Ecoli
A3G-AA50 6	FNLS-UNG-A3G-CTD-nCas9	T	1.74786	CCC	CC*	*CC	Ecoli
A3G-AA50 6	FNLS-UNG-A3G-nCas9	A	0.530761	CCC	CC*	*CC	Ecoli
A3G-AA50 6	FNLS-UNG-A3G-CTD-nCas9	T	2.40105	CCC	CC*	*CC	Ecoli
A3G-AA50 6	FNLS-UNG-A3G-nCas9	T	2.34673	CCC	CC*	*CC	Ecoli
A3G-AA50 6	FNLS-UNG-A3G-CTD-nCas9	A	0.622361	CCC	CC*	*CC	Ecoli
A3G-AA50 6	FNLS-UNG-A3G-CTD-nCas9	G	0.370194	CCC	CC*	*CC	Ecoli
A3G-AA50 6	FNLS-UNG-A3G-CTD-nCas9	A	0.99879	CCC	CC*	*CC	Ecoli
A3G-AA50 6	FNLS-UNG-A3G-nCas9	A	0.591333	CCC	CC*	*CC	Ecoli
A3G-AA50 7	FNLS-UNG-A3G-nCas9	A	1.03598	CCC	CC*	*CC	Ecoli
A3G-AA50 7	FNLS-UNG-A3G-CTD-nCas9	T	1.67143	CCC	CC*	*CC	Ecoli
A3G-AA50 7	FNLS-UNG-A3G-CTD-nCas9	G	7.51636	CCC	CC*	*CC	Ecoli
A3G-AA50 7	FNLS-UNG-A3G-nCas9	A	1.10607	CCC	CC*	*CC	Ecoli
A3G-AA50 7	FNLS-UNG-A3G-nCas9	T	1.45902	CCC	CC*	*CC	Ecoli
A3G-AA50 7	FNLS-UNG-A3G-nCas9	G	3.13668	CCC	CC*	*CC	Ecoli
A3G-AA50 7	FNLS-UNG-A3G-CTD-nCas9	A	1.33744	CCC	CC*	*CC	Ecoli
A3G-AA50 7	FNLS-UNG-A3G-CTD-nCas9	T	1.50618	CCC	CC*	*CC	Ecoli
A3G-AA50 7	FNLS-UNG-A3G-nCas9	G	3.6822	CCC	CC*	*CC	Ecoli
A3G-AA50 7	FNLS-UNG-A3G-nCas9	T	1.46491	CCC	CC*	*CC	Ecoli
A3G-AA50 7	FNLS-UNG-A3G-CTD-nCas9	G	7.78652	CCC	CC*	*CC	Ecoli
A3G-AA50 7	FNLS-UNG-A3G-nCas9	G	3.72102	CCC	CC*	*CC	Ecoli
A3G-AA50 7	FNLS-UNG-A3G-nCas9	A	1.10129	CCC	CC*	*CC	Ecoli
A3G-AA50 7	FNLS-UNG-A3G-CTD-nCas9	G	11.4565	CCC	CC*	*CC	Ecoli
A3G-AA50 7	FNLS-UNG-A3G-nCas9	T	1.44769	CCC	CC*	*CC	Ecoli
A3G-AA50 7	FNLS-UNG-A3G-CTD-nCas9	T	1.87281	CCC	CC*	*CC	Ecoli
A3G-AA50 7	FNLS-UNG-A3G-CTD-nCas9	A	1.39387	CCC	CC*	*CC	Ecoli
A3G-AA50 7	FNLS-UNG-A3G-CTD-nCas9	A	1.38848	CCC	CC*	*CC	Ecoli
A3G-AA51 4	FNLS-UNG-A3G-nCas9	A	5.5	ACC	AC*	*CC	Ecoli
A3G-AA51 4	FNLS-UNG-A3G-CTD-nCas9	T	0.344828	ACC	AC*	*CC	Ecoli
A3G-AA51 4	FNLS-UNG-A3G-nCas9	A	3.50969	ACC	AC*	*CC	Ecoli
A3G-AA51 4	FNLS-UNG-A3G-nCas9	G	0.775017	ACC	AC*	*CC	Ecoli
A3G-AA51 4	FNLS-UNG-A3G-CTD-nCas9	A	0	ACC	AC*	*CC	Ecoli
A3G-AA51 4	FNLS-UNG-A3G-CTD-nCas9	T	0.668577	ACC	AC*	*CC	Ecoli
A3G-AA51 4	FNLS-UNG-A3G-CTD-nCas9	A	0.095511	ACC	AC*	*CC	Ecoli
A3G-AA51 4	FNLS-UNG-A3G-nCas9	A	1.59562	ACC	AC*	*CC	Ecoli
A3G-AA51 4	FNLS-UNG-A3G-nCas9	G	3.43112	ACC	AC*	*CC	Ecoli
A3G-AA51 4	FNLS-UNG-A3G-CTD-nCas9	G	0.0689655	ACC	AC*	*CC	Ecoli
A3G-AA51 4	FNLS-UNG-A3G-nCas9	G	3.45833	ACC	AC*	*CC	Ecoli
A3G-AA51 4	FNLS-UNG-A3G-CTD-nCas9	G	0	ACC	AC*	*CC	Ecoli
A3G-AA51 4	FNLS-UNG-A3G-nCas9	T	7.625	ACC	AC*	*CC	Ecoli
A3G-AA51 4	FNLS-UNG-A3G-CTD-nCas9	A	0.0689655	ACC	AC*	*CC	Ecoli
A3G-AA51 4	FNLS-UNG-A3G-CTD-nCas9	T	0.4561	ACC	AC*	*CC	Ecoli
A3G-AA51 4	FNLS-UNG-A3G-nCas9	T	10.1892	ACC	AC*	*CC	Ecoli
A3G-AA51 4	FNLS-UNG-A3G-nCas9	T	11.5767	ACC	AC*	*CC	Ecoli
A3G-AA51 4	FNLS-UNG-A3G-CTD-nCas9	G	0	ACC	AC*	*CC	Ecoli
A3G-AA51 5	FNLS-UNG-A3G-CTD-nCas9	G	1.86593	CCC	CC*	*CC	Ecoli
A3G-AA51 5	FNLS-UNG-A3G-nCas9	A	1.2045	CCC	CC*	*CC	Ecoli
A3G-AA51 5	FNLS-UNG-A3G-CTD-nCas9	A	2.00415	CCC	CC*	*CC	Ecoli
A3G-AA51 5	FNLS-UNG-A3G-CTD-nCas9	T	6.01719	CCC	CC*	*CC	Ecoli
A3G-AA51 5	FNLS-UNG-A3G-CTD-nCas9	G	6.27138	CCC	CC*	*CC	Ecoli
A3G-AA51 5	FNLS-UNG-A3G-nCas9	G	13.7732	CCC	CC*	*CC	Ecoli
A3G-AA51 5	FNLS-UNG-A3G-nCas9	T	9.79167	CCC	CC*	*CC	Ecoli
A3G-AA51 5	FNLS-UNG-A3G-CTD-nCas9	A	2.2805	CCC	CC*	*CC	Ecoli
A3G-AA51 5	FNLS-UNG-A3G-nCas9	G	6.91667	CCC	CC*	*CC	Ecoli
A3G-AA51 5	FNLS-UNG-A3G-nCas9	T	10.0413	CCC	CC*	*CC	Ecoli
A3G-AA51 5	FNLS-UNG-A3G-nCas9	T	10.3954	CCC	CC*	*CC	Ecoli
A3G-AA51 5	FNLS-UNG-A3G-CTD-nCas9	A	0.764088	CCC	CC*	*CC	Ecoli
A3G-AA51 5	FNLS-UNG-A3G-nCas9	G	13.9156	CCC	CC*	*CC	Ecoli
A3G-AA51 5	FNLS-UNG-A3G-CTD-nCas9	T	5.04492	CCC	CC*	*CC	Ecoli
A3G-AA51 5	FNLS-UNG-A3G-nCas9	A	2.875	CCC	CC*	*CC	Ecoli
A3G-AA51 5	FNLS-UNG-A3G-CTD-nCas9	T	9.12201	CCC	CC*	*CC	Ecoli
A3G-AA51 5	FNLS-UNG-A3G-CTD-nCas9	G	1.91022	CCC	CC*	*CC	Ecoli
A3G-AA51 5	FNLS-UNG-A3G-nCas9	A	1.53599	CCC	CC*	*CC	Ecoli
A3G-AA51 6	FNLS-UNG-A3G-nCas9	A	8.85754	CCC	CC*	*CC	Ecoli
A3G-AA51 6	FNLS-UNG-A3G-CTD-nCas9	A	8.96359	CCC	CC*	*CC	Ecoli
A3G-AA51 6	FNLS-UNG-A3G-CTD-nCas9	A	10.8518	CCC	CC*	*CC	Ecoli
A3G-AA51 6	FNLS-UNG-A3G-CTD-nCas9	T	11.2069	CCC	CC*	*CC	Ecoli
A3G-AA51 6	FNLS-UNG-A3G-CTD-nCas9	G	39.4636	CCC	CC*	*CC	Ecoli
A3G-AA51 6	FNLS-UNG-A3G-nCas9	G	18.7829	CCC	CC*	*CC	Ecoli
A3G-AA51 6	FNLS-UNG-A3G-nCas9	T	13.7699	CCC	CC*	*CC	Ecoli
A3G-AA51 6	FNLS-UNG-A3G-nCas9	A	10.6955	CCC	CC*	*CC	Ecoli
A3G-AA51 6	FNLS-UNG-A3G-nCas9	G	22.7798	CCC	CC*	*CC	Ecoli
A3G-AA51 6	FNLS-UNG-A3G-nCas9	T	14.0938	CCC	CC*	*CC	Ecoli
A3G-AA51 6	FNLS-UNG-A3G-CTD-nCas9	T	14.3524	CCC	CC*	*CC	Ecoli
A3G-AA51 6	FNLS-UNG-A3G-CTD-nCas9	G	30.5322	CCC	CC*	*CC	Ecoli
A3G-AA51 6	FNLS-UNG-A3G-CTD-nCas9	G	40.0233	CCC	CC*	*CC	Ecoli
A3G-AA51 6	FNLS-UNG-A3G-nCas9	A	15.4072	CCC	CC*	*CC	Ecoli
A3G-AA51 6	FNLS-UNG-A3G-nCas9	G	15.2393	CCC	CC*	*CC	Ecoli
A3G-AA51 6	FNLS-UNG-A3G-CTD-nCas9	A	7.18391	CCC	CC*	*CC	Ecoli
A3G-AA51 6	FNLS-UNG-A3G-nCas9	T	15.2636	CCC	CC*	*CC	Ecoli
A3G-AA51 6	FNLS-UNG-A3G-CTD-nCas9	T	10.5042	CCC	CC*	*CC	Ecoli
A3G-AA51 7	FNLS-UNG-A3G-nCas9	A	7.95745	CCA	CC*	*CA	Ecoli
A3G-AA51 7	FNLS-UNG-A3G-nCas9	T	15.4714	CCA	CC*	*CA	Ecoli
A3G-AA51 7	FNLS-UNG-A3G-CTD-nCas9	G	0.571429	CCA	CC*	*CA	Ecoli
A3G-AA51 7	FNLS-UNG-A3G-CTD-nCas9	G	0.352526	CCA	CC*	*CA	Ecoli
A3G-AA51 7	FNLS-UNG-A3G-CTD-nCas9	T	12.8876	CCA	CC*	*CA	Ecoli
A3G-AA51 7	FNLS-UNG-A3G-nCas9	T	11.4894	CCA	CC*	*CA	Ecoli
A3G-AA51 7	FNLS-UNG-A3G-CTD-nCas9	G	0	CCA	CC*	*CA	Ecoli
A3G-AA51 7	FNLS-UNG-A3G-CTD-nCas9	A	1.17509	CCA	CC*	*CA	Ecoli
A3G-AA51 7	FNLS-UNG-A3G-CTD-nCas9	T	6.92857	CCA	CC*	*CA	Ecoli
A3G-AA51 7	FNLS-UNG-A3G-CTD-nCas9	A	2.64286	CCA	CC*	*CA	Ecoli
A3G-AA51 7	FNLS-UNG-A3G-nCas9	G	0.966702	CCA	CC*	*CA	Ecoli
A3G-AA51 7	FNLS-UNG-A3G-nCas9	G	0.808511	CCA	CC*	*CA	Ecoli
A3G-AA51 7	FNLS-UNG-A3G-nCas9	A	5.80767	CCA	CC*	*CA	Ecoli
A3G-AA51 7	FNLS-UNG-A3G-nCas9	T	16.7562	CCA	CC*	*CA	Ecoli
A3G-AA51 7	FNLS-UNG-A3G-nCas9	A	7.14286	CCA	CC*	*CA	Ecoli
A3G-AA51 7	FNLS-UNG-A3G-nCas9	G	0.564308	CCA	CC*	*CA	Ecoli
A3G-AA51 7	FNLS-UNG-A3G-CTD-nCas9	T	15.0411	CCA	CC*	*CA	Ecoli
A3G-AA51 7	FNLS-UNG-A3G-CTD-nCas9	A	3.00388	CCA	CC*	*CA	Ecoli
A3G-AA52 4	FNLS-UNG-A3G-nCas9	G	0.0353613	TCC	TC*	*CC	Ecoli
A3G-AA52 4	FNLS-UNG-A3G-nCas9	G	0.0200136	TCC	TC*	*CC	Ecoli
A3G-AA52 4	FNLS-UNG-A3G-nCas9	A	0.094064	TCC	TC*	*CC	Ecoli
A3G-AA52 4	FNLS-UNG-A3G-CTD-nCas9	T	0.400382	TCC	TC*	*CC	Ecoli
A3G-AA52 4	FNLS-UNG-A3G-CTD-nCas9	A	0.0925232	TCC	TC*	*CC	Ecoli
A3G-AA52 4	FNLS-UNG-A3G-CTD-nCas9	A	0.135453	TCC	TC*	*CC	Ecoli
A3G-AA52 4	FNLS-UNG-A3G-CTD-nCas9	G	1.9561	TCC	TC*	*CC	Ecoli
A3G-AA52 4	FNLS-UNG-A3G-CTD-nCas9	T	0.718809	TCC	TC*	*CC	Ecoli
A3G-AA52 4	FNLS-UNG-A3G-CTD-nCas9	T	0.581575	TCC	TC*	*CC	Ecoli
A3G-AA52 4	FNLS-UNG-A3G-CTD-nCas9	G	0.15403	TCC	TC*	*CC	Ecoli
A3G-AA52 4	FNLS-UNG-A3G-nCas9	G	0.067472	TCC	TC*	*CC	Ecoli
A3G-AA52 4	FNLS-UNG-A3G-nCas9	A	0.0926129	TCC	TC*	*CC	Ecoli
A3G-AA52 4	FNLS-UNG-A3G-nCas9	T	0.363478	TCC	TC*	*CC	Ecoli
A3G-AA52 4	FNLS-UNG-A3G-nCas9	T	0.25017	TCC	TC*	*CC	Ecoli
A3G-AA52 4	FNLS-UNG-A3G-nCas9	A	0.174121	TCC	TC*	*CC	Ecoli
A3G-AA52 4	FNLS-UNG-A3G-CTD-nCas9	A	0.0969821	TCC	TC*	*CC	Ecoli
A3G-AA52 4	FNLS-UNG-A3G-nCas9	T	0.326671	TCC	TC*	*CC	Ecoli
A3G-AA52 4	FNLS-UNG-A3G-CTD-nCas9	G	11.1601	TCC	TC*	*CC	Ecoli
A3G-AA52 5	FNLS-UNG-A3G-CTD-nCas9	T	4.11676	CCC	CC*	*CC	Ecoli
A3G-AA52 5	FNLS-UNG-A3G-CTD-nCas9	A	1.30154	CCC	CC*	*CC	Ecoli
A3G-AA52 5	FNLS-UNG-A3G-CTD-nCas9	A	1.18478	CCC	CC*	*CC	Ecoli
A3G-AA52 5	FNLS-UNG-A3G-CTD-nCas9	T	3.75848	CCC	CC*	*CC	Ecoli
A3G-AA52 5	FNLS-UNG-A3G-nCas9	G	0.337906	CCC	CC*	*CC	Ecoli
A3G-AA52 5	FNLS-UNG-A3G-CTD-nCas9	G	0.642424	CCC	CC*	*CC	Ecoli
A3G-AA52 5	FNLS-UNG-A3G-nCas9	A	1.00567	CCC	CC*	*CC	Ecoli
A3G-AA52 5	FNLS-UNG-A3G-nCas9	G	0.412763	CCC	CC*	*CC	Ecoli
A3G-AA52 5	FNLS-UNG-A3G-CTD-nCas9	T	4.87525	CCC	CC*	*CC	Ecoli
A3G-AA52 5	FNLS-UNG-A3G-CTD-nCas9	G	11.7338	CCC	CC*	*CC	Ecoli
A3G-AA52 5	FNLS-UNG-A3G-nCas9	A	1.13594	CCC	CC*	*CC	Ecoli
A3G-AA52 5	FNLS-UNG-A3G-nCas9	T	5.71624	CCC	CC*	*CC	Ecoli
A3G-AA52 5	FNLS-UNG-A3G-nCas9	T	4.39188	CCC	CC*	*CC	Ecoli
A3G-AA52 5	FNLS-UNG-A3G-nCas9	T	5.62223	CCC	CC*	*CC	Ecoli
A3G-AA52 5	FNLS-UNG-A3G-CTD-nCas9	G	0.547222	CCC	CC*	*CC	Ecoli
A3G-AA52 5	FNLS-UNG-A3G-CTD-nCas9	A	1.48477	CCC	CC*	*CC	Ecoli
A3G-AA52 5	FNLS-UNG-A3G-nCas9	G	0.498665	CCC	CC*	*CC	Ecoli
A3G-AA52 5	FNLS-UNG-A3G-nCas9	A	0.847365	CCC	CC*	*CC	Ecoli
A3G-AA52 6	FNLS-UNG-A3G-CTD-nCas9	T	24.8228	CCA	CC*	*CA	Ecoli
A3G-AA52 6	FNLS-UNG-A3G-nCas9	G	4.74212	CCA	CC*	*CA	Ecoli
A3G-AA52 6	FNLS-UNG-A3G-nCas9	A	4.08199	CCA	CC*	*CA	Ecoli
A3G-AA52 6	FNLS-UNG-A3G-CTD-nCas9	A	7.77815	CCA	CC*	*CA	Ecoli
A3G-AA52 6	FNLS-UNG-A3G-nCas9	G	4.92395	CCA	CC*	*CA	Ecoli
A3G-AA52 6	FNLS-UNG-A3G-nCas9	T	10.9674	CCA	CC*	*CA	Ecoli
A3G-AA52 6	FNLS-UNG-A3G-CTD-nCas9	T	22.3916	CCA	CC*	*CA	Ecoli
A3G-AA52 6	FNLS-UNG-A3G-CTD-nCas9	G	10.4315	CCA	CC*	*CA	Ecoli
A3G-AA52 6	FNLS-UNG-A3G-nCas9	A	4.71416	CCA	CC*	*CA	Ecoli
A3G-AA52 6	FNLS-UNG-A3G-nCas9	A	4.39104	CCA	CC*	*CA	Ecoli
A3G-AA52 6	FNLS-UNG-A3G-CTD-nCas9	G	12.1659	CCA	CC*	*CA	Ecoli
A3G-AA52 6	FNLS-UNG-A3G-CTD-nCas9	G	20.9318	CCA	CC*	*CA	Ecoli
A3G-AA52 6	FNLS-UNG-A3G-nCas9	T	10.3144	CCA	CC*	*CA	Ecoli
A3G-AA52 6	FNLS-UNG-A3G-nCas9	T	11.2973	CCA	CC*	*CA	Ecoli
A3G-AA52 6	FNLS-UNG-A3G-nCas9	G	4.38606	CCA	CC*	*CA	Ecoli
A3G-AA52 6	FNLS-UNG-A3G-CTD-nCas9	T	18.7177	CCA	CC*	*CA	Ecoli
A3G-AA52 6	FNLS-UNG-A3G-CTD-nCas9	A	9.63217	CCA	CC*	*CA	Ecoli
A3G-AA52 6	FNLS-UNG-A3G-CTD-nCas9	A	8.67252	CCA	CC*	*CA	Ecoli
A3G-BB41 4	FNLS-UNG-A3G-CTD-nCas9	G	0.021595	TCC	TC*	*CC	Ecoli
A3G-BB41 4	FNLS-UNG-A3G-CTD-nCas9	A	0.246183	TCC	TC*	*CC	Ecoli
A3G-BB41 4	FNLS-UNG-A3G-CTD-nCas9	A	0.308132	TCC	TC*	*CC	Ecoli
A3G-BB41 4	FNLS-UNG-A3G-CTD-nCas9	G	0.00420751	TCC	TC*	*CC	Ecoli
A3G-BB41 4	FNLS-UNG-A3G-CTD-nCas9	G	0.0936722	TCC	TC*	*CC	Ecoli
A3G-BB41 4	FNLS-UNG-A3G-CTD-nCas9	T	0.319606	TCC	TC*	*CC	Ecoli
A3G-BB41 4	FNLS-UNG-A3G-CTD-nCas9	T	0.161989	TCC	TC*	*CC	Ecoli
A3G-BB41 4	FNLS-UNG-A3G-nCas9	A	0.228554	TCC	TC*	*CC	Ecoli
A3G-BB41 4	FNLS-UNG-A3G-nCas9	T	0.290057	TCC	TC*	*CC	Ecoli
A3G-BB41 4	FNLS-UNG-A3G-nCas9	G	0.0110948	TCC	TC*	*CC	Ecoli
A3G-BB41 4	FNLS-UNG-A3G-nCas9	T	0.325572	TCC	TC*	*CC	Ecoli
A3G-BB41 4	FNLS-UNG-A3G-nCas9	G	0.00224532	TCC	TC*	*CC	Ecoli
A3G-BB41 4	FNLS-UNG-A3G-nCas9	A	0.213306	TCC	TC*	*CC	Ecoli
A3G-BB41 4	FNLS-UNG-A3G-CTD-nCas9	A	0.395506	TCC	TC*	*CC	Ecoli
A3G-BB41 4	FNLS-UNG-A3G-CTD-nCas9	T	0.268691	TCC	TC*	*CC	Ecoli
A3G-BB41 4	FNLS-UNG-A3G-nCas9	G	0.0218088	TCC	TC*	*CC	Ecoli
A3G-BB41 4	FNLS-UNG-A3G-nCas9	A	0.165747	TCC	TC*	*CC	Ecoli
A3G-BB41 4	FNLS-UNG-A3G-nCas9	T	0.292904	TCC	TC*	*CC	Ecoli
A3G-BB41 5	FNLS-UNG-A3G-CTD-nCas9	G	6.18924	CCC	CC*	*CC	Ecoli
A3G-BB41 5	FNLS-UNG-A3G-nCas9	T	12.04	CCC	CC*	*CC	Ecoli
A3G-BB41 5	FNLS-UNG-A3G-CTD-nCas9	A	5.92217	CCC	CC*	*CC	Ecoli
A3G-BB41 5	FNLS-UNG-A3G-CTD-nCas9	T	12.5541	CCC	CC*	*CC	Ecoli
A3G-BB41 5	FNLS-UNG-A3G-nCas9	A	4.2121	CCC	CC*	*CC	Ecoli
A3G-BB41 5	FNLS-UNG-A3G-nCas9	G	2.96044	CCC	CC*	*CC	Ecoli
A3G-BB41 5	FNLS-UNG-A3G-nCas9	A	4.85378	CCC	CC*	*CC	Ecoli
A3G-BB41 5	FNLS-UNG-A3G-CTD-nCas9	G	6.17216	CCC	CC*	*CC	Ecoli
A3G-BB41 5	FNLS-UNG-A3G-nCas9	G	2.89484	CCC	CC*	*CC	Ecoli
A3G-BB41 5	FNLS-UNG-A3G-nCas9	G	2.52024	CCC	CC*	*CC	Ecoli
A3G-BB41 5	FNLS-UNG-A3G-CTD-nCas9	T	12.1987	CCC	CC*	*CC	Ecoli
A3G-BB41 5	FNLS-UNG-A3G-CTD-nCas9	G	5.40804	CCC	CC*	*CC	Ecoli
A3G-BB41 5	FNLS-UNG-A3G-nCas9	T	11.6662	CCC	CC*	*CC	Ecoli
A3G-BB41 5	FNLS-UNG-A3G-nCas9	T	10.5185	CCC	CC*	*CC	Ecoli
A3G-BB41 5	FNLS-UNG-A3G-CTD-nCas9	A	6.18905	CCC	CC*	*CC	Ecoli
A3G-BB41 5	FNLS-UNG-A3G-CTD-nCas9	T	11.712	CCC	CC*	*CC	Ecoli
A3G-BB41 5	FNLS-UNG-A3G-nCas9	A	4.52417	CCC	CC*	*CC	Ecoli
A3G-BB41 5	FNLS-UNG-A3G-CTD-nCas9	A	5.95176	CCC	CC*	*CC	Ecoli
A3G-BB41 6	FNLS-UNG-A3G-CTD-nCas9	T	16.4932	CCT	CC*	*CT	Ecoli
A3G-BB41 6	FNLS-UNG-A3G-CTD-nCas9	A	5.91819	CCT	CC*	*CT	Ecoli
A3G-BB41 6	FNLS-UNG-A3G-nCas9	G	17.5176	CCT	CC*	*CT	Ecoli
A3G-BB41 6	FNLS-UNG-A3G-nCas9	A	4.7796	CCT	CC*	*CT	Ecoli
A3G-BB41 6	FNLS-UNG-A3G-nCas9	G	18.181	CCT	CC*	*CT	Ecoli
A3G-BB41 6	FNLS-UNG-A3G-CTD-nCas9	G	39.8572	CCT	CC*	*CT	Ecoli
A3G-BB41 6	FNLS-UNG-A3G-nCas9	A	4.80342	CCT	CC*	*CT	Ecoli
A3G-BB41 6	FNLS-UNG-A3G-nCas9	T	13.3363	CCT	CC*	*CT	Ecoli
A3G-BB41 6	FNLS-UNG-A3G-CTD-nCas9	T	16.9512	CCT	CC*	*CT	Ecoli
A3G-BB41 6	FNLS-UNG-A3G-nCas9	T	13.7445	CCT	CC*	*CT	Ecoli
A3G-BB41 6	FNLS-UNG-A3G-CTD-nCas9	G	38.2167	CCT	CC*	*CT	Ecoli
A3G-BB41 6	FNLS-UNG-A3G-CTD-nCas9	G	39.3553	CCT	CC*	*CT	Ecoli
A3G-BB41 6	FNLS-UNG-A3G-nCas9	A	5.51493	CCT	CC*	*CT	Ecoli
A3G-BB41 6	FNLS-UNG-A3G-nCas9	T	13.8745	CCT	CC*	*CT	Ecoli
A3G-BB41 6	FNLS-UNG-A3G-CTD-nCas9	T	16.6124	CCT	CC*	*CT	Ecoli
A3G-BB41 6	FNLS-UNG-A3G-CTD-nCas9	A	5.71606	CCT	CC*	*CT	Ecoli
A3G-BB41 6	FNLS-UNG-A3G-CTD-nCas9	A	6.13029	CCT	CC*	*CT	Ecoli
A3G-BB41 6	FNLS-UNG-A3G-nCas9	G	17.5948	CCT	CC*	*CT	Ecoli
A3G-BB42 4	FNLS-UNG-A3G-nCas9	A	0.357609	TCC	TC*	*CC	Ecoli
A3G-BB42 4	FNLS-UNG-A3G-nCas9	A	0.388612	TCC	TC*	*CC	Ecoli
A3G-BB42 4	FNLS-UNG-A3G-nCas9	T	1.67516	TCC	TC*	*CC	Ecoli
A3G-BB42 4	FNLS-UNG-A3G-nCas9	G	0.143566	TCC	TC*	*CC	Ecoli
A3G-BB42 4	FNLS-UNG-A3G-nCas9	T	1.44088	TCC	TC*	*CC	Ecoli
A3G-BB42 4	FNLS-UNG-A3G-nCas9	G	0.264963	TCC	TC*	*CC	Ecoli
A3G-BB42 4	FNLS-UNG-A3G-CTD-nCas9	T	0.74253	TCC	TC*	*CC	Ecoli
A3G-BB42 4	FNLS-UNG-A3G-nCas9	T	1.5042	TCC	TC*	*CC	Ecoli
A3G-BB42 4	FNLS-UNG-A3G-CTD-nCas9	G	0.104807	TCC	TC*	*CC	Ecoli
A3G-BB42 4	FNLS-UNG-A3G-CTD-nCas9	G	0.2958	TCC	TC*	*CC	Ecoli
A3G-BB42 4	FNLS-UNG-A3G-CTD-nCas9	A	0.318517	TCC	TC*	*CC	Ecoli
A3G-BB42 4	FNLS-UNG-A3G-nCas9	G	0.327799	TCC	TC*	*CC	Ecoli
A3G-BB42 4	FNLS-UNG-A3G-CTD-nCas9	G	0.206413	TCC	TC*	*CC	Ecoli
A3G-BB42 4	FNLS-UNG-A3G-CTD-nCas9	A	0.303762	TCC	TC*	*CC	Ecoli
A3G-BB42 4	FNLS-UNG-A3G-nCas9	A	0.511611	TCC	TC*	*CC	Ecoli
A3G-BB42 4	FNLS-UNG-A3G-CTD-nCas9	T	0.633475	TCC	TC*	*CC	Ecoli
A3G-BB42 4	FNLS-UNG-A3G-CTD-nCas9	T	0.558298	TCC	TC*	*CC	Ecoli
A3G-BB42 4	FNLS-UNG-A3G-CTD-nCas9	A	0.31343	TCC	TC*	*CC	Ecoli
A3G-BB42 5	FNLS-UNG-A3G-nCas9	G	15.3579	CCC	CC*	*CC	Ecoli
A3G-BB42 5	FNLS-UNG-A3G-CTD-nCas9	A	15.2898	CCC	CC*	*CC	Ecoli
A3G-BB42 5	FNLS-UNG-A3G-CTD-nCas9	G	22.2546	CCC	CC*	*CC	Ecoli
A3G-BB42 5	FNLS-UNG-A3G-CTD-nCas9	G	22.9934	CCC	CC*	*CC	Ecoli
A3G-BB42 5	FNLS-UNG-A3G-nCas9	A	11.1115	CCC	CC*	*CC	Ecoli
A3G-BB42 5	FNLS-UNG-A3G-CTD-nCas9	T	41.5687	CCC	CC*	*CC	Ecoli
A3G-BB42 5	FNLS-UNG-A3G-nCas9	A	11.2931	CCC	CC*	*CC	Ecoli
A3G-BB42 5	FNLS-UNG-A3G-nCas9	T	34.8745	CCC	CC*	*CC	Ecoli
A3G-BB42 5	FNLS-UNG-A3G-nCas9	G	14.3739	CCC	CC*	*CC	Ecoli
A3G-BB42 5	FNLS-UNG-A3G-CTD-nCas9	T	41.1918	CCC	CC*	*CC	Ecoli
A3G-BB42 5	FNLS-UNG-A3G-nCas9	T	35.8902	CCC	CC*	*CC	Ecoli
A3G-BB42 5	FNLS-UNG-A3G-nCas9	G	15.3427	CCC	CC*	*CC	Ecoli
A3G-BB42 5	FNLS-UNG-A3G-CTD-nCas9	A	15.3341	CCC	CC*	*CC	Ecoli
A3G-BB42 5	FNLS-UNG-A3G-CTD-nCas9	T	42.084	CCC	CC*	*CC	Ecoli
A3G-BB42 5	FNLS-UNG-A3G-nCas9	A	11.1662	CCC	CC*	*CC	Ecoli
A3G-BB42 5	FNLS-UNG-A3G-nCas9	T	34.8045	CCC	CC*	*CC	Ecoli
A3G-BB42 5	FNLS-UNG-A3G-CTD-nCas9	G	22.8978	CCC	CC*	*CC	Ecoli
A3G-BB42 5	FNLS-UNG-A3G-CTD-nCas9	A	14.915	CCC	CC*	*CC	Ecoli
A3G-BB42 6	FNLS-UNG-A3G-nCas9	G	35.172	CCT	CC*	*CT	Ecoli
A3G-BB42 6	FNLS-UNG-A3G-CTD-nCas9	A	15.1527	CCT	CC*	*CT	Ecoli
A3G-BB42 6	FNLS-UNG-A3G-nCas9	A	12.9706	CCT	CC*	*CT	Ecoli
A3G-BB42 6	FNLS-UNG-A3G-CTD-nCas9	T	28.5205	CCT	CC*	*CT	Ecoli
A3G-BB42 6	FNLS-UNG-A3G-CTD-nCas9	G	35.1713	CCT	CC*	*CT	Ecoli
A3G-BB42 6	FNLS-UNG-A3G-CTD-nCas9	T	30.127	CCT	CC*	*CT	Ecoli
A3G-BB42 6	FNLS-UNG-A3G-nCas9	T	28.9546	CCT	CC*	*CT	Ecoli
A3G-BB42 6	FNLS-UNG-A3G-CTD-nCas9	T	26.8623	CCT	CC*	*CT	Ecoli
A3G-BB42 6	FNLS-UNG-A3G-CTD-nCas9	G	33.2242	CCT	CC*	*CT	Ecoli
A3G-BB42 6	FNLS-UNG-A3G-CTD-nCas9	A	14.616	CCT	CC*	*CT	Ecoli
A3G-BB42 6	FNLS-UNG-A3G-CTD-nCas9	G	35.3165	CCT	CC*	*CT	Ecoli
A3G-BB42 6	FNLS-UNG-A3G-nCas9	T	27.6649	CCT	CC*	*CT	Ecoli
A3G-BB42 6	FNLS-UNG-A3G-nCas9	A	13.3989	CCT	CC*	*CT	Ecoli
A3G-BB42 6	FNLS-UNG-A3G-nCas9	T	28.6676	CCT	CC*	*CT	Ecoli
A3G-BB42 6	FNLS-UNG-A3G-CTD-nCas9	A	15.1519	CCT	CC*	*CT	Ecoli
A3G-BB42 6	FNLS-UNG-A3G-nCas9	A	12.4391	CCT	CC*	*CT	Ecoli
A3G-BB42 6	FNLS-UNG-A3G-nCas9	G	35.0961	CCT	CC*	*CT	Ecoli
A3G-BB42 6	FNLS-UNG-A3G-nCas9	G	34.6407	CCT	CC*	*CT	Ecoli
A3G-BB43 5	FNLS-UNG-A3G-nCas9	A	0.0549451	TCC	TC*	*CC	Ecoli
A3G-BB43 5	FNLS-UNG-A3G-CTD-nCas9	A	0.0633513	TCC	TC*	*CC	Ecoli
A3G-BB43 5	FNLS-UNG-A3G-CTD-nCas9	G	0.0661278	TCC	TC*	*CC	Ecoli
A3G-BB43 5	FNLS-UNG-A3G-nCas9	A	0.0555741	TCC	TC*	*CC	Ecoli
A3G-BB43 5	FNLS-UNG-A3G-nCas9	T	0.0840361	TCC	TC*	*CC	Ecoli
A3G-BB43 5	FNLS-UNG-A3G-nCas9	A	0.0240103	TCC	TC*	*CC	Ecoli
A3G-BB43 5	FNLS-UNG-A3G-nCas9	G	0.021009	TCC	TC*	*CC	Ecoli
A3G-BB43 5	FNLS-UNG-A3G-CTD-nCas9	T	0.213079	TCC	TC*	*CC	Ecoli
A3G-BB43 5	FNLS-UNG-A3G-CTD-nCas9	A	0.0514328	TCC	TC*	*CC	Ecoli
A3G-BB43 5	FNLS-UNG-A3G-CTD-nCas9	T	0.0633513	TCC	TC*	*CC	Ecoli
A3G-BB43 5	FNLS-UNG-A3G-nCas9	T	0.0889185	TCC	TC*	*CC	Ecoli
A3G-BB43 5	FNLS-UNG-A3G-CTD-nCas9	G	0.032188	TCC	TC*	*CC	Ecoli
A3G-BB43 5	FNLS-UNG-A3G-nCas9	G	0.0103022	TCC	TC*	*CC	Ecoli
A3G-BB43 5	FNLS-UNG-A3G-CTD-nCas9	G	0.0316756	TCC	TC*	*CC	Ecoli
A3G-BB43 5	FNLS-UNG-A3G-CTD-nCas9	A	0.072423	TCC	TC*	*CC	Ecoli
A3G-BB43 5	FNLS-UNG-A3G-nCas9	T	0.0961538	TCC	TC*	*CC	Ecoli
A3G-BB43 5	FNLS-UNG-A3G-CTD-nCas9	T	0.120705	TCC	TC*	*CC	Ecoli
A3G-BB43 5	FNLS-UNG-A3G-nCas9	G	0.0222296	TCC	TC*	*CC	Ecoli
A3G-BB43 6	FNLS-UNG-A3G-CTD-nCas9	A	0.499235	CCC	CC*	*CC	Ecoli
A3G-BB43 6	FNLS-UNG-A3G-CTD-nCas9	G	0.293093	CCC	CC*	*CC	Ecoli
A3G-BB43 6	FNLS-UNG-A3G-nCas9	A	0.168097	CCC	CC*	*CC	Ecoli
A3G-BB43 6	FNLS-UNG-A3G-CTD-nCas9	T	0.800063	CCC	CC*	*CC	Ecoli
A3G-BB43 6	FNLS-UNG-A3G-nCas9	T	0.340043	CCC	CC*	*CC	Ecoli
A3G-BB43 6	FNLS-UNG-A3G-CTD-nCas9	G	0.362348	CCC	CC*	*CC	Ecoli
A3G-BB43 6	FNLS-UNG-A3G-CTD-nCas9	T	0.676123	CCC	CC*	*CC	Ecoli
A3G-BB43 6	FNLS-UNG-A3G-CTD-nCas9	A	0.546578	CCC	CC*	*CC	Ecoli
A3G-BB43 6	FNLS-UNG-A3G-nCas9	G	0.0893041	CCC	CC*	*CC	Ecoli
A3G-BB43 6	FNLS-UNG-A3G-CTD-nCas9	T	0.716644	CCC	CC*	*CC	Ecoli
A3G-BB43 6	FNLS-UNG-A3G-CTD-nCas9	A	0.499743	CCC	CC*	*CC	Ecoli
A3G-BB43 6	FNLS-UNG-A3G-nCas9	T	0.351995	CCC	CC*	*CC	Ecoli
A3G-BB43 6	FNLS-UNG-A3G-CTD-nCas9	G	0.338061	CCC	CC*	*CC	Ecoli
A3G-BB43 6	FNLS-UNG-A3G-nCas9	A	0.216391	CCC	CC*	*CC	Ecoli
A3G-BB43 6	FNLS-UNG-A3G-nCas9	T	0.300174	CCC	CC*	*CC	Ecoli
A3G-BB43 6	FNLS-UNG-A3G-nCas9	G	0.06904	CCC	CC*	*CC	Ecoli
A3G-BB43 6	FNLS-UNG-A3G-nCas9	G	0.0741043	CCC	CC*	*CC	Ecoli
A3G-BB43 6	FNLS-UNG-A3G-nCas9	A	0.200082	CCC	CC*	*CC	Ecoli
A3G-BB43 7	FNLS-UNG-A3G-nCas9	A	0.247431	CCT	CC*	*CT	Ecoli
A3G-BB43 7	FNLS-UNG-A3G-CTD-nCas9	T	1.51576	CCT	CC*	*CT	Ecoli
A3G-BB43 7	FNLS-UNG-A3G-CTD-nCas9	G	3.47497	CCT	CC*	*CT	Ecoli
A3G-BB43 7	FNLS-UNG-A3G-nCas9	A	0.177929	CCT	CC*	*CT	Ecoli
A3G-BB43 7	FNLS-UNG-A3G-nCas9	T	0.481892	CCT	CC*	*CT	Ecoli
A3G-BB43 7	FNLS-UNG-A3G-CTD-nCas9	A	0.459566	CCT	CC*	*CT	Ecoli
A3G-BB43 7	FNLS-UNG-A3G-nCas9	T	0.39032	CCT	CC*	*CT	Ecoli
A3G-BB43 7	FNLS-UNG-A3G-nCas9	G	0.463933	CCT	CC*	*CT	Ecoli
A3G-BB43 7	FNLS-UNG-A3G-nCas9	A	0.15913	CCT	CC*	*CT	Ecoli
A3G-BB43 7	FNLS-UNG-A3G-nCas9	G	0.541202	CCT	CC*	*CT	Ecoli
A3G-BB43 7	FNLS-UNG-A3G-CTD-nCas9	A	0.655038	CCT	CC*	*CT	Ecoli
A3G-BB43 7	FNLS-UNG-A3G-CTD-nCas9	G	3.05439	CCT	CC*	*CT	Ecoli
A3G-BB43 7	FNLS-UNG-A3G-CTD-nCas9	G	4.06788	CCT	CC*	*CT	Ecoli
A3G-BB43 7	FNLS-UNG-A3G-CTD-nCas9	A	0.594719	CCT	CC*	*CT	Ecoli
A3G-BB43 7	FNLS-UNG-A3G-nCas9	T	0.371147	CCT	CC*	*CT	Ecoli
A3G-BB43 7	FNLS-UNG-A3G-CTD-nCas9	T	1.02304	CCT	CC*	*CT	Ecoli
A3G-BB43 7	FNLS-UNG-A3G-CTD-nCas9	T	1.16565	CCT	CC*	*CT	Ecoli
A3G-BB43 7	FNLS-UNG-A3G-nCas9	G	0.447367	CCT	CC*	*CT	Ecoli
A3G-BB44 5	FNLS-UNG-A3G-CTD-nCas9	A	0.482806	ACC	AC*	*CC	Ecoli
A3G-BB44 5	FNLS-UNG-A3G-CTD-nCas9	G	0.231072	ACC	AC*	*CC	Ecoli
A3G-BB44 5	FNLS-UNG-A3G-nCas9	A	0.223862	ACC	AC*	*CC	Ecoli
A3G-BB44 5	FNLS-UNG-A3G-CTD-nCas9	T	0.235988	ACC	AC*	*CC	Ecoli
A3G-BB44 5	FNLS-UNG-A3G-nCas9	T	0.259476	ACC	AC*	*CC	Ecoli
A3G-BB44 5	FNLS-UNG-A3G-CTD-nCas9	A	0.393314	ACC	AC*	*CC	Ecoli
A3G-BB44 5	FNLS-UNG-A3G-nCas9	A	0.322841	ACC	AC*	*CC	Ecoli
A3G-BB44 5	FNLS-UNG-A3G-nCas9	G	0.0944996	ACC	AC*	*CC	Ecoli
A3G-BB44 5	FNLS-UNG-A3G-CTD-nCas9	T	0.303404	ACC	AC*	*CC	Ecoli
A3G-BB44 5	FNLS-UNG-A3G-CTD-nCas9	A	0.434537	ACC	AC*	*CC	Ecoli
A3G-BB44 5	FNLS-UNG-A3G-CTD-nCas9	G	0.182557	ACC	AC*	*CC	Ecoli
A3G-BB44 5	FNLS-UNG-A3G-nCas9	T	0.189422	ACC	AC*	*CC	Ecoli
A3G-BB44 5	FNLS-UNG-A3G-CTD-nCas9	T	0.229908	ACC	AC*	*CC	Ecoli
A3G-BB44 5	FNLS-UNG-A3G-nCas9	A	0.250146	ACC	AC*	*CC	Ecoli
A3G-BB44 5	FNLS-UNG-A3G-CTD-nCas9	G	0.21677	ACC	AC*	*CC	Ecoli
A3G-BB44 5	FNLS-UNG-A3G-nCas9	G	0.0362373	ACC	AC*	*CC	Ecoli
A3G-BB44 5	FNLS-UNG-A3G-nCas9	G	0.0169592	ACC	AC*	*CC	Ecoli
A3G-BB44 5	FNLS-UNG-A3G-nCas9	T	0.225131	ACC	AC*	*CC	Ecoli
A3G-BB44 6	FNLS-UNG-A3G-nCas9	A	1.35473	CCC	CC*	*CC	Ecoli
A3G-BB44 6	FNLS-UNG-A3G-nCas9	A	1.24611	CCC	CC*	*CC	Ecoli
A3G-BB44 6	FNLS-UNG-A3G-nCas9	G	0.489596	CCC	CC*	*CC	Ecoli
A3G-BB44 6	FNLS-UNG-A3G-nCas9	T	2.69278	CCC	CC*	*CC	Ecoli
A3G-BB44 6	FNLS-UNG-A3G-nCas9	A	1.25202	CCC	CC*	*CC	Ecoli
A3G-BB44 6	FNLS-UNG-A3G-CTD-nCas9	G	1.05662	CCC	CC*	*CC	Ecoli
A3G-BB44 6	FNLS-UNG-A3G-nCas9	T	2.18126	CCC	CC*	*CC	Ecoli
A3G-BB44 6	FNLS-UNG-A3G-CTD-nCas9	G	1.13604	CCC	CC*	*CC	Ecoli
A3G-BB44 6	FNLS-UNG-A3G-CTD-nCas9	T	3.33857	CCC	CC*	*CC	Ecoli
A3G-BB44 6	FNLS-UNG-A3G-nCas9	T	2.73946	CCC	CC*	*CC	Ecoli
A3G-BB44 6	FNLS-UNG-A3G-CTD-nCas9	A	2.95474	CCC	CC*	*CC	Ecoli
A3G-BB44 6	FNLS-UNG-A3G-CTD-nCas9	G	0.823208	CCC	CC*	*CC	Ecoli
A3G-BB44 6	FNLS-UNG-A3G-nCas9	G	0.759861	CCC	CC*	*CC	Ecoli
A3G-BB44 6	FNLS-UNG-A3G-CTD-nCas9	T	3.45747	CCC	CC*	*CC	Ecoli
A3G-BB44 6	FNLS-UNG-A3G-CTD-nCas9	A	2.37084	CCC	CC*	*CC	Ecoli
A3G-BB44 6	FNLS-UNG-A3G-CTD-nCas9	T	3.26593	CCC	CC*	*CC	Ecoli
A3G-BB44 6	FNLS-UNG-A3G-CTD-nCas9	A	2.59107	CCC	CC*	*CC	Ecoli
A3G-BB44 6	FNLS-UNG-A3G-nCas9	G	0.608171	CCC	CC*	*CC	Ecoli
A3G-BB44 7	FNLS-UNG-A3G-CTD-nCas9	A	9.18627	CCT	CC*	*CT	Ecoli
A3G-BB44 7	FNLS-UNG-A3G-CTD-nCas9	G	41.6026	CCT	CC*	*CT	Ecoli
A3G-BB44 7	FNLS-UNG-A3G-nCas9	T	10.8156	CCT	CC*	*CT	Ecoli
A3G-BB44 7	FNLS-UNG-A3G-CTD-nCas9	T	21.2281	CCT	CC*	*CT	Ecoli
A3G-BB44 7	FNLS-UNG-A3G-nCas9	T	9.77353	CCT	CC*	*CT	Ecoli
A3G-BB44 7	FNLS-UNG-A3G-nCas9	G	14.0205	CCT	CC*	*CT	Ecoli
A3G-BB44 7	FNLS-UNG-A3G-nCas9	A	4.63502	CCT	CC*	*CT	Ecoli
A3G-BB44 7	FNLS-UNG-A3G-CTD-nCas9	A	8.74333	CCT	CC*	*CT	Ecoli
A3G-BB44 7	FNLS-UNG-A3G-CTD-nCas9	A	8.97028	CCT	CC*	*CT	Ecoli
A3G-BB44 7	FNLS-UNG-A3G-CTD-nCas9	T	20.2098	CCT	CC*	*CT	Ecoli
A3G-BB44 7	FNLS-UNG-A3G-CTD-nCas9	T	20.3492	CCT	CC*	*CT	Ecoli
A3G-BB44 7	FNLS-UNG-A3G-nCas9	A	4.60942	CCT	CC*	*CT	Ecoli
A3G-BB44 7	FNLS-UNG-A3G-CTD-nCas9	G	39.7649	CCT	CC*	*CT	Ecoli
A3G-BB44 7	FNLS-UNG-A3G-CTD-nCas9	G	39.4003	CCT	CC*	*CT	Ecoli
A3G-BB44 7	FNLS-UNG-A3G-nCas9	G	14.5844	CCT	CC*	*CT	Ecoli
A3G-BB44 7	FNLS-UNG-A3G-nCas9	G	14.6168	CCT	CC*	*CT	Ecoli
A3G-BB44 7	FNLS-UNG-A3G-nCas9	A	4.08669	CCT	CC*	*CT	Ecoli
A3G-BB44 7	FNLS-UNG-A3G-nCas9	T	10.5636	CCT	CC*	*CT	Ecoli
A3G-BB45 5	FNLS-UNG-A3G-CTD-nCas9	A	0.465684	TCC	TC*	*CC	Ecoli
A3G-BB45 5	FNLS-UNG-A3G-nCas9	T	0.964399	TCC	TC*	*CC	Ecoli
A3G-BB45 5	FNLS-UNG-A3G-nCas9	G	0.687679	TCC	TC*	*CC	Ecoli
A3G-BB45 5	FNLS-UNG-A3G-CTD-nCas9	T	0.655248	TCC	TC*	*CC	Ecoli
A3G-BB45 5	FNLS-UNG-A3G-nCas9	A	0.279791	TCC	TC*	*CC	Ecoli
A3G-BB45 5	FNLS-UNG-A3G-CTD-nCas9	A	0.528732	TCC	TC*	*CC	Ecoli
A3G-BB45 5	FNLS-UNG-A3G-nCas9	G	0.632495	TCC	TC*	*CC	Ecoli
A3G-BB45 5	FNLS-UNG-A3G-CTD-nCas9	A	0.713005	TCC	TC*	*CC	Ecoli
A3G-BB45 5	FNLS-UNG-A3G-CTD-nCas9	G	0.95001	TCC	TC*	*CC	Ecoli
A3G-BB45 5	FNLS-UNG-A3G-CTD-nCas9	G	0.823913	TCC	TC*	*CC	Ecoli
A3G-BB45 5	FNLS-UNG-A3G-CTD-nCas9	G	0.740515	TCC	TC*	*CC	Ecoli
A3G-BB45 5	FNLS-UNG-A3G-CTD-nCas9	T	0.928824	TCC	TC*	*CC	Ecoli
A3G-BB45 5	FNLS-UNG-A3G-nCas9	T	0.791839	TCC	TC*	*CC	Ecoli
A3G-BB45 5	FNLS-UNG-A3G-nCas9	G	0.03232	TCC	TC*	*CC	Ecoli
A3G-BB45 5	FNLS-UNG-A3G-nCas9	A	0.753459	TCC	TC*	*CC	Ecoli
A3G-BB45 5	FNLS-UNG-A3G-nCas9	A	0.602749	TCC	TC*	*CC	Ecoli
A3G-BB45 5	FNLS-UNG-A3G-CTD-nCas9	T	0.825535	TCC	TC*	*CC	Ecoli
A3G-BB45 5	FNLS-UNG-A3G-nCas9	T	1.54054	TCC	TC*	*CC	Ecoli
A3G-BB45 6	FNLS-UNG-A3G-nCas9	A	6.00744	CCC	CC*	*CC	Ecoli
A3G-BB45 6	FNLS-UNG-A3G-CTD-nCas9	A	11.7275	CCC	CC*	*CC	Ecoli
A3G-BB45 6	FNLS-UNG-A3G-nCas9	T	13.3733	CCC	CC*	*CC	Ecoli
A3G-BB45 6	FNLS-UNG-A3G-CTD-nCas9	G	13.5733	CCC	CC*	*CC	Ecoli
A3G-BB45 6	FNLS-UNG-A3G-CTD-nCas9	T	25.409	CCC	CC*	*CC	Ecoli
A3G-BB45 6	FNLS-UNG-A3G-CTD-nCas9	A	11.1501	CCC	CC*	*CC	Ecoli
A3G-BB45 6	FNLS-UNG-A3G-nCas9	T	10.8708	CCC	CC*	*CC	Ecoli
A3G-BB45 6	FNLS-UNG-A3G-nCas9	G	4.79475	CCC	CC*	*CC	Ecoli
A3G-BB45 6	FNLS-UNG-A3G-nCas9	G	3.24224	CCC	CC*	*CC	Ecoli
A3G-BB45 6	FNLS-UNG-A3G-CTD-nCas9	G	14.4835	CCC	CC*	*CC	Ecoli
A3G-BB45 6	FNLS-UNG-A3G-CTD-nCas9	T	25.3537	CCC	CC*	*CC	Ecoli
A3G-BB45 6	FNLS-UNG-A3G-nCas9	T	12.2495	CCC	CC*	*CC	Ecoli
A3G-BB45 6	FNLS-UNG-A3G-nCas9	A	5.73018	CCC	CC*	*CC	Ecoli
A3G-BB45 6	FNLS-UNG-A3G-nCas9	G	6.40201	CCC	CC*	*CC	Ecoli
A3G-BB45 6	FNLS-UNG-A3G-CTD-nCas9	T	26.3063	CCC	CC*	*CC	Ecoli
A3G-BB45 6	FNLS-UNG-A3G-nCas9	A	5.20698	CCC	CC*	*CC	Ecoli
A3G-BB45 6	FNLS-UNG-A3G-CTD-nCas9	A	13.3441	CCC	CC*	*CC	Ecoli
A3G-BB45 6	FNLS-UNG-A3G-CTD-nCas9	G	14.4304	CCC	CC*	*CC	Ecoli
A3G-BB45 7	FNLS-UNG-A3G-nCas9	G	28.5577	CCT	CC*	*CT	Ecoli
A3G-BB45 7	FNLS-UNG-A3G-CTD-nCas9	A	5.54343	CCT	CC*	*CT	Ecoli
A3G-BB45 7	FNLS-UNG-A3G-nCas9	T	9.00041	CCT	CC*	*CT	Ecoli
A3G-BB45 7	FNLS-UNG-A3G-nCas9	A	2.5878	CCT	CC*	*CT	Ecoli
A3G-BB45 7	FNLS-UNG-A3G-nCas9	A	4.43997	CCT	CC*	*CT	Ecoli
A3G-BB45 7	FNLS-UNG-A3G-CTD-nCas9	G	42.97	CCT	CC*	*CT	Ecoli
A3G-BB45 7	FNLS-UNG-A3G-nCas9	G	23.6294	CCT	CC*	*CT	Ecoli
A3G-BB45 7	FNLS-UNG-A3G-CTD-nCas9	A	5.36729	CCT	CC*	*CT	Ecoli
A3G-BB45 7	FNLS-UNG-A3G-CTD-nCas9	T	10.2578	CCT	CC*	*CT	Ecoli
A3G-BB45 7	FNLS-UNG-A3G-nCas9	A	2.8974	CCT	CC*	*CT	Ecoli
A3G-BB45 7	FNLS-UNG-A3G-nCas9	G	28.599	CCT	CC*	*CT	Ecoli
A3G-BB45 7	FNLS-UNG-A3G-nCas9	T	9.19138	CCT	CC*	*CT	Ecoli
A3G-BB45 7	FNLS-UNG-A3G-CTD-nCas9	G	46.3718	CCT	CC*	*CT	Ecoli
A3G-BB45 7	FNLS-UNG-A3G-CTD-nCas9	T	13.1554	CCT	CC*	*CT	Ecoli
A3G-BB45 7	FNLS-UNG-A3G-CTD-nCas9	G	42.5631	CCT	CC*	*CT	Ecoli
A3G-BB45 7	FNLS-UNG-A3G-nCas9	T	8.39692	CCT	CC*	*CT	Ecoli
A3G-BB45 7	FNLS-UNG-A3G-CTD-nCas9	T	11.0738	CCT	CC*	*CT	Ecoli
A3G-BB45 7	FNLS-UNG-A3G-CTD-nCas9	A	5.40442	CCT	CC*	*CT	Ecoli
A3G-BB46 4	FNLS-UNG-A3G-CTD-nCas9	A	0.19382	GCC	GC*	*CC	Ecoli
A3G-BB46 4	FNLS-UNG-A3G-CTD-nCas9	T	0.171206	GCC	GC*	*CC	Ecoli
A3G-BB46 4	FNLS-UNG-A3G-nCas9	G	0.0302709	GCC	GC*	*CC	Ecoli
A3G-BB46 4	FNLS-UNG-A3G-nCas9	A	0.113516	GCC	GC*	*CC	Ecoli
A3G-BB46 4	FNLS-UNG-A3G-CTD-nCas9	T	0.230541	GCC	GC*	*CC	Ecoli
A3G-BB46 4	FNLS-UNG-A3G-nCas9	A	0.132323	GCC	GC*	*CC	Ecoli
A3G-BB46 4	FNLS-UNG-A3G-CTD-nCas9	A	0.206226	GCC	GC*	*CC	Ecoli
A3G-BB46 4	FNLS-UNG-A3G-CTD-nCas9	T	0.145365	GCC	GC*	*CC	Ecoli
A3G-BB46 4	FNLS-UNG-A3G-nCas9	A	0.518313	GCC	GC*	*CC	Ecoli
A3G-BB46 4	FNLS-UNG-A3G-nCas9	T	0.222033	GCC	GC*	*CC	Ecoli
A3G-BB46 4	FNLS-UNG-A3G-nCas9	G	0.0493406	GCC	GC*	*CC	Ecoli
A3G-BB46 4	FNLS-UNG-A3G-nCas9	G	0.0473149	GCC	GC*	*CC	Ecoli
A3G-BB46 4	FNLS-UNG-A3G-CTD-nCas9	G	0.0894942	GCC	GC*	*CC	Ecoli
A3G-BB46 4	FNLS-UNG-A3G-CTD-nCas9	G	0.0636733	GCC	GC*	*CC	Ecoli
A3G-BB46 4	FNLS-UNG-A3G-CTD-nCas9	G	0.030835	GCC	GC*	*CC	Ecoli
A3G-BB46 4	FNLS-UNG-A3G-nCas9	T	0.326903	GCC	GC*	*CC	Ecoli
A3G-BB46 4	FNLS-UNG-A3G-nCas9	T	0.0983805	GCC	GC*	*CC	Ecoli
A3G-BB46 4	FNLS-UNG-A3G-CTD-nCas9	A	0.234932	GCC	GC*	*CC	Ecoli
A3G-BB46 5	FNLS-UNG-A3G-nCas9	T	6.47502	CCC	CC*	*CC	Ecoli
A3G-BB46 5	FNLS-UNG-A3G-nCas9	G	0.616909	CCC	CC*	*CC	Ecoli
A3G-BB46 5	FNLS-UNG-A3G-nCas9	A	2.58708	CCC	CC*	*CC	Ecoli
A3G-BB46 5	FNLS-UNG-A3G-CTD-nCas9	A	3.13554	CCC	CC*	*CC	Ecoli
A3G-BB46 5	FNLS-UNG-A3G-nCas9	A	2.55866	CCC	CC*	*CC	Ecoli
A3G-BB46 5	FNLS-UNG-A3G-nCas9	T	5.5382	CCC	CC*	*CC	Ecoli
A3G-BB46 5	FNLS-UNG-A3G-CTD-nCas9	A	2.58301	CCC	CC*	*CC	Ecoli
A3G-BB46 5	FNLS-UNG-A3G-nCas9	G	0.773324	CCC	CC*	*CC	Ecoli
A3G-BB46 5	FNLS-UNG-A3G-CTD-nCas9	G	0.405724	CCC	CC*	*CC	Ecoli
A3G-BB46 5	FNLS-UNG-A3G-CTD-nCas9	T	3.49055	CCC	CC*	*CC	Ecoli
A3G-BB46 5	FNLS-UNG-A3G-CTD-nCas9	T	3.88916	CCC	CC*	*CC	Ecoli
A3G-BB46 5	FNLS-UNG-A3G-nCas9	A	2.27196	CCC	CC*	*CC	Ecoli
A3G-BB46 5	FNLS-UNG-A3G-nCas9	G	0.813501	CCC	CC*	*CC	Ecoli
A3G-BB46 5	FNLS-UNG-A3G-nCas9	T	7.14173	CCC	CC*	*CC	Ecoli
A3G-BB46 5	FNLS-UNG-A3G-CTD-nCas9	T	2.87328	CCC	CC*	*CC	Ecoli
A3G-BB46 5	FNLS-UNG-A3G-CTD-nCas9	A	1.79211	CCC	CC*	*CC	Ecoli
A3G-BB46 5	FNLS-UNG-A3G-CTD-nCas9	G	0.311844	CCC	CC*	*CC	Ecoli
A3G-BB46 5	FNLS-UNG-A3G-CTD-nCas9	G	0.934724	CCC	CC*	*CC	Ecoli
A3G-BB46 6	FNLS-UNG-A3G-nCas9	G	6.32337	CCT	CC*	*CT	Ecoli
A3G-BB46 6	FNLS-UNG-A3G-nCas9	T	18.771	CCT	CC*	*CT	Ecoli
A3G-BB46 6	FNLS-UNG-A3G-CTD-nCas9	A	14.6687	CCT	CC*	*CT	Ecoli
A3G-BB46 6	FNLS-UNG-A3G-nCas9	T	21.1903	CCT	CC*	*CT	Ecoli
A3G-BB46 6	FNLS-UNG-A3G-nCas9	G	3.32027	CCT	CC*	*CT	Ecoli
A3G-BB46 6	FNLS-UNG-A3G-nCas9	T	18.8039	CCT	CC*	*CT	Ecoli
A3G-BB46 6	FNLS-UNG-A3G-nCas9	A	7.45401	CCT	CC*	*CT	Ecoli
A3G-BB46 6	FNLS-UNG-A3G-CTD-nCas9	G	12.3743	CCT	CC*	*CT	Ecoli
A3G-BB46 6	FNLS-UNG-A3G-nCas9	A	6.37497	CCT	CC*	*CT	Ecoli
A3G-BB46 6	FNLS-UNG-A3G-CTD-nCas9	T	28.2313	CCT	CC*	*CT	Ecoli
A3G-BB46 6	FNLS-UNG-A3G-nCas9	G	4.71811	CCT	CC*	*CT	Ecoli
A3G-BB46 6	FNLS-UNG-A3G-CTD-nCas9	A	15.0097	CCT	CC*	*CT	Ecoli
A3G-BB46 6	FNLS-UNG-A3G-CTD-nCas9	A	13.6073	CCT	CC*	*CT	Ecoli
A3G-BB46 6	FNLS-UNG-A3G-CTD-nCas9	T	27.7372	CCT	CC*	*CT	Ecoli
A3G-BB46 6	FNLS-UNG-A3G-CTD-nCas9	T	29.0472	CCT	CC*	*CT	Ecoli
A3G-BB46 6	FNLS-UNG-A3G-CTD-nCas9	G	11.6489	CCT	CC*	*CT	Ecoli
A3G-BB46 6	FNLS-UNG-A3G-nCas9	A	7.61411	CCT	CC*	*CT	Ecoli
A3G-BB46 6	FNLS-UNG-A3G-CTD-nCas9	G	12.6016	CCT	CC*	*CT	Ecoli
A3G-BB47 5	FNLS-UNG-A3G-nCas9	A	0.403997	TCC	TC*	*CC	Ecoli
A3G-BB47 5	FNLS-UNG-A3G-CTD-nCas9	A	0.400979	TCC	TC*	*CC	Ecoli
A3G-BB47 5	FNLS-UNG-A3G-CTD-nCas9	T	0.838263	TCC	TC*	*CC	Ecoli
A3G-BB47 5	FNLS-UNG-A3G-CTD-nCas9	T	1.09686	TCC	TC*	*CC	Ecoli
A3G-BB47 5	FNLS-UNG-A3G-CTD-nCas9	G	0.788675	TCC	TC*	*CC	Ecoli
A3G-BB47 5	FNLS-UNG-A3G-CTD-nCas9	A	1.21607	TCC	TC*	*CC	Ecoli
A3G-BB47 5	FNLS-UNG-A3G-nCas9	A	0.45288	TCC	TC*	*CC	Ecoli
A3G-BB47 5	FNLS-UNG-A3G-nCas9	T	1.25566	TCC	TC*	*CC	Ecoli
A3G-BB47 5	FNLS-UNG-A3G-nCas9	G	0.506446	TCC	TC*	*CC	Ecoli
A3G-BB47 5	FNLS-UNG-A3G-CTD-nCas9	G	0.683063	TCC	TC*	*CC	Ecoli
A3G-BB47 5	FNLS-UNG-A3G-nCas9	G	0.304071	TCC	TC*	*CC	Ecoli
A3G-BB47 5	FNLS-UNG-A3G-nCas9	T	1.56317	TCC	TC*	*CC	Ecoli
A3G-BB47 5	FNLS-UNG-A3G-nCas9	A	0.417824	TCC	TC*	*CC	Ecoli
A3G-BB47 5	FNLS-UNG-A3G-CTD-nCas9	T	1.53915	TCC	TC*	*CC	Ecoli
A3G-BB47 5	FNLS-UNG-A3G-CTD-nCas9	G	0.730522	TCC	TC*	*CC	Ecoli
A3G-BB47 5	FNLS-UNG-A3G-nCas9	T	1.74184	TCC	TC*	*CC	Ecoli
A3G-BB47 5	FNLS-UNG-A3G-CTD-nCas9	A	0.521473	TCC	TC*	*CC	Ecoli
A3G-BB47 5	FNLS-UNG-A3G-nCas9	G	0.479511	TCC	TC*	*CC	Ecoli
A3G-BB47 6	FNLS-UNG-A3G-CTD-nCas9	G	1.19552	CCC	CC*	*CC	Ecoli
A3G-BB47 6	FNLS-UNG-A3G-CTD-nCas9	T	4.90219	CCC	CC*	*CC	Ecoli
A3G-BB47 6	FNLS-UNG-A3G-CTD-nCas9	A	3.49369	CCC	CC*	*CC	Ecoli
A3G-BB47 6	FNLS-UNG-A3G-CTD-nCas9	G	0.568795	CCC	CC*	*CC	Ecoli
A3G-BB47 6	FNLS-UNG-A3G-nCas9	T	3.79872	CCC	CC*	*CC	Ecoli
A3G-BB47 6	FNLS-UNG-A3G-nCas9	G	0.371649	CCC	CC*	*CC	Ecoli
A3G-BB47 6	FNLS-UNG-A3G-nCas9	A	1.96172	CCC	CC*	*CC	Ecoli
A3G-BB47 6	FNLS-UNG-A3G-nCas9	A	2.09437	CCC	CC*	*CC	Ecoli
A3G-BB47 6	FNLS-UNG-A3G-CTD-nCas9	A	2.82782	CCC	CC*	*CC	Ecoli
A3G-BB47 6	FNLS-UNG-A3G-CTD-nCas9	T	4.75614	CCC	CC*	*CC	Ecoli
A3G-BB47 6	FNLS-UNG-A3G-nCas9	T	4.20342	CCC	CC*	*CC	Ecoli
A3G-BB47 6	FNLS-UNG-A3G-CTD-nCas9	T	4.37135	CCC	CC*	*CC	Ecoli
A3G-BB47 6	FNLS-UNG-A3G-nCas9	G	0.377206	CCC	CC*	*CC	Ecoli
A3G-BB47 6	FNLS-UNG-A3G-CTD-nCas9	G	0.336433	CCC	CC*	*CC	Ecoli
A3G-BB47 6	FNLS-UNG-A3G-nCas9	T	3.81622	CCC	CC*	*CC	Ecoli
A3G-BB47 6	FNLS-UNG-A3G-nCas9	A	2.14548	CCC	CC*	*CC	Ecoli
A3G-BB47 6	FNLS-UNG-A3G-CTD-nCas9	A	5.19973	CCC	CC*	*CC	Ecoli
A3G-BB47 6	FNLS-UNG-A3G-nCas9	G	0.65082	CCC	CC*	*CC	Ecoli
A3G-BB47 7	FNLS-UNG-A3G-CTD-nCas9	G	56.2507	CCT	CC*	*CT	Ecoli
A3G-BB47 7	FNLS-UNG-A3G-nCas9	A	5.16214	CCT	CC*	*CT	Ecoli
A3G-BB47 7	FNLS-UNG-A3G-nCas9	G	25.2038	CCT	CC*	*CT	Ecoli
A3G-BB47 7	FNLS-UNG-A3G-CTD-nCas9	T	11.1985	CCT	CC*	*CT	Ecoli
A3G-BB47 7	FNLS-UNG-A3G-nCas9	A	3.93866	CCT	CC*	*CT	Ecoli
A3G-BB47 7	FNLS-UNG-A3G-CTD-nCas9	G	53.4739	CCT	CC*	*CT	Ecoli
A3G-BB47 7	FNLS-UNG-A3G-nCas9	G	23.187	CCT	CC*	*CT	Ecoli
A3G-BB47 7	FNLS-UNG-A3G-nCas9	T	7.42829	CCT	CC*	*CT	Ecoli
A3G-BB47 7	FNLS-UNG-A3G-CTD-nCas9	T	11.9199	CCT	CC*	*CT	Ecoli
A3G-BB47 7	FNLS-UNG-A3G-CTD-nCas9	A	5.12601	CCT	CC*	*CT	Ecoli
A3G-BB47 7	FNLS-UNG-A3G-nCas9	T	7.61948	CCT	CC*	*CT	Ecoli
A3G-BB47 7	FNLS-UNG-A3G-CTD-nCas9	G	58.5231	CCT	CC*	*CT	Ecoli
A3G-BB47 7	FNLS-UNG-A3G-CTD-nCas9	T	10.3689	CCT	CC*	*CT	Ecoli
A3G-BB47 7	FNLS-UNG-A3G-nCas9	A	3.87188	CCT	CC*	*CT	Ecoli
A3G-BB47 7	FNLS-UNG-A3G-nCas9	T	6.7833	CCT	CC*	*CT	Ecoli
A3G-BB47 7	FNLS-UNG-A3G-CTD-nCas9	A	5.32607	CCT	CC*	*CT	Ecoli
A3G-BB47 7	FNLS-UNG-A3G-nCas9	G	22.8762	CCT	CC*	*CT	Ecoli
A3G-BB47 7	FNLS-UNG-A3G-CTD-nCas9	A	6.42429	CCT	CC*	*CT	Ecoli
A3G-BB48 4	FNLS-UNG-A3G-CTD-nCas9	G	0.026609	GCC	GC*	*CC	Ecoli
A3G-BB48 4	FNLS-UNG-A3G-nCas9	T	0.141663	GCC	GC*	*CC	Ecoli
A3G-BB48 4	FNLS-UNG-A3G-nCas9	T	0.197746	GCC	GC*	*CC	Ecoli
A3G-BB48 4	FNLS-UNG-A3G-CTD-nCas9	G	0.0290711	GCC	GC*	*CC	Ecoli
A3G-BB48 4	FNLS-UNG-A3G-CTD-nCas9	T	0.264994	GCC	GC*	*CC	Ecoli
A3G-BB48 4	FNLS-UNG-A3G-nCas9	A	0.11703	GCC	GC*	*CC	Ecoli
A3G-BB48 4	FNLS-UNG-A3G-nCas9	G	0.0413705	GCC	GC*	*CC	Ecoli
A3G-BB48 4	FNLS-UNG-A3G-CTD-nCas9	T	0.120273	GCC	GC*	*CC	Ecoli
A3G-BB48 4	FNLS-UNG-A3G-CTD-nCas9	A	0.112611	GCC	GC*	*CC	Ecoli
A3G-BB48 4	FNLS-UNG-A3G-nCas9	A	0.111575	GCC	GC*	*CC	Ecoli
A3G-BB48 4	FNLS-UNG-A3G-nCas9	A	0.340695	GCC	GC*	*CC	Ecoli
A3G-BB48 4	FNLS-UNG-A3G-nCas9	G	0.0381197	GCC	GC*	*CC	Ecoli
A3G-BB48 4	FNLS-UNG-A3G-CTD-nCas9	A	0.206852	GCC	GC*	*CC	Ecoli
A3G-BB48 4	FNLS-UNG-A3G-CTD-nCas9	A	0.112822	GCC	GC*	*CC	Ecoli
A3G-BB48 4	FNLS-UNG-A3G-nCas9	G	0.0353298	GCC	GC*	*CC	Ecoli
A3G-BB48 4	FNLS-UNG-A3G-CTD-nCas9	T	0.114841	GCC	GC*	*CC	Ecoli
A3G-BB48 4	FNLS-UNG-A3G-nCas9	T	0.153464	GCC	GC*	*CC	Ecoli
A3G-BB48 4	FNLS-UNG-A3G-CTD-nCas9	G	0.0222993	GCC	GC*	*CC	Ecoli
A3G-BB48 5	FNLS-UNG-A3G-nCas9	G	0.056098	CCC	CC*	*CC	Ecoli
A3G-BB48 5	FNLS-UNG-A3G-CTD-nCas9	T	0.087274	CCC	CC*	*CC	Ecoli
A3G-BB48 5	FNLS-UNG-A3G-nCas9	T	1.458	CCC	CC*	*CC	Ecoli
A3G-BB48 5	FNLS-UNG-A3G-CTD-nCas9	G	0.384255	CCC	CC*	*CC	Ecoli
A3G-BB48 5	FNLS-UNG-A3G-nCas9	T	1.35256	CCC	CC*	*CC	Ecoli
A3G-BB48 5	FNLS-UNG-A3G-nCas9	A	0.136648	CCC	CC*	*CC	Ecoli
A3G-BB48 5	FNLS-UNG-A3G-nCas9	T	1.55642	CCC	CC*	*CC	Ecoli
A3G-BB48 5	FNLS-UNG-A3G-CTD-nCas9	A	0.621063	CCC	CC*	*CC	Ecoli
A3G-BB48 5	FNLS-UNG-A3G-CTD-nCas9	T	0.989545	CCC	CC*	*CC	Ecoli
A3G-BB48 5	FNLS-UNG-A3G-CTD-nCas9	A	1.01865	CCC	CC*	*CC	Ecoli
A3G-BB48 5	FNLS-UNG-A3G-CTD-nCas9	A	0.0979171	CCC	CC*	*CC	Ecoli
A3G-BB48 5	FNLS-UNG-A3G-CTD-nCas9	G	0.127611	CCC	CC*	*CC	Ecoli
A3G-BB48 5	FNLS-UNG-A3G-CTD-nCas9	G	0.0564088	CCC	CC*	*CC	Ecoli
A3G-BB48 5	FNLS-UNG-A3G-nCas9	A	0.913084	CCC	CC*	*CC	Ecoli
A3G-BB48 5	FNLS-UNG-A3G-nCas9	G	0.32709	CCC	CC*	*CC	Ecoli
A3G-BB48 5	FNLS-UNG-A3G-CTD-nCas9	T	1.02096	CCC	CC*	*CC	Ecoli
A3G-BB48 5	FNLS-UNG-A3G-nCas9	G	0.057668	CCC	CC*	*CC	Ecoli
A3G-BB48 5	FNLS-UNG-A3G-nCas9	A	1.08293	CCC	CC*	*CC	Ecoli
A3G-BB48 6	FNLS-UNG-A3G-CTD-nCas9	A	0.135187	CCT	CC*	*CT	Ecoli
A3G-BB48 6	FNLS-UNG-A3G-nCas9	G	19.2326	CCT	CC*	*CT	Ecoli
A3G-BB48 6	FNLS-UNG-A3G-CTD-nCas9	T	0.129865	CCT	CC*	*CT	Ecoli
A3G-BB48 6	FNLS-UNG-A3G-CTD-nCas9	G	32.6032	CCT	CC*	*CT	Ecoli
A3G-BB48 6	FNLS-UNG-A3G-nCas9	G	22.4836	CCT	CC*	*CT	Ecoli
A3G-BB48 6	FNLS-UNG-A3G-nCas9	T	13.5165	CCT	CC*	*CT	Ecoli
A3G-BB48 6	FNLS-UNG-A3G-nCas9	A	4.52209	CCT	CC*	*CT	Ecoli
A3G-BB48 6	FNLS-UNG-A3G-nCas9	T	10.1819	CCT	CC*	*CT	Ecoli
A3G-BB48 6	FNLS-UNG-A3G-nCas9	G	18.198	CCT	CC*	*CT	Ecoli
A3G-BB48 6	FNLS-UNG-A3G-CTD-nCas9	G	32.2468	CCT	CC*	*CT	Ecoli
A3G-BB48 6	FNLS-UNG-A3G-CTD-nCas9	A	7.09292	CCT	CC*	*CT	Ecoli
A3G-BB48 6	FNLS-UNG-A3G-nCas9	T	9.90273	CCT	CC*	*CT	Ecoli
A3G-BB48 6	FNLS-UNG-A3G-nCas9	A	2.6568	CCT	CC*	*CT	Ecoli
[truncated: 2,123 more rows]

## Sheet: Fig3&RelatedExtendedFigs
Nucleotide	Group	sgRNA	Position	Efficinecy
C	A3G-CGBE	Oligo10004	1	0.75
G	A3G-CGBE	Oligo10004	1	0.25
C	BE4max	Oligo10007	1	0.875
T	BE4max	Oligo10007	1	0.125
C	YE1-FNLS-CGBE	Oligo10050	1	0.5
T	YE1-FNLS-CGBE	Oligo10050	1	0.5
A	YE1-FNLS-BE3	Oligo10091	1	0.5
C	YE1-FNLS-BE3	Oligo10091	1	0.5
C	BE4max	Oligo10091	1	0.5
T	BE4max	Oligo10091	1	0.5
C	elegan-A3G-CTD-OPTI-CGBE	Oligo10244	1	0.666667
G	elegan-A3G-CTD-OPTI-CGBE	Oligo10244	1	0.333333
C	A3G-CGBE	Oligo10313	1	0.833333
G	A3G-CGBE	Oligo10313	1	0.166667
C	elegan-eA3A-OPTI-CGBE	Oligo10313	1	0.833333
G	elegan-eA3A-OPTI-CGBE	Oligo10313	1	0.166667
C	elegan-A3G-OPTI-CGBE	Oligo10313	1	0.833333
G	elegan-A3G-OPTI-CGBE	Oligo10313	1	0.166667
C	YE1-FNLS-BE3	Oligo10313	1	0.75
G	YE1-FNLS-BE3	Oligo10313	1	0.25
C	elegan-A3G-CTD-OPTI-CGBE	Oligo10333	1	0.916667
T	elegan-A3G-CTD-OPTI-CGBE	Oligo10333	1	0.0833333
C	YE1-FNLS-BE3	Oligo10333	1	0.9
G	YE1-FNLS-BE3	Oligo10333	1	0.1
C	BE3-WT	Oligo10453	1	0.5
T	BE3-WT	Oligo10453	1	0.5
C	A3G-CTD-CGBE	Oligo10462	1	0.875
G	A3G-CTD-CGBE	Oligo10462	1	0.125
A	elgan-OPTI-CGBE	Oligo1073	1	0.5
C	elgan-OPTI-CGBE	Oligo1073	1	0.5
C	elegan-eA3A-OPTI-CGBE	Oligo10763	1	0.75
G	elegan-eA3A-OPTI-CGBE	Oligo10763	1	0.25
A	YE1-FNLS-BE3	Oligo10974	1	0.0833333
C	YE1-FNLS-BE3	Oligo10974	1	0.916667
A	eA3A-FNLS-CGBE	Oligo11021	1	0.5
C	eA3A-FNLS-CGBE	Oligo11021	1	0.5
A	eA3A-FNLS-CGBE	Oligo11059	1	0.166667
C	eA3A-FNLS-CGBE	Oligo11059	1	0.833333
A	elegan-eA3A-OPTI-CGBE	Oligo1110	1	0.5
C	elegan-eA3A-OPTI-CGBE	Oligo1110	1	0.5
C	eA3A-FNLS-CGBE	Oligo11303	1	0.5
T	eA3A-FNLS-CGBE	Oligo11303	1	0.5
A	elegan-A3G-OPTI-CGBE	Oligo11428	1	0.5
C	elegan-A3G-OPTI-CGBE	Oligo11428	1	0.5
C	elgan-OPTI-CGBE	Oligo11472	1	0.5
T	elgan-OPTI-CGBE	Oligo11472	1	0.5
C	elegan-A3G-CTD-OPTI-CGBE	Oligo11472	1	0.75
T	elegan-A3G-CTD-OPTI-CGBE	Oligo11472	1	0.25
A	eA3A-FNLS-CGBE	Oligo11600	1	0.5
C	eA3A-FNLS-CGBE	Oligo11600	1	0.5
C	elgan-OPTI-CGBE	Oligo11608	1	0.5
G	elgan-OPTI-CGBE	Oligo11608	1	0.5
A	A3G-CGBE	Oligo11673	1	0.5
C	A3G-CGBE	Oligo11673	1	0.5
A	elegan-A3G-OPTI-CGBE	Oligo1168	1	0.5
C	elegan-A3G-OPTI-CGBE	Oligo1168	1	0.5
C	BE3-WT	Oligo11698	1	0.5
T	BE3-WT	Oligo11698	1	0.5
C	BE3-WT	Oligo11769	1	0.992063
T	BE3-WT	Oligo11769	1	0.00793651
C	YE1-FNLS-BE3	Oligo11769	1	0.888889
T	YE1-FNLS-BE3	Oligo11769	1	0.111111
A	elgan-OPTI-CGBE	Oligo11870	1	0.333333
C	elgan-OPTI-CGBE	Oligo11870	1	0.666667
C	A3G-CGBE	Oligo11922	1	0.96875
T	A3G-CGBE	Oligo11922	1	0.03125
C	elgan-OPTI-CGBE	Oligo11922	1	0.888889
T	elgan-OPTI-CGBE	Oligo11922	1	0.111111
C	elegan-A3G-OPTI-CGBE	Oligo11922	1	0.981818
T	elegan-A3G-OPTI-CGBE	Oligo11922	1	0.0181818
C	elegan-A3G-CTD-OPTI-CGBE	Oligo11922	1	0.916667
T	elegan-A3G-CTD-OPTI-CGBE	Oligo11922	1	0.0833333
C	YE1-FNLS-BE3	Oligo11922	1	0.958333
T	YE1-FNLS-BE3	Oligo11922	1	0.0416667
C	BE3-WT	Oligo11950	1	0.5
T	BE3-WT	Oligo11950	1	0.5
C	A3G-CGBE	Oligo11967	1	0.75
T	A3G-CGBE	Oligo11967	1	0.25
C	eA3A-FNLS-CGBE	Oligo1200	1	0.678161
T	eA3A-FNLS-CGBE	Oligo1200	1	0.321839
C	elgan-OPTI-CGBE	Oligo1200	1	0.666667
G	elgan-OPTI-CGBE	Oligo1200	1	0.333333
C	elegan-A3G-CTD-OPTI-CGBE	Oligo1200	1	0.875
G	elegan-A3G-CTD-OPTI-CGBE	Oligo1200	1	0.125
C	elgan-OPTI-CGBE	Oligo12009	1	0.833333
G	elgan-OPTI-CGBE	Oligo12009	1	0.166667
C	elegan-eA3A-OPTI-CGBE	Oligo12009	1	0.966667
G	elegan-eA3A-OPTI-CGBE	Oligo12009	1	0.0333333
C	elegan-A3G-OPTI-CGBE	Oligo12009	1	0.944444
G	elegan-A3G-OPTI-CGBE	Oligo12009	1	0.0555556
C	elgan-OPTI-CGBE	Oligo12095	1	0.888889
G	elgan-OPTI-CGBE	Oligo12095	1	0.111111
A	eA3A-FNLS-CGBE	Oligo12201	1	0.25
C	eA3A-FNLS-CGBE	Oligo12201	1	0.75
C	A3G-CTD-CGBE	Oligo12258	1	0.5
G	A3G-CTD-CGBE	Oligo12258	1	0.5
A	elegan-A3G-CTD-OPTI-CGBE	Oligo12287	1	0.5
C	elegan-A3G-CTD-OPTI-CGBE	Oligo12287	1	0.5
C	A3G-CGBE	Oligo12371	1	0.833333
G	A3G-CGBE	Oligo12371	1	0.166667
A	YE1-FNLS-CGBE	Oligo12439	1	0.111111
C	YE1-FNLS-CGBE	Oligo12439	1	0.888889
C	BE3-WT	Oligo12439	1	0.666667
T	BE3-WT	Oligo12439	1	0.333333
C	eA3A-FNLS-CGBE	Oligo12487	1	0.833333
G	eA3A-FNLS-CGBE	Oligo12487	1	0.166667
C	BE4max	Oligo12487	1	0.916667
T	BE4max	Oligo12487	1	0.0833333
C	A3G-CGBE	Oligo12520	1	0.8
T	A3G-CGBE	Oligo12520	1	0.2
A	YE1-FNLS-BE3	Oligo12536	1	0.333333
C	YE1-FNLS-BE3	Oligo12536	1	0.666667
A	elegan-A3G-OPTI-CGBE	Oligo12560	1	0.25
C	elegan-A3G-OPTI-CGBE	Oligo12560	1	0.75
A	elgan-OPTI-CGBE	Oligo12620	1	0.166667
C	elgan-OPTI-CGBE	Oligo12620	1	0.833333
C	A3G-CTD-CGBE	Oligo1267	1	0.990909
G	A3G-CTD-CGBE	Oligo1267	1	0.00909091
C	eA3A-FNLS-CGBE	Oligo12676	1	0.5
T	eA3A-FNLS-CGBE	Oligo12676	1	0.5
A	elegan-A3G-CTD-OPTI-CGBE	Oligo12735	1	0.5
C	elegan-A3G-CTD-OPTI-CGBE	Oligo12735	1	0.5
A	eA3A-FNLS-CGBE	Oligo12832	1	0.5
C	eA3A-FNLS-CGBE	Oligo12832	1	0.5
C	elegan-eA3A-OPTI-CGBE	Oligo12837	1	0.5
T	elegan-eA3A-OPTI-CGBE	Oligo12837	1	0.5
C	BE3-WT	Oligo12837	1	0.466667
G	BE3-WT	Oligo12837	1	0.0666667
T	BE3-WT	Oligo12837	1	0.466667
C	A3G-CGBE	Oligo12849	1	0.944444
G	A3G-CGBE	Oligo12849	1	0.0555556
A	elegan-A3G-CTD-OPTI-CGBE	Oligo12849	1	0.0833333
C	elegan-A3G-CTD-OPTI-CGBE	Oligo12849	1	0.916667
C	eA3A-FNLS-CGBE	Oligo12868	1	0.833333
T	eA3A-FNLS-CGBE	Oligo12868	1	0.166667
C	elegan-A3G-OPTI-CGBE	Oligo12868	1	0.9
G	elegan-A3G-OPTI-CGBE	Oligo12868	1	0.1
A	YE1-FNLS-BE3	Oligo13103	1	0.166667
C	YE1-FNLS-BE3	Oligo13103	1	0.833333
A	eA3A-FNLS-CGBE	Oligo13129	1	0.025
C	eA3A-FNLS-CGBE	Oligo13129	1	0.975
C	elegan-eA3A-OPTI-CGBE	Oligo13179	1	0.8
T	elegan-eA3A-OPTI-CGBE	Oligo13179	1	0.2
C	BE4max	Oligo1320	1	0.5
T	BE4max	Oligo1320	1	0.5
C	A3G-CTD-CGBE	Oligo13221	1	0.833333
G	A3G-CTD-CGBE	Oligo13221	1	0.166667
C	YE1-FNLS-BE3	Oligo13221	1	0.75
G	YE1-FNLS-BE3	Oligo13221	1	0.25
C	BE3-WT	Oligo13223	1	0.75
T	BE3-WT	Oligo13223	1	0.25
C	YE1-FNLS-BE3	Oligo13223	1	0.666667
T	YE1-FNLS-BE3	Oligo13223	1	0.333333
C	A3G-CTD-CGBE	Oligo13248	1	0.75
T	A3G-CTD-CGBE	Oligo13248	1	0.25
A	elegan-eA3A-OPTI-CGBE	Oligo1329	1	0.5
C	elegan-eA3A-OPTI-CGBE	Oligo1329	1	0.5
C	YE1-FNLS-CGBE	Oligo13369	1	0.75
T	YE1-FNLS-CGBE	Oligo13369	1	0.25
A	BE3-WT	Oligo13421	1	0.25
C	BE3-WT	Oligo13421	1	0.75
C	elegan-eA3A-OPTI-CGBE	Oligo13551	1	0.875
G	elegan-eA3A-OPTI-CGBE	Oligo13551	1	0.125
A	eA3A-FNLS-CGBE	Oligo13566	1	0.00574713
C	eA3A-FNLS-CGBE	Oligo13566	1	0.994253
C	BE3-WT	Oligo13630	1	0.5
T	BE3-WT	Oligo13630	1	0.5
C	eA3A-FNLS-CGBE	Oligo13631	1	0.833333
G	eA3A-FNLS-CGBE	Oligo13631	1	0.166667
A	elegan-A3G-CTD-OPTI-CGBE	Oligo13653	1	0.5
C	elegan-A3G-CTD-OPTI-CGBE	Oligo13653	1	0.25
T	elegan-A3G-CTD-OPTI-CGBE	Oligo13653	1	0.25
C	BE3-WT	Oligo13704	1	0.5
T	BE3-WT	Oligo13704	1	0.5
A	A3G-CTD-CGBE	Oligo13743	1	0.25
C	A3G-CTD-CGBE	Oligo13743	1	0.75
C	elgan-OPTI-CGBE	Oligo13743	1	0.916667
G	elgan-OPTI-CGBE	Oligo13743	1	0.0833333
A	YE1-FNLS-BE3	Oligo1377	1	0.333333
C	YE1-FNLS-BE3	Oligo1377	1	0.666667
A	YE1-FNLS-BE3	Oligo13825	1	0.333333
C	YE1-FNLS-BE3	Oligo13825	1	0.666667
C	A3G-CGBE	Oligo13901	1	0.75
T	A3G-CGBE	Oligo13901	1	0.25
C	A3G-CTD-CGBE	Oligo13942	1	0.5
G	A3G-CTD-CGBE	Oligo13942	1	0.5
C	eA3A-FNLS-CGBE	Oligo13965	1	0.75
G	eA3A-FNLS-CGBE	Oligo13965	1	0.25
A	A3G-CGBE	Oligo14188	1	0.0277778
C	A3G-CGBE	Oligo14188	1	0.972222
C	A3G-CGBE	Oligo14196	1	0.666667
T	A3G-CGBE	Oligo14196	1	0.333333
C	elgan-OPTI-CGBE	Oligo1439	1	0.916667
G	elgan-OPTI-CGBE	Oligo1439	1	0.0833333
A	elegan-eA3A-OPTI-CGBE	Oligo1446	1	0.0833333
C	elegan-eA3A-OPTI-CGBE	Oligo1446	1	0.916667
C	elegan-A3G-CTD-OPTI-CGBE	Oligo14464	1	0.998058
G	elegan-A3G-CTD-OPTI-CGBE	Oligo14464	1	0.00194175
C	elgan-OPTI-CGBE	Oligo14528	1	0.5
T	elgan-OPTI-CGBE	Oligo14528	1	0.5
C	eA3A-FNLS-CGBE	Oligo14614	1	0.75
T	eA3A-FNLS-CGBE	Oligo14614	1	0.25
C	YE1-FNLS-BE3	Oligo14614	1	0.666667
T	YE1-FNLS-BE3	Oligo14614	1	0.333333
A	eA3A-FNLS-CGBE	Oligo14642	1	0.333333
C	eA3A-FNLS-CGBE	Oligo14642	1	0.666667
C	A3G-CGBE	Oligo14655	1	0.95
T	A3G-CGBE	Oligo14655	1	0.05
A	elegan-A3G-CTD-OPTI-CGBE	Oligo14717	1	0.25
C	elegan-A3G-CTD-OPTI-CGBE	Oligo14717	1	0.75
C	YE1-FNLS-CGBE	Oligo14790	1	0.5
T	YE1-FNLS-CGBE	Oligo14790	1	0.5
C	A3G-CGBE	Oligo14790	1	0.666667
T	A3G-CGBE	Oligo14790	1	0.333333
C	eA3A-FNLS-CGBE	Oligo14849	1	0.5
G	eA3A-FNLS-CGBE	Oligo14849	1	0.5
G	A3G-CGBE	Oligo15200	1	0.5
T	A3G-CGBE	Oligo15200	1	0.5
A	elegan-A3G-OPTI-CGBE	Oligo15223	1	0.5
C	elegan-A3G-OPTI-CGBE	Oligo15223	1	0.5
A	elegan-A3G-OPTI-CGBE	Oligo15229	1	0.25
C	elegan-A3G-OPTI-CGBE	Oligo15229	1	0.75
A	elgan-OPTI-CGBE	Oligo15269	1	0.5
C	elgan-OPTI-CGBE	Oligo15269	1	0.5
A	elegan-eA3A-OPTI-CGBE	Oligo15269	1	0.5
C	elegan-eA3A-OPTI-CGBE	Oligo15269	1	0.5
A	elegan-A3G-OPTI-CGBE	Oligo15269	1	0.324561
C	elegan-A3G-OPTI-CGBE	Oligo15269	1	0.671053
G	elegan-A3G-OPTI-CGBE	Oligo15269	1	0.00438596
A	elegan-A3G-CTD-OPTI-CGBE	Oligo15269	1	0.333333
C	elegan-A3G-CTD-OPTI-CGBE	Oligo15269	1	0.666667
A	YE1-FNLS-BE3	Oligo1533	1	0.125
C	YE1-FNLS-BE3	Oligo1533	1	0.875
C	YE1-FNLS-CGBE	Oligo15411	1	0.5
T	YE1-FNLS-CGBE	Oligo15411	1	0.5
A	elegan-A3G-OPTI-CGBE	Oligo15505	1	0.00311526
C	elegan-A3G-OPTI-CGBE	Oligo15505	1	0.996885
C	YE1-FNLS-BE3	Oligo15515	1	0.5
T	YE1-FNLS-BE3	Oligo15515	1	0.5
C	elgan-OPTI-CGBE	Oligo15594	1	0.666667
T	elgan-OPTI-CGBE	Oligo15594	1	0.333333
C	A3G-CTD-CGBE	Oligo15706	1	0.666667
T	A3G-CTD-CGBE	Oligo15706	1	0.333333
C	elgan-OPTI-CGBE	Oligo15757	1	0.5
G	elgan-OPTI-CGBE	Oligo15757	1	0.5
A	YE1-FNLS-BE3	Oligo15796	1	0.125
C	YE1-FNLS-BE3	Oligo15796	1	0.875
A	A3G-CTD-CGBE	Oligo15842	1	0.111111
C	A3G-CTD-CGBE	Oligo15842	1	0.888889
C	elegan-eA3A-OPTI-CGBE	Oligo15854	1	0.666667
T	elegan-eA3A-OPTI-CGBE	Oligo15854	1	0.333333
A	YE1-FNLS-BE3	Oligo15854	1	0.05
C	YE1-FNLS-BE3	Oligo15854	1	0.775
T	YE1-FNLS-BE3	Oligo15854	1	0.175
C	A3G-CTD-CGBE	Oligo16056	1	0.916667
T	A3G-CTD-CGBE	Oligo16056	1	0.0833333
A	BE3-WT	Oligo16056	1	0.03125
C	BE3-WT	Oligo16056	1	0.96875
A	elegan-A3G-OPTI-CGBE	Oligo161	1	0.333333
C	elegan-A3G-OPTI-CGBE	Oligo161	1	0.666667
C	BE3-WT	Oligo16103	1	0.5
T	BE3-WT	Oligo16103	1	0.5
C	elegan-eA3A-OPTI-CGBE	Oligo16215	1	0.5
T	elegan-eA3A-OPTI-CGBE	Oligo16215	1	0.5
C	elegan-A3G-CTD-OPTI-CGBE	Oligo16220	1	0.333333
G	elegan-A3G-CTD-OPTI-CGBE	Oligo16220	1	0.333333
T	elegan-A3G-CTD-OPTI-CGBE	Oligo16220	1	0.333333
A	elegan-A3G-OPTI-CGBE	Oligo16303	1	0.125
C	elegan-A3G-OPTI-CGBE	Oligo16303	1	0.875
A	YE1-FNLS-BE3	Oligo16303	1	0.111111
C	YE1-FNLS-BE3	Oligo16303	1	0.888889
A	elegan-A3G-CTD-OPTI-CGBE	Oligo16453	1	0.25
C	elegan-A3G-CTD-OPTI-CGBE	Oligo16453	1	0.75
A	elegan-eA3A-OPTI-CGBE	Oligo16472	1	0.5
C	elegan-eA3A-OPTI-CGBE	Oligo16472	1	0.5
C	YE1-FNLS-BE3	Oligo16505	1	0.5
T	YE1-FNLS-BE3	Oligo16505	1	0.5
C	A3G-CTD-CGBE	Oligo16591	1	0.75
G	A3G-CTD-CGBE	Oligo16591	1	0.25
C	A3G-CTD-CGBE	Oligo16753	1	0.666667
T	A3G-CTD-CGBE	Oligo16753	1	0.333333
C	BE3-WT	Oligo16753	1	0.833333
T	BE3-WT	Oligo16753	1	0.166667
C	elegan-eA3A-OPTI-CGBE	Oligo16756	1	0.5
T	elegan-eA3A-OPTI-CGBE	Oligo16756	1	0.5
A	elegan-eA3A-OPTI-CGBE	Oligo16774	1	0.166667
C	elegan-eA3A-OPTI-CGBE	Oligo16774	1	0.833333
C	YE1-FNLS-CGBE	Oligo1681	1	0.5
G	YE1-FNLS-CGBE	Oligo1681	1	0.5
C	BE3-WT	Oligo1681	1	0.5
T	BE3-WT	Oligo1681	1	0.5
C	elegan-eA3A-OPTI-CGBE	Oligo1682	1	0.5
G	elegan-eA3A-OPTI-CGBE	Oligo1682	1	0.5
C	A3G-CGBE	Oligo16851	1	0.5
T	A3G-CGBE	Oligo16851	1	0.5
C	elegan-eA3A-OPTI-CGBE	Oligo16851	1	0.5
T	elegan-eA3A-OPTI-CGBE	Oligo16851	1	0.5
C	elgan-OPTI-CGBE	Oligo16916	1	0.888889
G	elgan-OPTI-CGBE	Oligo16916	1	0.111111
A	BE3-WT	Oligo17106	1	0.1
C	BE3-WT	Oligo17106	1	0.8
G	BE3-WT	Oligo17106	1	0.1
A	eA3A-FNLS-CGBE	Oligo17108	1	0.333333
C	eA3A-FNLS-CGBE	Oligo17108	1	0.666667
C	elegan-eA3A-OPTI-CGBE	Oligo17208	1	0.75
G	elegan-eA3A-OPTI-CGBE	Oligo17208	1	0.25
C	elegan-A3G-OPTI-CGBE	Oligo17208	1	0.75
T	elegan-A3G-OPTI-CGBE	Oligo17208	1	0.25
A	A3G-CTD-CGBE	Oligo17257	1	0.25
C	A3G-CTD-CGBE	Oligo17257	1	0.75
C	elegan-A3G-OPTI-CGBE	Oligo17337	1	0.9375
T	elegan-A3G-OPTI-CGBE	Oligo17337	1	0.0625
A	YE1-FNLS-BE3	Oligo17346	1	0.5
C	YE1-FNLS-BE3	Oligo17346	1	0.5
A	YE1-FNLS-CGBE	Oligo17502	1	0.5
C	YE1-FNLS-CGBE	Oligo17502	1	0.5
C	eA3A-FNLS-CGBE	Oligo17520	1	0.75
G	eA3A-FNLS-CGBE	Oligo17520	1	0.25
C	BE3-WT	Oligo17736	1	0.666667
T	BE3-WT	Oligo17736	1	0.333333
C	elegan-eA3A-OPTI-CGBE	Oligo17755	1	0.666667
G	elegan-eA3A-OPTI-CGBE	Oligo17755	1	0.333333
A	A3G-CTD-CGBE	Oligo18117	1	0.0416667
C	A3G-CTD-CGBE	Oligo18117	1	0.875
G	A3G-CTD-CGBE	Oligo18117	1	0.0833333
C	BE3-WT	Oligo18167	1	0.75
G	BE3-WT	Oligo18167	1	0.25
C	A3G-CGBE	Oligo18169	1	0.666667
T	A3G-CGBE	Oligo18169	1	0.333333
A	elegan-A3G-CTD-OPTI-CGBE	Oligo18179	1	0.333333
C	elegan-A3G-CTD-OPTI-CGBE	Oligo18179	1	0.666667
A	elegan-A3G-OPTI-CGBE	Oligo18247	1	0.333333
C	elegan-A3G-OPTI-CGBE	Oligo18247	1	0.666667
C	elgan-OPTI-CGBE	Oligo18308	1	0.5
G	elgan-OPTI-CGBE	Oligo18308	1	0.5
C	A3G-CGBE	Oligo18330	1	0.5
T	A3G-CGBE	Oligo18330	1	0.5
A	elegan-eA3A-OPTI-CGBE	Oligo18330	1	0.333333
C	elegan-eA3A-OPTI-CGBE	Oligo18330	1	0.666667
C	elegan-A3G-OPTI-CGBE	Oligo18343	1	0.861111
G	elegan-A3G-OPTI-CGBE	Oligo18343	1	0.138889
A	YE1-FNLS-BE3	Oligo18343	1	0.25
C	YE1-FNLS-BE3	Oligo18343	1	0.625
T	YE1-FNLS-BE3	Oligo18343	1	0.125
C	eA3A-FNLS-CGBE	Oligo18382	1	0.666667
T	eA3A-FNLS-CGBE	Oligo18382	1	0.333333
A	A3G-CGBE	Oligo18390	1	0.333333
C	A3G-CGBE	Oligo18390	1	0.666667
C	YE1-FNLS-BE3	Oligo1842	1	0.833333
T	YE1-FNLS-BE3	Oligo1842	1	0.166667
C	elgan-OPTI-CGBE	Oligo18423	1	0.5
T	elgan-OPTI-CGBE	Oligo18423	1	0.5
A	elgan-OPTI-CGBE	Oligo18434	1	0.25
C	elgan-OPTI-CGBE	Oligo18434	1	0.75
C	BE4max	Oligo18434	1	0.833333
G	BE4max	Oligo18434	1	0.166667
C	YE1-FNLS-CGBE	Oligo18456	1	0.5
T	YE1-FNLS-CGBE	Oligo18456	1	0.5
C	BE4max	Oligo18513	1	0.988636
T	BE4max	Oligo18513	1	0.0113636
C	elgan-OPTI-CGBE	Oligo18570	1	0.5
T	elgan-OPTI-CGBE	Oligo18570	1	0.5
C	BE3-WT	Oligo18570	1	0.5
T	BE3-WT	Oligo18570	1	0.5
C	A3G-CTD-CGBE	Oligo18655	1	0.888889
T	A3G-CTD-CGBE	Oligo18655	1	0.111111
C	elegan-eA3A-OPTI-CGBE	Oligo18655	1	0.833333
T	elegan-eA3A-OPTI-CGBE	Oligo18655	1	0.166667
C	YE1-FNLS-BE3	Oligo18655	1	0.95
T	YE1-FNLS-BE3	Oligo18655	1	0.05
A	elegan-A3G-OPTI-CGBE	Oligo18694	1	0.375
C	elegan-A3G-OPTI-CGBE	Oligo18694	1	0.625
A	elegan-A3G-CTD-OPTI-CGBE	Oligo18694	1	0.333333
C	elegan-A3G-CTD-OPTI-CGBE	Oligo18694	1	0.333333
G	elegan-A3G-CTD-OPTI-CGBE	Oligo18694	1	0.333333
A	A3G-CTD-CGBE	Oligo18770	1	0.5
C	A3G-CTD-CGBE	Oligo18770	1	0.5
C	A3G-CTD-CGBE	Oligo18889	1	0.5
G	A3G-CTD-CGBE	Oligo18889	1	0.5
C	elegan-A3G-CTD-OPTI-CGBE	Oligo18898	1	0.833333
G	elegan-A3G-CTD-OPTI-CGBE	Oligo18898	1	0.166667
C	eA3A-FNLS-CGBE	Oligo18933	1	0.5
T	eA3A-FNLS-CGBE	Oligo18933	1	0.5
C	A3G-CGBE	Oligo18970	1	0.666667
G	A3G-CGBE	Oligo18970	1	0.333333
C	A3G-CTD-CGBE	Oligo18971	1	0.666667
T	A3G-CTD-CGBE	Oligo18971	1	0.333333
C	BE3-WT	Oligo19075	1	0.833333
T	BE3-WT	Oligo19075	1	0.166667
C	eA3A-FNLS-CGBE	Oligo19092	1	0.958333
T	eA3A-FNLS-CGBE	Oligo19092	1	0.0416667
C	elgan-OPTI-CGBE	Oligo19092	1	0.96875
T	elgan-OPTI-CGBE	Oligo19092	1	0.03125
C	BE3-WT	Oligo19092	1	0.925926
T	BE3-WT	Oligo19092	1	0.0740741
C	BE3-WT	Oligo19103	1	0.666667
G	BE3-WT	Oligo19103	1	0.333333
C	BE3-WT	Oligo1944	1	0.8
G	BE3-WT	Oligo1944	1	0.2
C	elegan-eA3A-OPTI-CGBE	Oligo1947	1	0.5
T	elegan-eA3A-OPTI-CGBE	Oligo1947	1	0.5
C	YE1-FNLS-BE3	Oligo1948	1	0.5
G	YE1-FNLS-BE3	Oligo1948	1	0.5
C	YE1-FNLS-BE3	Oligo19551	1	0.75
G	YE1-FNLS-BE3	Oligo19551	1	0.25
C	A3G-CGBE	Oligo19667	1	0.833333
T	A3G-CGBE	Oligo19667	1	0.166667
A	A3G-CGBE	Oligo19721	1	0.25
C	A3G-CGBE	Oligo19721	1	0.75
A	BE4max	Oligo19770	1	0.00757576
C	BE4max	Oligo19770	1	0.992424
C	YE1-FNLS-BE3	Oligo19775	1	0.75
T	YE1-FNLS-BE3	Oligo19775	1	0.25
C	YE1-FNLS-BE3	Oligo19883	1	0.5
T	YE1-FNLS-BE3	Oligo19883	1	0.5
C	eA3A-FNLS-CGBE	Oligo199	1	0.833333
T	eA3A-FNLS-CGBE	Oligo199	1	0.166667
C	elegan-A3G-CTD-OPTI-CGBE	Oligo199	1	0.916667
T	elegan-A3G-CTD-OPTI-CGBE	Oligo199	1	0.0833333
A	YE1-FNLS-BE3	Oligo199	1	0.333333
C	YE1-FNLS-BE3	Oligo199	1	0.666667
C	BE4max	Oligo199	1	0.5
T	BE4max	Oligo199	1	0.5
A	elegan-A3G-OPTI-CGBE	Oligo20053	1	0.333333
C	elegan-A3G-OPTI-CGBE	Oligo20053	1	0.666667
C	A3G-CTD-CGBE	Oligo20057	1	0.666667
G	A3G-CTD-CGBE	Oligo20057	1	0.333333
A	YE1-FNLS-BE3	Oligo20138	1	0.25
C	YE1-FNLS-BE3	Oligo20138	1	0.75
C	elgan-OPTI-CGBE	Oligo20327	1	0.75
T	elgan-OPTI-CGBE	Oligo20327	1	0.25
C	BE3-WT	Oligo20504	1	0.5
T	BE3-WT	Oligo20504	1	0.5
C	YE1-FNLS-BE3	Oligo20513	1	0.833333
T	YE1-FNLS-BE3	Oligo20513	1	0.166667
A	YE1-FNLS-CGBE	Oligo20572	1	0.25
C	YE1-FNLS-CGBE	Oligo20572	1	0.75
A	eA3A-FNLS-CGBE	Oligo20572	1	0.25
C	eA3A-FNLS-CGBE	Oligo20572	1	0.75
C	BE3-WT	Oligo20626	1	0.625
G	BE3-WT	Oligo20626	1	0.375
A	YE1-FNLS-BE3	Oligo20776	1	0.25
C	YE1-FNLS-BE3	Oligo20776	1	0.75
C	YE1-FNLS-BE3	Oligo20891	1	0.962963
T	YE1-FNLS-BE3	Oligo20891	1	0.037037
C	elgan-OPTI-CGBE	Oligo2103	1	0.75
G	elgan-OPTI-CGBE	Oligo2103	1	0.25
C	BE4max	Oligo21208	1	0.666667
T	BE4max	Oligo21208	1	0.333333
A	elgan-OPTI-CGBE	Oligo21232	1	0.5
C	elgan-OPTI-CGBE	Oligo21232	1	0.5
C	elgan-OPTI-CGBE	Oligo21272	1	0.916667
T	elgan-OPTI-CGBE	Oligo21272	1	0.0833333
C	elegan-eA3A-OPTI-CGBE	Oligo21515	1	0.5
T	elegan-eA3A-OPTI-CGBE	Oligo21515	1	0.5
C	BE3-WT	Oligo21557	1	0.833333
T	BE3-WT	Oligo21557	1	0.166667
C	elegan-eA3A-OPTI-CGBE	Oligo21578	1	0.5
G	elegan-eA3A-OPTI-CGBE	Oligo21578	1	0.5
A	elgan-OPTI-CGBE	Oligo21669	1	0.5
C	elgan-OPTI-CGBE	Oligo21669	1	0.5
A	elegan-eA3A-OPTI-CGBE	Oligo21766	1	0.5
C	elegan-eA3A-OPTI-CGBE	Oligo21766	1	0.5
C	YE1-FNLS-CGBE	Oligo21770	1	0.987013
G	YE1-FNLS-CGBE	Oligo21770	1	0.012987
C	YE1-FNLS-BE3	Oligo21793	1	0.5
T	YE1-FNLS-BE3	Oligo21793	1	0.5
A	elegan-eA3A-OPTI-CGBE	Oligo21823	1	0.5
C	elegan-eA3A-OPTI-CGBE	Oligo21823	1	0.5
C	BE3-WT	Oligo21859	1	0.5
T	BE3-WT	Oligo21859	1	0.5
C	BE3-WT	Oligo21984	1	0.5
T	BE3-WT	Oligo21984	1	0.5
A	elgan-OPTI-CGBE	Oligo21985	1	0.5
C	elgan-OPTI-CGBE	Oligo21985	1	0.5
C	YE1-FNLS-BE3	Oligo2216	1	0.5
T	YE1-FNLS-BE3	Oligo2216	1	0.5
C	YE1-FNLS-CGBE	Oligo22161	1	0.666667
G	YE1-FNLS-CGBE	Oligo22161	1	0.333333
C	BE3-WT	Oligo22161	1	0.5
T	BE3-WT	Oligo22161	1	0.5
A	A3G-CTD-CGBE	Oligo22234	1	0.25
C	A3G-CTD-CGBE	Oligo22234	1	0.75
C	elegan-eA3A-OPTI-CGBE	Oligo22234	1	0.944444
G	elegan-eA3A-OPTI-CGBE	Oligo22234	1	0.0555556
C	eA3A-FNLS-CGBE	Oligo22245	1	0.994737
T	eA3A-FNLS-CGBE	Oligo22245	1	0.00526316
C	YE1-FNLS-BE3	Oligo22251	1	0.5
G	YE1-FNLS-BE3	Oligo22251	1	0.5
A	A3G-CGBE	Oligo22280	1	0.333333
C	A3G-CGBE	Oligo22280	1	0.666667
C	BE3-WT	Oligo22315	1	0.888889
T	BE3-WT	Oligo22315	1	0.111111
C	elegan-A3G-CTD-OPTI-CGBE	Oligo22413	1	0.944444
G	elegan-A3G-CTD-OPTI-CGBE	Oligo22413	1	0.0555556
C	YE1-FNLS-BE3	Oligo22413	1	0.888889
G	YE1-FNLS-BE3	Oligo22413	1	0.111111
C	A3G-CGBE	Oligo22535	1	0.333333
T	A3G-CGBE	Oligo22535	1	0.666667
C	A3G-CTD-CGBE	Oligo2274	1	0.833333
T	A3G-CTD-CGBE	Oligo2274	1	0.166667
C	elegan-eA3A-OPTI-CGBE	Oligo2274	1	0.75
T	elegan-eA3A-OPTI-CGBE	Oligo2274	1	0.25
C	elegan-eA3A-OPTI-CGBE	Oligo22823	1	0.666667
G	elegan-eA3A-OPTI-CGBE	Oligo22823	1	0.333333
C	A3G-CTD-CGBE	Oligo23200	1	0.5
T	A3G-CTD-CGBE	Oligo23200	1	0.5
A	elegan-A3G-OPTI-CGBE	Oligo23220	1	0.5
C	elegan-A3G-OPTI-CGBE	Oligo23220	1	0.5
C	BE3-WT	Oligo23220	1	0.5
T	BE3-WT	Oligo23220	1	0.5
C	elegan-eA3A-OPTI-CGBE	Oligo23290	1	0.833333
T	elegan-eA3A-OPTI-CGBE	Oligo23290	1	0.166667
C	A3G-CGBE	Oligo2331	1	0.833333
G	A3G-CGBE	Oligo2331	1	0.166667
C	elgan-OPTI-CGBE	Oligo2331	1	0.666667
G	elgan-OPTI-CGBE	Oligo2331	1	0.333333
C	YE1-FNLS-CGBE	Oligo23322	1	0.5
G	YE1-FNLS-CGBE	Oligo23322	1	0.5
C	BE3-WT	Oligo23322	1	0.875
T	BE3-WT	Oligo23322	1	0.125
C	BE4max	Oligo2347	1	0.75
G	BE4max	Oligo2347	1	0.25
C	elegan-A3G-CTD-OPTI-CGBE	Oligo23474	1	0.5
T	elegan-A3G-CTD-OPTI-CGBE	Oligo23474	1	0.5
C	elgan-OPTI-CGBE	Oligo23500	1	0.5
T	elgan-OPTI-CGBE	Oligo23500	1	0.5
C	elegan-eA3A-OPTI-CGBE	Oligo23626	1	0.666667
T	elegan-eA3A-OPTI-CGBE	Oligo23626	1	0.333333
C	YE1-FNLS-BE3	Oligo2366	1	0.5
G	YE1-FNLS-BE3	Oligo2366	1	0.5
C	YE1-FNLS-CGBE	Oligo23702	1	0.583333
T	YE1-FNLS-CGBE	Oligo23702	1	0.416667
C	elgan-OPTI-CGBE	Oligo23702	1	0.96875
T	elgan-OPTI-CGBE	Oligo23702	1	0.03125
C	elegan-eA3A-OPTI-CGBE	Oligo23702	1	0.75
T	elegan-eA3A-OPTI-CGBE	Oligo23702	1	0.25
C	elegan-A3G-OPTI-CGBE	Oligo23702	1	0.916667
T	elegan-A3G-OPTI-CGBE	Oligo23702	1	0.0833333
C	elegan-A3G-CTD-OPTI-CGBE	Oligo23702	1	0.833333
T	elegan-A3G-CTD-OPTI-CGBE	Oligo23702	1	0.166667
C	elgan-OPTI-CGBE	Oligo2372	1	0.666667
T	elgan-OPTI-CGBE	Oligo2372	1	0.333333
C	YE1-FNLS-BE3	Oligo23758	1	0.833333
G	YE1-FNLS-BE3	Oligo23758	1	0.166667
A	elegan-A3G-CTD-OPTI-CGBE	Oligo23780	1	0.1
C	elegan-A3G-CTD-OPTI-CGBE	Oligo23780	1	0.9
C	YE1-FNLS-CGBE	Oligo23898	1	0.5
T	YE1-FNLS-CGBE	Oligo23898	1	0.5
A	elegan-A3G-OPTI-CGBE	Oligo23898	1	0.0119048
C	elegan-A3G-OPTI-CGBE	Oligo23898	1	0.988095
C	elegan-eA3A-OPTI-CGBE	Oligo23928	1	0.75
T	elegan-eA3A-OPTI-CGBE	Oligo23928	1	0.25
C	elegan-A3G-OPTI-CGBE	Oligo24214	1	0.833333
G	elegan-A3G-OPTI-CGBE	Oligo24214	1	0.166667
A	eA3A-FNLS-CGBE	Oligo24385	1	0.5
C	eA3A-FNLS-CGBE	Oligo24385	1	0.5
A	elgan-OPTI-CGBE	Oligo24446	1	0.25
C	elgan-OPTI-CGBE	Oligo24446	1	0.75
C	elegan-A3G-CTD-OPTI-CGBE	Oligo24446	1	0.972222
T	elegan-A3G-CTD-OPTI-CGBE	Oligo24446	1	0.0277778
A	elegan-A3G-OPTI-CGBE	Oligo24464	1	0.75
C	elegan-A3G-OPTI-CGBE	Oligo24464	1	0.25
C	elgan-OPTI-CGBE	Oligo2463	1	0.75
G	elgan-OPTI-CGBE	Oligo2463	1	0.25
A	A3G-CGBE	Oligo25023	1	0.0133333
C	A3G-CGBE	Oligo25023	1	0.986667
C	BE3-WT	Oligo25212	1	0.833333
G	BE3-WT	Oligo25212	1	0.166667
A	elgan-OPTI-CGBE	Oligo25218	1	0.0116279
C	elgan-OPTI-CGBE	Oligo25218	1	0.988372
A	eA3A-FNLS-CGBE	Oligo25251	1	0.25
C	eA3A-FNLS-CGBE	Oligo25251	1	0.75
C	BE3-WT	Oligo25273	1	0.666667
T	BE3-WT	Oligo25273	1	0.333333
C	BE4max	Oligo25273	1	0.25
T	BE4max	Oligo25273	1	0.75
A	A3G-CGBE	Oligo25339	1	0.25
C	A3G-CGBE	Oligo25339	1	0.75
C	eA3A-FNLS-CGBE	Oligo25397	1	0.958333
T	eA3A-FNLS-CGBE	Oligo25397	1	0.0416667
A	A3G-CTD-CGBE	Oligo25563	1	0.25
C	A3G-CTD-CGBE	Oligo25563	1	0.75
A	A3G-CTD-CGBE	Oligo25730	1	0.5
C	A3G-CTD-CGBE	Oligo25730	1	0.5
C	eA3A-FNLS-CGBE	Oligo25749	1	0.666667
G	eA3A-FNLS-CGBE	Oligo25749	1	0.333333
C	A3G-CTD-CGBE	Oligo25749	1	0.9
G	A3G-CTD-CGBE	Oligo25749	1	0.1
C	elegan-eA3A-OPTI-CGBE	Oligo25857	1	0.75
T	elegan-eA3A-OPTI-CGBE	Oligo25857	1	0.25
C	BE3-WT	Oligo25927	1	0.833333
T	BE3-WT	Oligo25927	1	0.166667
C	BE4max	Oligo25927	1	0.5
T	BE4max	Oligo25927	1	0.5
C	eA3A-FNLS-CGBE	Oligo25959	1	0.5
G	eA3A-FNLS-CGBE	Oligo25959	1	0.5
C	elgan-OPTI-CGBE	Oligo26163	1	0.888889
G	elgan-OPTI-CGBE	Oligo26163	1	0.111111
C	A3G-CGBE	Oligo26196	1	0.75
G	A3G-CGBE	Oligo26196	1	0.25
C	elgan-OPTI-CGBE	Oligo26246	1	0.5
G	elgan-OPTI-CGBE	Oligo26246	1	0.5
C	YE1-FNLS-CGBE	Oligo26255	1	0.75
T	YE1-FNLS-CGBE	Oligo26255	1	0.25
A	A3G-CTD-CGBE	Oligo26255	1	0.5
C	A3G-CTD-CGBE	Oligo26255	1	0.5
C	BE3-WT	Oligo26291	1	0.989247
T	BE3-WT	Oligo26291	1	0.0107527
A	A3G-CGBE	Oligo2631	1	0.166667
C	A3G-CGBE	Oligo2631	1	0.833333
A	elegan-eA3A-OPTI-CGBE	Oligo2631	1	0.333333
C	elegan-eA3A-OPTI-CGBE	Oligo2631	1	0.666667
A	BE4max	Oligo2631	1	0.25
C	BE4max	Oligo2631	1	0.75
C	eA3A-FNLS-CGBE	Oligo26323	1	0.5
T	eA3A-FNLS-CGBE	Oligo26323	1	0.5
A	YE1-FNLS-CGBE	Oligo26400	1	0.5
C	YE1-FNLS-CGBE	Oligo26400	1	0.5
A	elegan-A3G-CTD-OPTI-CGBE	Oligo26400	1	0.5
C	elegan-A3G-CTD-OPTI-CGBE	Oligo26400	1	0.5
A	eA3A-FNLS-CGBE	Oligo26483	1	0.222222
C	eA3A-FNLS-CGBE	Oligo26483	1	0.666667
T	eA3A-FNLS-CGBE	Oligo26483	1	0.111111
A	A3G-CGBE	Oligo26483	1	0.25
C	A3G-CGBE	Oligo26483	1	0.75
A	A3G-CTD-CGBE	Oligo26483	1	0.166667
C	A3G-CTD-CGBE	Oligo26483	1	0.833333
A	elgan-OPTI-CGBE	Oligo26483	1	0.5
C	elgan-OPTI-CGBE	Oligo26483	1	0.5
A	elegan-eA3A-OPTI-CGBE	Oligo26483	1	0.25
C	elegan-eA3A-OPTI-CGBE	Oligo26483	1	0.75
A	elegan-A3G-OPTI-CGBE	Oligo26483	1	0.333333
C	elegan-A3G-OPTI-CGBE	Oligo26483	1	0.666667
C	elgan-OPTI-CGBE	Oligo26580	1	0.5
G	elgan-OPTI-CGBE	Oligo26580	1	0.5
C	elegan-eA3A-OPTI-CGBE	Oligo26581	1	0.875
T	elegan-eA3A-OPTI-CGBE	Oligo26581	1	0.125
C	BE4max	Oligo26581	1	0.833333
T	BE4max	Oligo26581	1	0.166667
C	A3G-CTD-CGBE	Oligo26640	1	0.75
G	A3G-CTD-CGBE	Oligo26640	1	0.25
C	elegan-eA3A-OPTI-CGBE	Oligo26640	1	0.8
G	elegan-eA3A-OPTI-CGBE	Oligo26640	1	0.2
A	BE3-WT	Oligo26721	1	0.5
C	BE3-WT	Oligo26721	1	0.5
C	elgan-OPTI-CGBE	Oligo26778	1	0.980392
G	elgan-OPTI-CGBE	Oligo26778	1	0.0196078
A	BE3-WT	Oligo26778	1	0.0555556
C	BE3-WT	Oligo26778	1	0.944444
A	eA3A-FNLS-CGBE	Oligo26903	1	0.5
C	eA3A-FNLS-CGBE	Oligo26903	1	0.5
C	elegan-A3G-OPTI-CGBE	Oligo26940	1	0.833333
G	elegan-A3G-OPTI-CGBE	Oligo26940	1	0.166667
G	A3G-CGBE	Oligo27132	1	0.02
T	A3G-CGBE	Oligo27132	1	0.98
C	elegan-eA3A-OPTI-CGBE	Oligo27132	1	0.5
T	elegan-eA3A-OPTI-CGBE	Oligo27132	1	0.5
C	elegan-A3G-OPTI-CGBE	Oligo27132	1	0.5
T	elegan-A3G-OPTI-CGBE	Oligo27132	1	0.5
A	A3G-CGBE	Oligo27151	1	0.111111
C	A3G-CGBE	Oligo27151	1	0.888889
A	elgan-OPTI-CGBE	Oligo27151	1	0.0833333
C	elgan-OPTI-CGBE	Oligo27151	1	0.916667
C	elegan-A3G-OPTI-CGBE	Oligo27272	1	0.5
G	elegan-A3G-OPTI-CGBE	Oligo27272	1	0.5
C	elgan-OPTI-CGBE	Oligo27275	1	0.875
T	elgan-OPTI-CGBE	Oligo27275	1	0.125
C	YE1-FNLS-BE3	Oligo27392	1	0.75
G	YE1-FNLS-BE3	Oligo27392	1	0.25
C	BE3-WT	Oligo27431	1	0.75
T	BE3-WT	Oligo27431	1	0.25
C	A3G-CTD-CGBE	Oligo27434	1	0.75
G	A3G-CTD-CGBE	Oligo27434	1	0.25
A	A3G-CGBE	Oligo27461	1	0.0333333
C	A3G-CGBE	Oligo27461	1	0.966667
C	A3G-CTD-CGBE	Oligo27462	1	0.952381
T	A3G-CTD-CGBE	Oligo27462	1	0.047619
A	YE1-FNLS-BE3	Oligo27571	1	0.0666667
C	YE1-FNLS-BE3	Oligo27571	1	0.933333
A	BE4max	Oligo27571	1	0.75
C	BE4max	Oligo27571	1	0.25
C	YE1-FNLS-BE3	Oligo27600	1	0.5
G	YE1-FNLS-BE3	Oligo27600	1	0.5
A	BE4max	Oligo27655	1	0.166667
C	BE4max	Oligo27655	1	0.833333
C	YE1-FNLS-BE3	Oligo27669	1	0.666667
G	YE1-FNLS-BE3	Oligo27669	1	0.333333
C	A3G-CGBE	Oligo27704	1	0.993243
G	A3G-CGBE	Oligo27704	1	0.00675676
C	A3G-CTD-CGBE	Oligo2781	1	0.8
T	A3G-CTD-CGBE	Oligo2781	1	0.2
A	BE3-WT	Oligo27966	1	0.5
C	BE3-WT	Oligo27966	1	0.5
C	BE3-WT	Oligo27974	1	0.75
T	BE3-WT	Oligo27974	1	0.25
A	YE1-FNLS-CGBE	Oligo28175	1	0.8
C	YE1-FNLS-CGBE	Oligo28175	1	0.2
A	A3G-CGBE	Oligo28175	1	0.166667
C	A3G-CGBE	Oligo28175	1	0.833333
A	A3G-CTD-CGBE	Oligo28175	1	0.5
C	A3G-CTD-CGBE	Oligo28175	1	0.5
A	elgan-OPTI-CGBE	Oligo28175	1	0.75
C	elgan-OPTI-CGBE	Oligo28175	1	0.25
A	elegan-A3G-CTD-OPTI-CGBE	Oligo28175	1	0.666667
C	elegan-A3G-CTD-OPTI-CGBE	Oligo28175	1	0.333333
C	YE1-FNLS-BE3	Oligo28276	1	0.666667
G	YE1-FNLS-BE3	Oligo28276	1	0.333333
C	YE1-FNLS-BE3	Oligo28448	1	0.666667
T	YE1-FNLS-BE3	Oligo28448	1	0.333333
C	elegan-A3G-CTD-OPTI-CGBE	Oligo2847	1	0.75
G	elegan-A3G-CTD-OPTI-CGBE	Oligo2847	1	0.25
C	elegan-A3G-OPTI-CGBE	Oligo28611	1	0.5
T	elegan-A3G-OPTI-CGBE	Oligo28611	1	0.5
C	A3G-CTD-CGBE	Oligo28636	1	0.75
T	A3G-CTD-CGBE	Oligo28636	1	0.25
C	BE3-WT	Oligo28636	1	0.6
T	BE3-WT	Oligo28636	1	0.4
C	BE3-WT	Oligo28729	1	0.833333
T	BE3-WT	Oligo28729	1	0.166667
C	elegan-eA3A-OPTI-CGBE	Oligo28732	1	0.6
G	elegan-eA3A-OPTI-CGBE	Oligo28732	1	0.333333
T	elegan-eA3A-OPTI-CGBE	Oligo28732	1	0.0666667
C	BE3-WT	Oligo28732	1	0.666667
T	BE3-WT	Oligo28732	1	0.333333
C	BE4max	Oligo28732	1	0.75
T	BE4max	Oligo28732	1	0.25
C	elegan-A3G-CTD-OPTI-CGBE	Oligo28769	1	0.666667
T	elegan-A3G-CTD-OPTI-CGBE	Oligo28769	1	0.333333
C	YE1-FNLS-BE3	Oligo28853	1	0.833333
T	YE1-FNLS-BE3	Oligo28853	1	0.166667
C	A3G-CGBE	Oligo28874	1	0.944444
T	A3G-CGBE	Oligo28874	1	0.0555556
C	A3G-CGBE	Oligo28970	1	0.995781
T	A3G-CGBE	Oligo28970	1	0.00421941
A	YE1-FNLS-BE3	Oligo28970	1	0.5
T	YE1-FNLS-BE3	Oligo28970	1	0.5
A	elgan-OPTI-CGBE	Oligo28974	1	0.0833333
C	elgan-OPTI-CGBE	Oligo28974	1	0.916667
C	A3G-CTD-CGBE	Oligo29021	1	0.666667
T	A3G-CTD-CGBE	Oligo29021	1	0.333333
C	BE3-WT	Oligo29144	1	0.666667
T	BE3-WT	Oligo29144	1	0.333333
C	YE1-FNLS-CGBE	Oligo29147	1	0.5
G	YE1-FNLS-CGBE	Oligo29147	1	0.5
C	BE3-WT	Oligo29208	1	0.5
T	BE3-WT	Oligo29208	1	0.5
C	elegan-eA3A-OPTI-CGBE	Oligo29217	1	0.5
T	elegan-eA3A-OPTI-CGBE	Oligo29217	1	0.5
C	elegan-A3G-CTD-OPTI-CGBE	Oligo2923	1	0.75
G	elegan-A3G-CTD-OPTI-CGBE	Oligo2923	1	0.25
C	elegan-A3G-CTD-OPTI-CGBE	Oligo29236	1	0.666667
G	elegan-A3G-CTD-OPTI-CGBE	Oligo29236	1	0.333333
C	elegan-A3G-CTD-OPTI-CGBE	Oligo29298	1	0.933333
G	elegan-A3G-CTD-OPTI-CGBE	Oligo29298	1	0.0666667
C	BE3-WT	Oligo29303	1	0.5
T	BE3-WT	Oligo29303	1	0.5
C	elgan-OPTI-CGBE	Oligo29620	1	0.666667
G	elgan-OPTI-CGBE	Oligo29620	1	0.333333
C	BE3-WT	Oligo29683	1	0.75
T	BE3-WT	Oligo29683	1	0.25
C	A3G-CGBE	Oligo29711	1	0.888889
T	A3G-CGBE	Oligo29711	1	0.111111
C	elgan-OPTI-CGBE	Oligo29873	1	0.933333
G	elgan-OPTI-CGBE	Oligo29873	1	0.0666667
C	YE1-FNLS-BE3	Oligo29873	1	0.5
T	YE1-FNLS-BE3	Oligo29873	1	0.5
A	elegan-eA3A-OPTI-CGBE	Oligo299	1	0.333333
C	elegan-eA3A-OPTI-CGBE	Oligo299	1	0.666667
A	elegan-A3G-CTD-OPTI-CGBE	Oligo29953	1	0.00561798
C	elegan-A3G-CTD-OPTI-CGBE	Oligo29953	1	0.994382
C	BE4max	Oligo30109	1	0.5
T	BE4max	Oligo30109	1	0.5
C	elegan-A3G-CTD-OPTI-CGBE	Oligo30267	1	0.985401
G	elegan-A3G-CTD-OPTI-CGBE	Oligo30267	1	0.0145985
C	YE1-FNLS-BE3	Oligo3032	1	0.833333
G	YE1-FNLS-BE3	Oligo3032	1	0.166667
C	A3G-CGBE	Oligo30337	1	0.916667
G	A3G-CGBE	Oligo30337	1	0.0833333
C	elegan-eA3A-OPTI-CGBE	Oligo30337	1	0.666667
T	elegan-eA3A-OPTI-CGBE	Oligo30337	1	0.333333
C	elgan-OPTI-CGBE	Oligo30355	1	0.833333
G	elgan-OPTI-CGBE	Oligo30355	1	0.166667
C	elegan-eA3A-OPTI-CGBE	Oligo30420	1	0.75
T	elegan-eA3A-OPTI-CGBE	Oligo30420	1	0.25
A	elgan-OPTI-CGBE	Oligo30609	1	0.5
C	elgan-OPTI-CGBE	Oligo30609	1	0.5
C	A3G-CTD-CGBE	Oligo30624	1	0.5
T	A3G-CTD-CGBE	Oligo30624	1	0.5
A	YE1-FNLS-BE3	Oligo30627	1	0.5
C	YE1-FNLS-BE3	Oligo30627	1	0.5
A	elegan-A3G-CTD-OPTI-CGBE	Oligo30698	1	0.666667
C	elegan-A3G-CTD-OPTI-CGBE	Oligo30698	1	0.333333
C	elgan-OPTI-CGBE	Oligo30871	1	0.75
G	elgan-OPTI-CGBE	Oligo30871	1	0.25
C	BE3-WT	Oligo30891	1	0.5
T	BE3-WT	Oligo30891	1	0.5
C	BE3-WT	Oligo30893	1	0.97619
T	BE3-WT	Oligo30893	1	0.0238095
C	A3G-CTD-CGBE	Oligo30950	1	0.5
T	A3G-CTD-CGBE	Oligo30950	1	0.5
A	YE1-FNLS-CGBE	Oligo30958	1	0.5
C	YE1-FNLS-CGBE	Oligo30958	1	0.5
C	A3G-CTD-CGBE	Oligo30972	1	0.944444
T	A3G-CTD-CGBE	Oligo30972	1	0.0555556
C	elgan-OPTI-CGBE	Oligo30972	1	0.833333
T	elgan-OPTI-CGBE	Oligo30972	1	0.166667
C	elegan-A3G-OPTI-CGBE	Oligo30972	1	0.851852
T	elegan-A3G-OPTI-CGBE	Oligo30972	1	0.148148
C	elegan-A3G-CTD-OPTI-CGBE	Oligo30972	1	0.75
T	elegan-A3G-CTD-OPTI-CGBE	Oligo30972	1	0.25
C	BE3-WT	Oligo30972	1	0.5
T	BE3-WT	Oligo30972	1	0.5
C	BE4max	Oligo30972	1	0.833333
T	BE4max	Oligo30972	1	0.166667
A	A3G-CTD-CGBE	Oligo31049	1	0.0416667
C	A3G-CTD-CGBE	Oligo31049	1	0.958333
C	BE4max	Oligo31116	1	0.5
T	BE4max	Oligo31116	1	0.5
C	BE3-WT	Oligo3112	1	0.666667
G	BE3-WT	Oligo3112	1	0.333333
C	elegan-A3G-OPTI-CGBE	Oligo31310	1	0.5
G	elegan-A3G-OPTI-CGBE	Oligo31310	1	0.5
C	A3G-CGBE	Oligo31356	1	0.5
G	A3G-CGBE	Oligo31356	1	0.5
C	elegan-eA3A-OPTI-CGBE	Oligo31368	1	0.5
T	elegan-eA3A-OPTI-CGBE	Oligo31368	1	0.5
C	BE3-WT	Oligo31436	1	0.666667
G	BE3-WT	Oligo31436	1	0.333333
C	elegan-A3G-CTD-OPTI-CGBE	Oligo31455	1	0.5
T	elegan-A3G-CTD-OPTI-CGBE	Oligo31455	1	0.5
C	elegan-eA3A-OPTI-CGBE	Oligo31569	1	0.666667
T	elegan-eA3A-OPTI-CGBE	Oligo31569	1	0.333333
C	BE4max	Oligo3160	1	0.5
T	BE4max	Oligo3160	1	0.5
C	BE3-WT	Oligo3175	1	0.666667
T	BE3-WT	Oligo3175	1	0.333333
A	elegan-A3G-CTD-OPTI-CGBE	Oligo31798	1	0.111111
C	elegan-A3G-CTD-OPTI-CGBE	Oligo31798	1	0.888889
C	A3G-CGBE	Oligo31825	1	0.8
T	A3G-CGBE	Oligo31825	1	0.2
A	YE1-FNLS-BE3	Oligo31978	1	0.5
C	YE1-FNLS-BE3	Oligo31978	1	0.5
C	BE3-WT	Oligo32173	1	0.75
T	BE3-WT	Oligo32173	1	0.25
C	BE4max	Oligo3219	1	0.875
G	BE4max	Oligo3219	1	0.125
C	elegan-eA3A-OPTI-CGBE	Oligo32202	1	0.5
G	elegan-eA3A-OPTI-CGBE	Oligo32202	1	0.5
C	BE3-WT	Oligo32212	1	0.833333
T	BE3-WT	Oligo32212	1	0.166667
C	elegan-eA3A-OPTI-CGBE	Oligo32565	1	0.5
G	elegan-eA3A-OPTI-CGBE	Oligo32565	1	0.5
C	elegan-A3G-CTD-OPTI-CGBE	Oligo32636	1	0.5
G	elegan-A3G-CTD-OPTI-CGBE	Oligo32636	1	0.5
C	BE3-WT	Oligo32681	1	0.5
T	BE3-WT	Oligo32681	1	0.5
C	elgan-OPTI-CGBE	Oligo327	1	0.888889
G	elgan-OPTI-CGBE	Oligo327	1	0.111111
C	BE3-WT	Oligo32765	1	0.5
T	BE3-WT	Oligo32765	1	0.5
C	YE1-FNLS-CGBE	Oligo3295	1	0.5
T	YE1-FNLS-CGBE	Oligo3295	1	0.5
C	elegan-A3G-CTD-OPTI-CGBE	Oligo3295	1	0.833333
T	elegan-A3G-CTD-OPTI-CGBE	Oligo3295	1	0.166667
C	A3G-CTD-CGBE	Oligo33019	1	0.5
G	A3G-CTD-CGBE	Oligo33019	1	0.5
C	elegan-eA3A-OPTI-CGBE	Oligo33043	1	0.5
G	elegan-eA3A-OPTI-CGBE	Oligo33043	1	0.5
C	elgan-OPTI-CGBE	Oligo33363	1	0.933333
T	elgan-OPTI-CGBE	Oligo33363	1	0.0666667
C	elegan-eA3A-OPTI-CGBE	Oligo33366	1	0.666667
G	elegan-eA3A-OPTI-CGBE	Oligo33366	1	0.333333
C	elgan-OPTI-CGBE	Oligo33521	1	0.75
T	elgan-OPTI-CGBE	Oligo33521	1	0.25
C	elegan-eA3A-OPTI-CGBE	Oligo33521	1	0.75
T	elegan-eA3A-OPTI-CGBE	Oligo33521	1	0.25
C	elegan-A3G-OPTI-CGBE	Oligo33531	1	0.666667
G	elegan-A3G-OPTI-CGBE	Oligo33531	1	0.333333
C	elegan-A3G-OPTI-CGBE	Oligo33558	1	0.5
T	elegan-A3G-OPTI-CGBE	Oligo33558	1	0.5
C	YE1-FNLS-BE3	Oligo33558	1	0.5
T	YE1-FNLS-BE3	Oligo33558	1	0.5
C	eA3A-FNLS-CGBE	Oligo33570	1	0.666667
G	eA3A-FNLS-CGBE	Oligo33570	1	0.333333
C	YE1-FNLS-CGBE	Oligo33630	1	0.5
G	YE1-FNLS-CGBE	Oligo33630	1	0.5
C	eA3A-FNLS-CGBE	Oligo33639	1	0.5
G	eA3A-FNLS-CGBE	Oligo33639	1	0.5
C	elegan-A3G-CTD-OPTI-CGBE	Oligo33639	1	0.944444
T	elegan-A3G-CTD-OPTI-CGBE	Oligo33639	1	0.0555556
C	A3G-CGBE	Oligo33655	1	0.5
T	A3G-CGBE	Oligo33655	1	0.5
C	elgan-OPTI-CGBE	Oligo33655	1	0.5
T	elgan-OPTI-CGBE	Oligo33655	1	0.5
C	elegan-eA3A-OPTI-CGBE	Oligo33655	1	0.5
T	elegan-eA3A-OPTI-CGBE	Oligo33655	1	0.5
C	YE1-FNLS-CGBE	Oligo33776	1	0.8
T	YE1-FNLS-CGBE	Oligo33776	1	0.2
A	YE1-FNLS-CGBE	Oligo33858	1	0.75
C	YE1-FNLS-CGBE	Oligo33858	1	0.25
C	eA3A-FNLS-CGBE	Oligo33925	1	0.5
G	eA3A-FNLS-CGBE	Oligo33925	1	0.5
A	eA3A-FNLS-CGBE	Oligo34224	1	0.25
C	eA3A-FNLS-CGBE	Oligo34224	1	0.75
A	A3G-CGBE	Oligo34224	1	0.166667
C	A3G-CGBE	Oligo34224	1	0.833333
A	elegan-A3G-CTD-OPTI-CGBE	Oligo34224	1	0.222222
C	elegan-A3G-CTD-OPTI-CGBE	Oligo34224	1	0.777778
C	BE3-WT	Oligo34366	1	0.833333
T	BE3-WT	Oligo34366	1	0.166667
C	elegan-A3G-CTD-OPTI-CGBE	Oligo34385	1	0.75
G	elegan-A3G-CTD-OPTI-CGBE	Oligo34385	1	0.25
A	BE3-WT	Oligo34385	1	0.25
C	BE3-WT	Oligo34385	1	0.75
A	BE3-WT	Oligo34650	1	0.0217391
C	BE3-WT	Oligo34650	1	0.978261
C	YE1-FNLS-CGBE	Oligo34788	1	0.916667
G	YE1-FNLS-CGBE	Oligo34788	1	0.0833333
C	A3G-CTD-CGBE	Oligo34788	1	0.944444
T	A3G-CTD-CGBE	Oligo34788	1	0.0555556
C	elgan-OPTI-CGBE	Oligo34788	1	0.75
G	elgan-OPTI-CGBE	Oligo34788	1	0.25
C	elegan-eA3A-OPTI-CGBE	Oligo34788	1	0.56676
G	elegan-eA3A-OPTI-CGBE	Oligo34788	1	0.00280112
T	elegan-eA3A-OPTI-CGBE	Oligo34788	1	0.430439
C	elegan-A3G-OPTI-CGBE	Oligo34788	1	0.625
G	elegan-A3G-OPTI-CGBE	Oligo34788	1	0.125
T	elegan-A3G-OPTI-CGBE	Oligo34788	1	0.25
A	BE3-WT	Oligo34791	1	0.5
C	BE3-WT	Oligo34791	1	0.5
C	eA3A-FNLS-CGBE	Oligo34956	1	0.833333
T	eA3A-FNLS-CGBE	Oligo34956	1	0.166667
C	elgan-OPTI-CGBE	Oligo35020	1	0.5
T	elgan-OPTI-CGBE	Oligo35020	1	0.5
A	YE1-FNLS-BE3	Oligo35048	1	0.5
C	YE1-FNLS-BE3	Oligo35048	1	0.5
C	eA3A-FNLS-CGBE	Oligo35077	1	0.5
T	eA3A-FNLS-CGBE	Oligo35077	1	0.5
C	BE3-WT	Oligo35241	1	0.5
T	BE3-WT	Oligo35241	1	0.5
A	YE1-FNLS-BE3	Oligo35250	1	0.5
C	YE1-FNLS-BE3	Oligo35250	1	0.5
C	A3G-CTD-CGBE	Oligo35313	1	0.5
G	A3G-CTD-CGBE	Oligo35313	1	0.5
A	YE1-FNLS-BE3	Oligo35336	1	0.5
C	YE1-FNLS-BE3	Oligo35336	1	0.5
A	eA3A-FNLS-CGBE	Oligo3536	1	0.0833333
C	eA3A-FNLS-CGBE	Oligo3536	1	0.916667
C	A3G-CGBE	Oligo3536	1	0.833333
T	A3G-CGBE	Oligo3536	1	0.166667
C	BE3-WT	Oligo3536	1	0.904762
T	BE3-WT	Oligo3536	1	0.0952381
A	BE3-WT	Oligo3538	1	0.5
C	BE3-WT	Oligo3538	1	0.5
C	elgan-OPTI-CGBE	Oligo35525	1	0.75
T	elgan-OPTI-CGBE	Oligo35525	1	0.25
C	elegan-eA3A-OPTI-CGBE	Oligo35525	1	0.833333
T	elegan-eA3A-OPTI-CGBE	Oligo35525	1	0.166667
C	elegan-A3G-CTD-OPTI-CGBE	Oligo35525	1	0.75
T	elegan-A3G-CTD-OPTI-CGBE	Oligo35525	1	0.25
A	A3G-CGBE	Oligo35549	1	0.316667
C	A3G-CGBE	Oligo35549	1	0.683333
A	elegan-eA3A-OPTI-CGBE	Oligo3567	1	0.166667
C	elegan-eA3A-OPTI-CGBE	Oligo3567	1	0.833333
C	BE3-WT	Oligo35781	1	0.5
T	BE3-WT	Oligo35781	1	0.5
C	BE4max	Oligo35937	1	0.5
T	BE4max	Oligo35937	1	0.5
A	elegan-A3G-OPTI-CGBE	Oligo35963	1	0.2
C	elegan-A3G-OPTI-CGBE	Oligo35963	1	0.8
C	BE4max	Oligo36034	1	0.5
T	BE4max	Oligo36034	1	0.5
C	elegan-A3G-OPTI-CGBE	Oligo36106	1	0.666667
G	elegan-A3G-OPTI-CGBE	Oligo36106	1	0.333333
C	A3G-CGBE	Oligo36309	1	0.666667
G	A3G-CGBE	Oligo36309	1	0.333333
C	elgan-OPTI-CGBE	Oligo36343	1	0.666667
G	elgan-OPTI-CGBE	Oligo36343	1	0.333333
A	YE1-FNLS-CGBE	Oligo3641	1	0.0208333
C	YE1-FNLS-CGBE	Oligo3641	1	0.979167
C	YE1-FNLS-BE3	Oligo36552	1	0.5
T	YE1-FNLS-BE3	Oligo36552	1	0.5
C	YE1-FNLS-CGBE	Oligo36600	1	0.995575
T	YE1-FNLS-CGBE	Oligo36600	1	0.00442478
C	elegan-A3G-CTD-OPTI-CGBE	Oligo36600	1	0.833333
G	elegan-A3G-CTD-OPTI-CGBE	Oligo36600	1	0.166667
C	A3G-CGBE	Oligo36633	1	0.666667
G	A3G-CGBE	Oligo36633	1	0.333333
C	A3G-CTD-CGBE	Oligo36764	1	0.2
T	A3G-CTD-CGBE	Oligo36764	1	0.8
A	BE3-WT	Oligo36825	1	0.5
C	BE3-WT	Oligo36825	1	0.5
C	elgan-OPTI-CGBE	Oligo36945	1	0.75
T	elgan-OPTI-CGBE	Oligo36945	1	0.25
C	elgan-OPTI-CGBE	Oligo37032	1	0.5
T	elgan-OPTI-CGBE	Oligo37032	1	0.5
C	YE1-FNLS-BE3	Oligo37082	1	0.75
T	YE1-FNLS-BE3	Oligo37082	1	0.25
A	eA3A-FNLS-CGBE	Oligo37099	1	0.333333
C	eA3A-FNLS-CGBE	Oligo37099	1	0.666667
C	BE3-WT	Oligo3710	1	0.75
T	BE3-WT	Oligo3710	1	0.25
C	YE1-FNLS-BE3	Oligo3710	1	0.75
T	YE1-FNLS-BE3	Oligo3710	1	0.25
C	YE1-FNLS-BE3	Oligo37104	1	0.75
G	YE1-FNLS-BE3	Oligo37104	1	0.25
C	BE4max	Oligo37182	1	0.875
T	BE4max	Oligo37182	1	0.125
A	elegan-A3G-CTD-OPTI-CGBE	Oligo37198	1	0.5
C	elegan-A3G-CTD-OPTI-CGBE	Oligo37198	1	0.5
C	YE1-FNLS-CGBE	Oligo37304	1	0.833333
G	YE1-FNLS-CGBE	Oligo37304	1	0.166667
A	elegan-A3G-OPTI-CGBE	Oligo3731	1	0.5
C	elegan-A3G-OPTI-CGBE	Oligo3731	1	0.5
A	BE3-WT	Oligo37317	1	0.5
C	BE3-WT	Oligo37317	1	0.5
C	YE1-FNLS-BE3	Oligo37317	1	0.5
T	YE1-FNLS-BE3	Oligo37317	1	0.5
C	YE1-FNLS-BE3	Oligo37486	1	0.833333
T	YE1-FNLS-BE3	Oligo37486	1	0.166667
A	BE3-WT	Oligo3750	1	0.166667
C	BE3-WT	Oligo3750	1	0.833333
C	BE3-WT	Oligo37519	1	0.679012
T	BE3-WT	Oligo37519	1	0.320988
C	BE4max	Oligo37519	1	0.833333
T	BE4max	Oligo37519	1	0.166667
C	elegan-A3G-CTD-OPTI-CGBE	Oligo3759	1	0.5
G	elegan-A3G-CTD-OPTI-CGBE	Oligo3759	1	0.5
C	eA3A-FNLS-CGBE	Oligo37662	1	0.888889
T	eA3A-FNLS-CGBE	Oligo37662	1	0.111111
A	elgan-OPTI-CGBE	Oligo37662	1	0.166667
C	elgan-OPTI-CGBE	Oligo37662	1	0.833333
C	BE3-WT	Oligo37667	1	0.8
T	BE3-WT	Oligo37667	1	0.2
A	elgan-OPTI-CGBE	Oligo37893	1	0.0833333
C	elgan-OPTI-CGBE	Oligo37893	1	0.916667
C	BE3-WT	Oligo37893	1	0.5
T	BE3-WT	Oligo37893	1	0.5
C	elgan-OPTI-CGBE	Oligo38270	1	0.5
T	elgan-OPTI-CGBE	Oligo38270	1	0.5
C	YE1-FNLS-BE3	Oligo38270	1	0.5
G	YE1-FNLS-BE3	Oligo38270	1	0.5
C	YE1-FNLS-CGBE	Oligo38328	1	0.75
T	YE1-FNLS-CGBE	Oligo38328	1	0.25
C	A3G-CTD-CGBE	Oligo38328	1	0.666667
T	A3G-CTD-CGBE	Oligo38328	1	0.333333
C	elegan-eA3A-OPTI-CGBE	Oligo38328	1	0.833333
T	elegan-eA3A-OPTI-CGBE	Oligo38328	1	0.166667
C	elegan-A3G-OPTI-CGBE	Oligo38328	1	0.777778
T	elegan-A3G-OPTI-CGBE	Oligo38328	1	0.222222
C	BE3-WT	Oligo38328	1	0.5
T	BE3-WT	Oligo38328	1	0.5
C	BE4max	Oligo38328	1	0.5
T	BE4max	Oligo38328	1	0.5
C	elegan-A3G-OPTI-CGBE	Oligo38338	1	0.5
T	elegan-A3G-OPTI-CGBE	Oligo38338	1	0.5
A	YE1-FNLS-CGBE	Oligo38413	1	0.5
C	YE1-FNLS-CGBE	Oligo38413	1	0.5
A	elgan-OPTI-CGBE	Oligo38539	1	0.125
C	elgan-OPTI-CGBE	Oligo38539	1	0.875
C	YE1-FNLS-CGBE	Oligo38729	1	0.888889
G	YE1-FNLS-CGBE	Oligo38729	1	0.111111
A	A3G-CGBE	Oligo3880	1	0.0833333
C	A3G-CGBE	Oligo3880	1	0.833333
T	A3G-CGBE	Oligo3880	1	0.0833333
C	BE3-WT	Oligo38804	1	0.666667
T	BE3-WT	Oligo38804	1	0.333333
C	elgan-OPTI-CGBE	Oligo38868	1	0.916667
G	elgan-OPTI-CGBE	Oligo38868	1	0.0833333
C	YE1-FNLS-CGBE	Oligo3887	1	0.5
T	YE1-FNLS-CGBE	Oligo3887	1	0.5
A	YE1-FNLS-CGBE	Oligo38928	1	0.166667
C	YE1-FNLS-CGBE	Oligo38928	1	0.833333
C	eA3A-FNLS-CGBE	Oligo38928	1	0.833333
T	eA3A-FNLS-CGBE	Oligo38928	1	0.166667
C	A3G-CTD-CGBE	Oligo38966	1	0.75
G	A3G-CTD-CGBE	Oligo38966	1	0.25
C	elegan-eA3A-OPTI-CGBE	Oligo38966	1	0.833333
G	elegan-eA3A-OPTI-CGBE	Oligo38966	1	0.166667
C	YE1-FNLS-CGBE	Oligo39073	1	0.916667
G	YE1-FNLS-CGBE	Oligo39073	1	0.0833333
C	A3G-CGBE	Oligo39073	1	0.979798
T	A3G-CGBE	Oligo39073	1	0.020202
C	A3G-CTD-CGBE	Oligo39104	1	0.916667
G	A3G-CTD-CGBE	Oligo39104	1	0.0833333
A	elegan-eA3A-OPTI-CGBE	Oligo39104	1	0.00490196
C	elegan-eA3A-OPTI-CGBE	Oligo39104	1	0.995098
C	elegan-A3G-CTD-OPTI-CGBE	Oligo39104	1	0.928571
T	elegan-A3G-CTD-OPTI-CGBE	Oligo39104	1	0.0714286
A	BE3-WT	Oligo3928	1	0.166667
C	BE3-WT	Oligo3928	1	0.833333
C	A3G-CTD-CGBE	Oligo39441	1	0.857143
G	A3G-CTD-CGBE	Oligo39441	1	0.142857
C	elegan-A3G-OPTI-CGBE	Oligo39470	1	0.666667
G	elegan-A3G-OPTI-CGBE	Oligo39470	1	0.333333
C	elegan-A3G-CTD-OPTI-CGBE	Oligo39470	1	0.833333
T	elegan-A3G-CTD-OPTI-CGBE	Oligo39470	1	0.166667
C	BE3-WT	Oligo3950	1	0.666667
G	BE3-WT	Oligo3950	1	0.333333
C	YE1-FNLS-BE3	Oligo39533	1	0.5
T	YE1-FNLS-BE3	Oligo39533	1	0.5
C	A3G-CGBE	Oligo39574	1	0.833333
G	A3G-CGBE	Oligo39574	1	0.166667
C	elegan-A3G-OPTI-CGBE	Oligo39574	1	0.5
G	elegan-A3G-OPTI-CGBE	Oligo39574	1	0.5
C	elegan-eA3A-OPTI-CGBE	Oligo39575	1	0.5
T	elegan-eA3A-OPTI-CGBE	Oligo39575	1	0.5
A	elegan-A3G-CTD-OPTI-CGBE	Oligo39592	1	0.03125
C	elegan-A3G-CTD-OPTI-CGBE	Oligo39592	1	0.96875
C	elegan-A3G-OPTI-CGBE	Oligo39674	1	0.5
G	elegan-A3G-OPTI-CGBE	Oligo39674	1	0.5
C	elegan-A3G-OPTI-CGBE	Oligo39700	1	0.5
G	elegan-A3G-OPTI-CGBE	Oligo39700	1	0.5
C	YE1-FNLS-CGBE	Oligo39793	1	0.5
T	YE1-FNLS-CGBE	Oligo39793	1	0.5
C	BE3-WT	Oligo39793	1	0.513889
T	BE3-WT	Oligo39793	1	0.486111
C	eA3A-FNLS-CGBE	Oligo39855	1	0.5
T	eA3A-FNLS-CGBE	Oligo39855	1	0.5
C	elegan-A3G-OPTI-CGBE	Oligo39877	1	0.75
G	elegan-A3G-OPTI-CGBE	Oligo39877	1	0.25
A	elgan-OPTI-CGBE	Oligo40035	1	0.25
C	elgan-OPTI-CGBE	Oligo40035	1	0.75
C	elegan-A3G-CTD-OPTI-CGBE	Oligo40107	1	0.5
T	elegan-A3G-CTD-OPTI-CGBE	Oligo40107	1	0.5
C	BE4max	Oligo40125	1	0.9375
T	BE4max	Oligo40125	1	0.0625
C	elgan-OPTI-CGBE	Oligo40172	1	0.5
T	elgan-OPTI-CGBE	Oligo40172	1	0.5
C	elegan-A3G-CTD-OPTI-CGBE	Oligo40172	1	0.5
T	elegan-A3G-CTD-OPTI-CGBE	Oligo40172	1	0.5
C	BE3-WT	Oligo40236	1	0.75
G	BE3-WT	Oligo40236	1	0.25
C	A3G-CTD-CGBE	Oligo40249	1	0.958333
T	A3G-CTD-CGBE	Oligo40249	1	0.0416667
C	elegan-eA3A-OPTI-CGBE	Oligo40249	1	0.944444
T	elegan-eA3A-OPTI-CGBE	Oligo40249	1	0.0555556
C	elegan-A3G-OPTI-CGBE	Oligo40249	1	0.888889
T	elegan-A3G-OPTI-CGBE	Oligo40249	1	0.111111
C	elegan-A3G-OPTI-CGBE	Oligo40345	1	0.75
G	elegan-A3G-OPTI-CGBE	Oligo40345	1	0.25
C	eA3A-FNLS-CGBE	Oligo40541	1	0.833333
G	eA3A-FNLS-CGBE	Oligo40541	1	0.166667
A	A3G-CTD-CGBE	Oligo40565	1	0.25
C	A3G-CTD-CGBE	Oligo40565	1	0.75
C	elegan-eA3A-OPTI-CGBE	Oligo40700	1	0.833333
T	elegan-eA3A-OPTI-CGBE	Oligo40700	1	0.166667
C	A3G-CTD-CGBE	Oligo40750	1	0.992958
T	A3G-CTD-CGBE	Oligo40750	1	0.00704225
C	YE1-FNLS-BE3	Oligo40750	1	0.5
T	YE1-FNLS-BE3	Oligo40750	1	0.5
C	BE3-WT	Oligo40796	1	0.5
T	BE3-WT	Oligo40796	1	0.5
C	elegan-A3G-CTD-OPTI-CGBE	Oligo40896	1	0.5
G	elegan-A3G-CTD-OPTI-CGBE	Oligo40896	1	0.5
C	elgan-OPTI-CGBE	Oligo40900	1	0.5
G	elgan-OPTI-CGBE	Oligo40900	1	0.5
A	A3G-CTD-CGBE	Oligo41038	1	0.5
C	A3G-CTD-CGBE	Oligo41038	1	0.5
C	A3G-CGBE	Oligo41063	1	0.666667
T	A3G-CGBE	Oligo41063	1	0.333333
C	elegan-A3G-OPTI-CGBE	Oligo41063	1	0.7
T	elegan-A3G-OPTI-CGBE	Oligo41063	1	0.3
A	A3G-CTD-CGBE	Oligo41087	1	0.333333
C	A3G-CTD-CGBE	Oligo41087	1	0.666667
C	BE4max	Oligo41171	1	0.5
T	BE4max	Oligo41171	1	0.5
C	elgan-OPTI-CGBE	Oligo41262	1	0.5
G	elgan-OPTI-CGBE	Oligo41262	1	0.5
C	elegan-eA3A-OPTI-CGBE	Oligo41387	1	0.666667
T	elegan-eA3A-OPTI-CGBE	Oligo41387	1	0.333333
C	BE4max	Oligo41393	1	0.5
T	BE4max	Oligo41393	1	0.5
C	YE1-FNLS-CGBE	Oligo41461	1	0.75
G	YE1-FNLS-CGBE	Oligo41461	1	0.25
C	BE3-WT	Oligo41609	1	0.625
T	BE3-WT	Oligo41609	1	0.375
C	elgan-OPTI-CGBE	Oligo41803	1	0.5
G	elgan-OPTI-CGBE	Oligo41803	1	0.5
C	eA3A-FNLS-CGBE	Oligo41880	1	0.5
T	eA3A-FNLS-CGBE	Oligo41880	1	0.5
C	BE3-WT	Oligo41880	1	0.5
T	BE3-WT	Oligo41880	1	0.5
C	eA3A-FNLS-CGBE	Oligo41940	1	0.5
G	eA3A-FNLS-CGBE	Oligo41940	1	0.5
A	BE3-WT	Oligo4207	1	0.5
C	BE3-WT	Oligo4207	1	0.5
C	YE1-FNLS-CGBE	Oligo42127	1	0.666667
G	YE1-FNLS-CGBE	Oligo42127	1	0.333333
C	A3G-CGBE	Oligo42153	1	0.666667
G	A3G-CGBE	Oligo42153	1	0.333333
C	BE4max	Oligo4216	1	0.75
T	BE4max	Oligo4216	1	0.25
C	elegan-eA3A-OPTI-CGBE	Oligo42167	1	0.729167
T	elegan-eA3A-OPTI-CGBE	Oligo42167	1	0.270833
A	BE3-WT	Oligo42180	1	0.0833333
C	BE3-WT	Oligo42180	1	0.916667
A	YE1-FNLS-BE3	Oligo42236	1	0.5
C	YE1-FNLS-BE3	Oligo42236	1	0.5
A	BE3-WT	Oligo4246	1	0.5
C	BE3-WT	Oligo4246	1	0.5
C	BE4max	Oligo42568	1	0.5
T	BE4max	Oligo42568	1	0.5
A	YE1-FNLS-CGBE	Oligo42744	1	0.00735294
C	YE1-FNLS-CGBE	Oligo42744	1	0.992647
C	YE1-FNLS-BE3	Oligo4280	1	0.9375
G	YE1-FNLS-BE3	Oligo4280	1	0.0625
C	BE3-WT	Oligo42895	1	0.333333
T	BE3-WT	Oligo42895	1	0.666667
C	elegan-A3G-OPTI-CGBE	Oligo42933	1	0.833333
G	elegan-A3G-OPTI-CGBE	Oligo42933	1	0.166667
C	elegan-A3G-CTD-OPTI-CGBE	Oligo42933	1	0.75
G	elegan-A3G-CTD-OPTI-CGBE	Oligo42933	1	0.25
C	A3G-CGBE	Oligo42958	1	0.916667
T	A3G-CGBE	Oligo42958	1	0.0833333
C	A3G-CTD-CGBE	Oligo42958	1	0.666667
T	A3G-CTD-CGBE	Oligo42958	1	0.333333
C	BE3-WT	Oligo42958	1	0.5
T	BE3-WT	Oligo42958	1	0.5
C	A3G-CGBE	Oligo4308	1	0.888889
G	A3G-CGBE	Oligo4308	1	0.111111
A	BE3-WT	Oligo43114	1	0.5
C	BE3-WT	Oligo43114	1	0.5
C	elegan-A3G-OPTI-CGBE	Oligo43266	1	0.5
G	elegan-A3G-OPTI-CGBE	Oligo43266	1	0.5
C	eA3A-FNLS-CGBE	Oligo43374	1	0.944444
G	eA3A-FNLS-CGBE	Oligo43374	1	0.0555556
C	elegan-A3G-CTD-OPTI-CGBE	Oligo43516	1	0.5
G	elegan-A3G-CTD-OPTI-CGBE	Oligo43516	1	0.5
C	BE3-WT	Oligo4356	1	0.833333
G	BE3-WT	Oligo4356	1	0.166667
A	elgan-OPTI-CGBE	Oligo43622	1	0.0666667
C	elgan-OPTI-CGBE	Oligo43622	1	0.933333
C	elegan-A3G-OPTI-CGBE	Oligo43622	1	0.888889
G	elegan-A3G-OPTI-CGBE	Oligo43622	1	0.111111
C	YE1-FNLS-BE3	Oligo43622	1	0.944444
T	YE1-FNLS-BE3	Oligo43622	1	0.0555556
C	elegan-eA3A-OPTI-CGBE	Oligo43624	1	0.5
T	elegan-eA3A-OPTI-CGBE	Oligo43624	1	0.5
A	A3G-CGBE	Oligo43818	1	0.5
C	A3G-CGBE	Oligo43818	1	0.5
C	eA3A-FNLS-CGBE	Oligo43900	1	0.978261
T	eA3A-FNLS-CGBE	Oligo43900	1	0.0217391
C	YE1-FNLS-CGBE	Oligo44013	1	0.5
G	YE1-FNLS-CGBE	Oligo44013	1	0.5
C	YE1-FNLS-CGBE	Oligo44063	1	0.5
T	YE1-FNLS-CGBE	Oligo44063	1	0.5
C	elegan-eA3A-OPTI-CGBE	Oligo44063	1	0.5
T	elegan-eA3A-OPTI-CGBE	Oligo44063	1	0.5
C	elegan-A3G-OPTI-CGBE	Oligo44063	1	0.833333
T	elegan-A3G-OPTI-CGBE	Oligo44063	1	0.166667
C	elegan-A3G-CTD-OPTI-CGBE	Oligo44063	1	0.5
T	elegan-A3G-CTD-OPTI-CGBE	Oligo44063	1	0.5
C	elegan-A3G-OPTI-CGBE	Oligo44070	1	0.5
T	elegan-A3G-OPTI-CGBE	Oligo44070	1	0.5
C	elegan-A3G-OPTI-CGBE	Oligo44198	1	0.997636
T	elegan-A3G-OPTI-CGBE	Oligo44198	1	0.00236407
C	A3G-CGBE	Oligo44339	1	0.5
G	A3G-CGBE	Oligo44339	1	0.5
C	elgan-OPTI-CGBE	Oligo44350	1	0.75
G	elgan-OPTI-CGBE	Oligo44350	1	0.25
C	YE1-FNLS-BE3	Oligo44393	1	0.5
T	YE1-FNLS-BE3	Oligo44393	1	0.5
C	A3G-CTD-CGBE	Oligo44467	1	0.666667
T	A3G-CTD-CGBE	Oligo44467	1	0.333333
C	elegan-eA3A-OPTI-CGBE	Oligo44605	1	0.995885
G	elegan-eA3A-OPTI-CGBE	Oligo44605	1	0.00411523
A	YE1-FNLS-BE3	Oligo4461	1	0.5
C	YE1-FNLS-BE3	Oligo4461	1	0.5
C	YE1-FNLS-BE3	Oligo44703	1	0.75
T	YE1-FNLS-BE3	Oligo44703	1	0.25
C	elegan-eA3A-OPTI-CGBE	Oligo44705	1	0.916667
G	elegan-eA3A-OPTI-CGBE	Oligo44705	1	0.0833333
C	elegan-A3G-OPTI-CGBE	Oligo44705	1	0.666667
G	elegan-A3G-OPTI-CGBE	Oligo44705	1	0.333333
C	elegan-eA3A-OPTI-CGBE	Oligo44808	1	0.875
G	elegan-eA3A-OPTI-CGBE	Oligo44808	1	0.125
C	BE4max	Oligo44883	1	0.666667
T	BE4max	Oligo44883	1	0.333333
C	A3G-CGBE	Oligo45012	1	0.875
G	A3G-CGBE	Oligo45012	1	0.125
A	A3G-CGBE	Oligo4513	1	0.0625
C	A3G-CGBE	Oligo4513	1	0.9375
C	elgan-OPTI-CGBE	Oligo45187	1	0.981818
T	elgan-OPTI-CGBE	Oligo45187	1	0.0181818
C	YE1-FNLS-CGBE	Oligo45196	1	0.888889
T	YE1-FNLS-CGBE	Oligo45196	1	0.111111
C	A3G-CGBE	Oligo45196	1	0.952381
T	A3G-CGBE	Oligo45196	1	0.047619
C	BE4max	Oligo45196	1	0.9
T	BE4max	Oligo45196	1	0.1
C	A3G-CTD-CGBE	Oligo45324	1	0.75
G	A3G-CTD-CGBE	Oligo45324	1	0.25
A	elgan-OPTI-CGBE	Oligo45324	1	0.333333
C	elgan-OPTI-CGBE	Oligo45324	1	0.666667
A	elgan-OPTI-CGBE	Oligo45470	1	0.3
C	elgan-OPTI-CGBE	Oligo45470	1	0.7
A	eA3A-FNLS-CGBE	Oligo455	1	0.5
C	eA3A-FNLS-CGBE	Oligo455	1	0.5
C	BE3-WT	Oligo455	1	0.833333
G	BE3-WT	Oligo455	1	0.166667
C	BE3-WT	Oligo45630	1	0.5
T	BE3-WT	Oligo45630	1	0.5
C	elegan-eA3A-OPTI-CGBE	Oligo45676	1	0.972222
G	elegan-eA3A-OPTI-CGBE	Oligo45676	1	0.0277778
C	A3G-CGBE	Oligo4568	1	0.833333
G	A3G-CGBE	Oligo4568	1	0.166667
A	elegan-A3G-OPTI-CGBE	Oligo4568	1	0.5
C	elegan-A3G-OPTI-CGBE	Oligo4568	1	0.5
A	elegan-A3G-CTD-OPTI-CGBE	Oligo45798	1	0.166667
C	elegan-A3G-CTD-OPTI-CGBE	Oligo45798	1	0.833333
C	BE3-WT	Oligo45809	1	0.5
T	BE3-WT	Oligo45809	1	0.5
C	A3G-CGBE	Oligo46044	1	0.5
T	A3G-CGBE	Oligo46044	1	0.5
A	BE3-WT	Oligo46100	1	0.333333
C	BE3-WT	Oligo46100	1	0.666667
C	BE3-WT	Oligo46230	1	0.5
T	BE3-WT	Oligo46230	1	0.5
A	A3G-CTD-CGBE	Oligo46416	1	0.5
C	A3G-CTD-CGBE	Oligo46416	1	0.5
C	BE4max	Oligo4651	1	0.833333
T	BE4max	Oligo4651	1	0.166667
C	elgan-OPTI-CGBE	Oligo46611	1	0.5
T	elgan-OPTI-CGBE	Oligo46611	1	0.5
C	BE3-WT	Oligo46611	1	0.666667
T	BE3-WT	Oligo46611	1	0.333333
A	BE4max	Oligo46660	1	0.0714286
C	BE4max	Oligo46660	1	0.928571
C	A3G-CGBE	Oligo4673	1	0.666667
G	A3G-CGBE	Oligo4673	1	0.333333
A	elgan-OPTI-CGBE	Oligo46790	1	0.5
C	elgan-OPTI-CGBE	Oligo46790	1	0.5
C	eA3A-FNLS-CGBE	Oligo46852	1	0.875
T	eA3A-FNLS-CGBE	Oligo46852	1	0.125
C	A3G-CTD-CGBE	Oligo46852	1	0.966667
T	A3G-CTD-CGBE	Oligo46852	1	0.0333333
C	BE3-WT	Oligo46852	1	0.833333
T	BE3-WT	Oligo46852	1	0.166667
C	BE4max	Oligo4687	1	0.9
T	BE4max	Oligo4687	1	0.1
C	eA3A-FNLS-CGBE	Oligo46911	1	0.5
G	eA3A-FNLS-CGBE	Oligo46911	1	0.5
A	YE1-FNLS-CGBE	Oligo46931	1	0.333333
C	YE1-FNLS-CGBE	Oligo46931	1	0.666667
A	elegan-A3G-OPTI-CGBE	Oligo46960	1	0.125
C	elegan-A3G-OPTI-CGBE	Oligo46960	1	0.875
A	elegan-A3G-OPTI-CGBE	Oligo46962	1	0.333333
C	elegan-A3G-OPTI-CGBE	Oligo46962	1	0.666667
C	elegan-eA3A-OPTI-CGBE	Oligo46975	1	0.5
G	elegan-eA3A-OPTI-CGBE	Oligo46975	1	0.5
C	BE4max	Oligo47008	1	0.666667
T	BE4max	Oligo47008	1	0.333333
C	elegan-eA3A-OPTI-CGBE	Oligo47051	1	0.5
G	elegan-eA3A-OPTI-CGBE	Oligo47051	1	0.5
C	elegan-A3G-OPTI-CGBE	Oligo47051	1	0.5
G	elegan-A3G-OPTI-CGBE	Oligo47051	1	0.5
C	BE3-WT	Oligo47051	1	0.833333
G	BE3-WT	Oligo47051	1	0.166667
A	YE1-FNLS-BE3	Oligo47149	1	0.25
C	YE1-FNLS-BE3	Oligo47149	1	0.75
C	elegan-A3G-OPTI-CGBE	Oligo47150	1	0.994911
T	elegan-A3G-OPTI-CGBE	Oligo47150	1	0.00508906
A	elgan-OPTI-CGBE	Oligo47293	1	0.125
C	elgan-OPTI-CGBE	Oligo47293	1	0.875
C	YE1-FNLS-BE3	Oligo4764	1	0.5
T	YE1-FNLS-BE3	Oligo4764	1	0.5
C	elegan-A3G-CTD-OPTI-CGBE	Oligo47676	1	0.833333
G	elegan-A3G-CTD-OPTI-CGBE	Oligo47676	1	0.166667
A	A3G-CGBE	Oligo47775	1	0.00854701
C	A3G-CGBE	Oligo47775	1	0.991453
A	BE3-WT	Oligo47884	1	0.125
C	BE3-WT	Oligo47884	1	0.875
C	YE1-FNLS-BE3	Oligo47901	1	0.994872
G	YE1-FNLS-BE3	Oligo47901	1	0.00512821
C	elgan-OPTI-CGBE	Oligo47937	1	0.5
G	elgan-OPTI-CGBE	Oligo47937	1	0.166667
T	elgan-OPTI-CGBE	Oligo47937	1	0.333333
C	BE3-WT	Oligo47995	1	0.666667
G	BE3-WT	Oligo47995	1	0.166667
T	BE3-WT	Oligo47995	1	0.166667
A	elegan-A3G-OPTI-CGBE	Oligo48064	1	0.5
C	elegan-A3G-OPTI-CGBE	Oligo48064	1	0.5
C	YE1-FNLS-BE3	Oligo48125	1	0.5
T	YE1-FNLS-BE3	Oligo48125	1	0.5
C	BE4max	Oligo483	1	0.5
G	BE4max	Oligo483	1	0.5
C	BE3-WT	Oligo48309	1	0.993711
G	BE3-WT	Oligo48309	1	0.00628931
C	eA3A-FNLS-CGBE	Oligo48326	1	0.5
T	eA3A-FNLS-CGBE	Oligo48326	1	0.5
C	YE1-FNLS-CGBE	Oligo48379	1	0.5
T	YE1-FNLS-CGBE	Oligo48379	1	0.5
C	elegan-eA3A-OPTI-CGBE	Oligo48449	1	0.5
G	elegan-eA3A-OPTI-CGBE	Oligo48449	1	0.5
C	YE1-FNLS-CGBE	Oligo48458	1	0.5
T	YE1-FNLS-CGBE	Oligo48458	1	0.5
C	BE3-WT	Oligo48548	1	0.666667
T	BE3-WT	Oligo48548	1	0.333333
C	eA3A-FNLS-CGBE	Oligo48620	1	0.5
G	eA3A-FNLS-CGBE	Oligo48620	1	0.5
C	elgan-OPTI-CGBE	Oligo48666	1	0.0652174
T	elgan-OPTI-CGBE	Oligo48666	1	0.934783
A	elegan-eA3A-OPTI-CGBE	Oligo48681	1	0.5
C	elegan-eA3A-OPTI-CGBE	Oligo48681	1	0.5
A	elgan-OPTI-CGBE	Oligo48746	1	0.5
C	elgan-OPTI-CGBE	Oligo48746	1	0.5
C	YE1-FNLS-CGBE	Oligo4886	1	0.916667
G	YE1-FNLS-CGBE	Oligo4886	1	0.0833333
C	elegan-A3G-CTD-OPTI-CGBE	Oligo4886	1	0.75
G	elegan-A3G-CTD-OPTI-CGBE	Oligo4886	1	0.25
C	YE1-FNLS-BE3	Oligo4886	1	0.666667
G	YE1-FNLS-BE3	Oligo4886	1	0.333333
C	elegan-A3G-OPTI-CGBE	Oligo49011	1	0.5
G	elegan-A3G-OPTI-CGBE	Oligo49011	1	0.5
C	elegan-A3G-CTD-OPTI-CGBE	Oligo49031	1	0.25
G	elegan-A3G-CTD-OPTI-CGBE	Oligo49031	1	0.25
T	elegan-A3G-CTD-OPTI-CGBE	Oligo49031	1	0.5
C	elegan-A3G-OPTI-CGBE	Oligo4905	1	0.666667
T	elegan-A3G-OPTI-CGBE	Oligo4905	1	0.333333
C	A3G-CTD-CGBE	Oligo49210	1	0.75
T	A3G-CTD-CGBE	Oligo49210	1	0.25
C	elegan-eA3A-OPTI-CGBE	Oligo49210	1	0.75
T	elegan-eA3A-OPTI-CGBE	Oligo49210	1	0.25
C	elegan-A3G-CTD-OPTI-CGBE	Oligo49210	1	0.5
T	elegan-A3G-CTD-OPTI-CGBE	Oligo49210	1	0.5
C	BE3-WT	Oligo49210	1	0.666667
T	BE3-WT	Oligo49210	1	0.333333
C	BE3-WT	Oligo49268	1	0.955556
G	BE3-WT	Oligo49268	1	0.0444444
C	YE1-FNLS-BE3	Oligo49362	1	0.75
T	YE1-FNLS-BE3	Oligo49362	1	0.25
C	YE1-FNLS-BE3	Oligo49382	1	0.5
T	YE1-FNLS-BE3	Oligo49382	1	0.5
A	elgan-OPTI-CGBE	Oligo4943	1	0.0555556
C	elgan-OPTI-CGBE	Oligo4943	1	0.944444
C	eA3A-FNLS-CGBE	Oligo49432	1	0.5
G	eA3A-FNLS-CGBE	Oligo49432	1	0.5
C	BE4max	Oligo49503	1	0.5
T	BE4max	Oligo49503	1	0.5
C	elegan-A3G-CTD-OPTI-CGBE	Oligo49515	1	0.75
G	elegan-A3G-CTD-OPTI-CGBE	Oligo49515	1	0.25
A	BE4max	Oligo49588	1	0.25
C	BE4max	Oligo49588	1	0.75
C	elegan-A3G-OPTI-CGBE	Oligo49605	1	0.75
T	elegan-A3G-OPTI-CGBE	Oligo49605	1	0.25
C	BE4max	Oligo49620	1	0.5
T	BE4max	Oligo49620	1	0.5
A	elegan-eA3A-OPTI-CGBE	Oligo4969	1	0.333333
C	elegan-eA3A-OPTI-CGBE	Oligo4969	1	0.666667
A	YE1-FNLS-CGBE	Oligo49702	1	0.5
C	YE1-FNLS-CGBE	Oligo49702	1	0.5
A	eA3A-FNLS-CGBE	Oligo49702	1	0.125
C	eA3A-FNLS-CGBE	Oligo49702	1	0.875
A	A3G-CGBE	Oligo49702	1	0.166667
C	A3G-CGBE	Oligo49702	1	0.833333
A	elegan-eA3A-OPTI-CGBE	Oligo49702	1	0.25
C	elegan-eA3A-OPTI-CGBE	Oligo49702	1	0.75
A	BE3-WT	Oligo49702	1	0.333333
C	BE3-WT	Oligo49702	1	0.666667
A	YE1-FNLS-BE3	Oligo49702	1	0.111111
C	YE1-FNLS-BE3	Oligo49702	1	0.888889
C	elegan-eA3A-OPTI-CGBE	Oligo49713	1	0.666667
G	elegan-eA3A-OPTI-CGBE	Oligo49713	1	0.333333
C	elgan-OPTI-CGBE	Oligo49796	1	0.75
T	elgan-OPTI-CGBE	Oligo49796	1	0.25
C	YE1-FNLS-CGBE	Oligo4980	1	0.666667
T	YE1-FNLS-CGBE	Oligo4980	1	0.333333
C	elegan-A3G-OPTI-CGBE	Oligo49879	1	0.875
T	elegan-A3G-OPTI-CGBE	Oligo49879	1	0.125
C	BE3-WT	Oligo49879	1	0.666667
T	BE3-WT	Oligo49879	1	0.333333
A	BE4max	Oligo49879	1	0.166667
C	BE4max	Oligo49879	1	0.833333
C	A3G-CTD-CGBE	Oligo49946	1	0.994444
T	A3G-CTD-CGBE	Oligo49946	1	0.00555556
A	elgan-OPTI-CGBE	Oligo49973	1	0.0666667
C	elgan-OPTI-CGBE	Oligo49973	1	0.933333
A	elegan-A3G-OPTI-CGBE	Oligo49973	1	0.166667
C	elegan-A3G-OPTI-CGBE	Oligo49973	1	0.833333
A	YE1-FNLS-BE3	Oligo49973	1	0.125
C	YE1-FNLS-BE3	Oligo49973	1	0.875
C	elegan-eA3A-OPTI-CGBE	Oligo50119	1	0.666667
T	elegan-eA3A-OPTI-CGBE	Oligo50119	1	0.333333
C	YE1-FNLS-BE3	Oligo50119	1	0.5
T	YE1-FNLS-BE3	Oligo50119	1	0.5
A	elegan-A3G-OPTI-CGBE	Oligo50126	1	0.0625
C	elegan-A3G-OPTI-CGBE	Oligo50126	1	0.9375
C	A3G-CGBE	Oligo50166	1	0.75
T	A3G-CGBE	Oligo50166	1	0.25
A	elgan-OPTI-CGBE	Oligo50166	1	0.125
C	elgan-OPTI-CGBE	Oligo50166	1	0.875
C	elegan-eA3A-OPTI-CGBE	Oligo50290	1	0.833333
G	elegan-eA3A-OPTI-CGBE	Oligo50290	1	0.166667
C	eA3A-FNLS-CGBE	Oligo5046	1	0.666667
G	eA3A-FNLS-CGBE	Oligo5046	1	0.333333
A	elegan-eA3A-OPTI-CGBE	Oligo5046	1	0.0555556
C	elegan-eA3A-OPTI-CGBE	Oligo5046	1	0.944444
C	BE4max	Oligo50503	1	0.5
T	BE4max	Oligo50503	1	0.5
C	A3G-CGBE	Oligo50705	1	0.993056
T	A3G-CGBE	Oligo50705	1	0.00694444
C	BE3-WT	Oligo50705	1	0.5
T	BE3-WT	Oligo50705	1	0.5
C	BE3-WT	Oligo51045	1	0.75
T	BE3-WT	Oligo51045	1	0.25
C	elgan-OPTI-CGBE	Oligo51213	1	0.5
G	elgan-OPTI-CGBE	Oligo51213	1	0.5
C	elegan-eA3A-OPTI-CGBE	Oligo51213	1	0.666667
G	elegan-eA3A-OPTI-CGBE	Oligo51213	1	0.333333
C	elegan-A3G-CTD-OPTI-CGBE	Oligo51349	1	0.5
T	elegan-A3G-CTD-OPTI-CGBE	Oligo51349	1	0.5
C	BE3-WT	Oligo51485	1	0.833333
G	BE3-WT	Oligo51485	1	0.166667
A	eA3A-FNLS-CGBE	Oligo51523	1	0.166667
C	eA3A-FNLS-CGBE	Oligo51523	1	0.833333
A	YE1-FNLS-CGBE	Oligo51543	1	0.00227723
C	YE1-FNLS-CGBE	Oligo51543	1	0.996706
T	YE1-FNLS-CGBE	Oligo51543	1	0.00101676
A	eA3A-FNLS-CGBE	Oligo51543	1	0.00390138
C	eA3A-FNLS-CGBE	Oligo51543	1	0.98907
G	eA3A-FNLS-CGBE	Oligo51543	1	0.000174215
T	eA3A-FNLS-CGBE	Oligo51543	1	0.00685431
A	A3G-CGBE	Oligo51543	1	0.00286425
C	A3G-CGBE	Oligo51543	1	0.990699
G	A3G-CGBE	Oligo51543	1	0.000328633
T	A3G-CGBE	Oligo51543	1	0.00610857
A	A3G-CTD-CGBE	Oligo51543	1	0.00157663
C	A3G-CTD-CGBE	Oligo51543	1	0.991854
G	A3G-CTD-CGBE	Oligo51543	1	6.03399e-05
T	A3G-CTD-CGBE	Oligo51543	1	0.00650888
A	elgan-OPTI-CGBE	Oligo51543	1	0.00439681
C	elgan-OPTI-CGBE	Oligo51543	1	0.994045
G	elgan-OPTI-CGBE	Oligo51543	1	0.000117435
T	elgan-OPTI-CGBE	Oligo51543	1	0.00144106
A	elegan-eA3A-OPTI-CGBE	Oligo51543	1	0.00431645
C	elegan-eA3A-OPTI-CGBE	Oligo51543	1	0.994492
G	elegan-eA3A-OPTI-CGBE	Oligo51543	1	0.000962112
T	elegan-eA3A-OPTI-CGBE	Oligo51543	1	0.000229786
A	elegan-A3G-OPTI-CGBE	Oligo51543	1	0.00107609
C	elegan-A3G-OPTI-CGBE	Oligo51543	1	0.998493
G	elegan-A3G-OPTI-CGBE	Oligo51543	1	0.000139203
T	elegan-A3G-OPTI-CGBE	Oligo51543	1	0.000291489
A	elegan-A3G-CTD-OPTI-CGBE	Oligo51543	1	0.000845724
C	elegan-A3G-CTD-OPTI-CGBE	Oligo51543	1	0.998204
G	elegan-A3G-CTD-OPTI-CGBE	Oligo51543	1	0.000249827
T	elegan-A3G-CTD-OPTI-CGBE	Oligo51543	1	0.000700477
A	BE3-WT	Oligo51543	1	0.00554291
C	BE3-WT	Oligo51543	1	0.986483
G	BE3-WT	Oligo51543	1	0.000148423
T	BE3-WT	Oligo51543	1	0.00782519
A	YE1-FNLS-BE3	Oligo51543	1	0.00124879
C	YE1-FNLS-BE3	Oligo51543	1	0.997931
G	YE1-FNLS-BE3	Oligo51543	1	0.000265654
T	YE1-FNLS-BE3	Oligo51543	1	0.000554187
A	BE4max	Oligo51543	1	0.00920238
C	BE4max	Oligo51543	1	0.94934
T	BE4max	Oligo51543	1	0.041458
C	YE1-FNLS-CGBE	Oligo51557	1	0.999053
T	YE1-FNLS-CGBE	Oligo51557	1	0.000946848
A	eA3A-FNLS-CGBE	Oligo51557	1	0.0128205
C	eA3A-FNLS-CGBE	Oligo51557	1	0.987179
A	A3G-CGBE	Oligo51557	1	0.000258398
C	A3G-CGBE	Oligo51557	1	0.999381
T	A3G-CGBE	Oligo51557	1	0.000360314
C	A3G-CTD-CGBE	Oligo51557	1	0.999517
G	A3G-CTD-CGBE	Oligo51557	1	0.000483092
A	elgan-OPTI-CGBE	Oligo51557	1	0.000222519
C	elgan-OPTI-CGBE	Oligo51557	1	0.998735
G	elgan-OPTI-CGBE	Oligo51557	1	0.000417188
T	elgan-OPTI-CGBE	Oligo51557	1	0.000625782
A	elegan-eA3A-OPTI-CGBE	Oligo51557	1	0.000278242
C	elegan-eA3A-OPTI-CGBE	Oligo51557	1	0.999471
T	elegan-eA3A-OPTI-CGBE	Oligo51557	1	0.000250627
A	elegan-A3G-OPTI-CGBE	Oligo51557	1	0.000402074
C	elegan-A3G-OPTI-CGBE	Oligo51557	1	0.999431
G	elegan-A3G-OPTI-CGBE	Oligo51557	1	0.000167001
C	elegan-A3G-CTD-OPTI-CGBE	Oligo51557	1	0.99779
T	elegan-A3G-CTD-OPTI-CGBE	Oligo51557	1	0.00220997
A	BE3-WT	Oligo51557	1	0.000881834
C	BE3-WT	Oligo51557	1	0.999118
A	YE1-FNLS-BE3	Oligo51557	1	0.000429185
C	YE1-FNLS-BE3	Oligo51557	1	0.998744
G	YE1-FNLS-BE3	Oligo51557	1	0.000413223
T	YE1-FNLS-BE3	Oligo51557	1	0.000413223
A	YE1-FNLS-CGBE	Oligo51564	1	0.000572227
C	YE1-FNLS-CGBE	Oligo51564	1	0.979228
G	YE1-FNLS-CGBE	Oligo51564	1	0.0185185
T	YE1-FNLS-CGBE	Oligo51564	1	0.0016815
A	eA3A-FNLS-CGBE	Oligo51564	1	0.000835107
C	eA3A-FNLS-CGBE	Oligo51564	1	0.99828
G	eA3A-FNLS-CGBE	Oligo51564	1	0.000157828
T	eA3A-FNLS-CGBE	Oligo51564	1	0.000727332
A	A3G-CGBE	Oligo51564	1	0.00334412
C	A3G-CGBE	Oligo51564	1	0.994282
G	A3G-CGBE	Oligo51564	1	0.000259738
T	A3G-CGBE	Oligo51564	1	0.00211393
A	A3G-CTD-CGBE	Oligo51564	1	0.00029274
C	A3G-CTD-CGBE	Oligo51564	1	0.996258
G	A3G-CTD-CGBE	Oligo51564	1	0.000262827
T	A3G-CTD-CGBE	Oligo51564	1	0.00318614
A	elgan-OPTI-CGBE	Oligo51564	1	0.000350508
C	elgan-OPTI-CGBE	Oligo51564	1	0.999158
G	elgan-OPTI-CGBE	Oligo51564	1	0.000171548
T	elgan-OPTI-CGBE	Oligo51564	1	0.000319696
A	elegan-eA3A-OPTI-CGBE	Oligo51564	1	0.00184985
C	elegan-eA3A-OPTI-CGBE	Oligo51564	1	0.997029
G	elegan-eA3A-OPTI-CGBE	Oligo51564	1	0.000696149
T	elegan-eA3A-OPTI-CGBE	Oligo51564	1	0.000424902
A	elegan-A3G-OPTI-CGBE	Oligo51564	1	0.000387648
C	elegan-A3G-OPTI-CGBE	Oligo51564	1	0.996968
G	elegan-A3G-OPTI-CGBE	Oligo51564	1	0.00227736
T	elegan-A3G-OPTI-CGBE	Oligo51564	1	0.000367014
A	elegan-A3G-CTD-OPTI-CGBE	Oligo51564	1	0.00105095
C	elegan-A3G-CTD-OPTI-CGBE	Oligo51564	1	0.996813
G	elegan-A3G-CTD-OPTI-CGBE	Oligo51564	1	0.000381522
T	elegan-A3G-CTD-OPTI-CGBE	Oligo51564	1	0.00175486
A	BE3-WT	Oligo51564	1	0.00320292
C	BE3-WT	Oligo51564	1	0.995811
G	BE3-WT	Oligo51564	1	0.00027894
T	BE3-WT	Oligo51564	1	0.000707307
A	YE1-FNLS-BE3	Oligo51564	1	0.000354642
C	YE1-FNLS-BE3	Oligo51564	1	0.993314
G	YE1-FNLS-BE3	Oligo51564	1	0.000378875
T	YE1-FNLS-BE3	Oligo51564	1	0.00595238
A	BE4max	Oligo51564	1	0.00025355
C	BE4max	Oligo51564	1	0.982393
G	BE4max	Oligo51564	1	0.000433018
T	BE4max	Oligo51564	1	0.0169202
C	eA3A-FNLS-CGBE	Oligo51565	1	0.99917
T	eA3A-FNLS-CGBE	Oligo51565	1	0.000829876
C	A3G-CGBE	Oligo51565	1	0.999213
T	A3G-CGBE	Oligo51565	1	0.000787402
A	elgan-OPTI-CGBE	Oligo51565	1	0.00233645
C	elgan-OPTI-CGBE	Oligo51565	1	0.997664
A	YE1-FNLS-CGBE	Oligo51580	1	0.000234442
C	YE1-FNLS-CGBE	Oligo51580	1	0.998696
G	YE1-FNLS-CGBE	Oligo51580	1	0.00032241
T	YE1-FNLS-CGBE	Oligo51580	1	0.000746883
A	eA3A-FNLS-CGBE	Oligo51580	1	0.00548775
C	eA3A-FNLS-CGBE	Oligo51580	1	0.989113
G	eA3A-FNLS-CGBE	Oligo51580	1	0.000217425
T	eA3A-FNLS-CGBE	Oligo51580	1	0.00518214
A	A3G-CGBE	Oligo51580	1	0.000750157
C	A3G-CGBE	Oligo51580	1	0.993988
G	A3G-CGBE	Oligo51580	1	0.000274229
T	A3G-CGBE	Oligo51580	1	0.00498799
A	A3G-CTD-CGBE	Oligo51580	1	0.000658024
C	A3G-CTD-CGBE	Oligo51580	1	0.994893
G	A3G-CTD-CGBE	Oligo51580	1	0.000332633
T	A3G-CTD-CGBE	Oligo51580	1	0.00411588
A	elgan-OPTI-CGBE	Oligo51580	1	0.000907569
C	elgan-OPTI-CGBE	Oligo51580	1	0.991227
G	elgan-OPTI-CGBE	Oligo51580	1	0.00396673
T	elgan-OPTI-CGBE	Oligo51580	1	0.00389863
A	elegan-eA3A-OPTI-CGBE	Oligo51580	1	0.00102706
C	elegan-eA3A-OPTI-CGBE	Oligo51580	1	0.995993
G	elegan-eA3A-OPTI-CGBE	Oligo51580	1	0.00256496
T	elegan-eA3A-OPTI-CGBE	Oligo51580	1	0.000415048
A	elegan-A3G-OPTI-CGBE	Oligo51580	1	0.000231374
C	elegan-A3G-OPTI-CGBE	Oligo51580	1	0.997676
G	elegan-A3G-OPTI-CGBE	Oligo51580	1	0.000246128
T	elegan-A3G-OPTI-CGBE	Oligo51580	1	0.00184671
A	elegan-A3G-CTD-OPTI-CGBE	Oligo51580	1	0.000414314
C	elegan-A3G-CTD-OPTI-CGBE	Oligo51580	1	0.997712
G	elegan-A3G-CTD-OPTI-CGBE	Oligo51580	1	0.000325756
T	elegan-A3G-CTD-OPTI-CGBE	Oligo51580	1	0.00154832
A	BE3-WT	Oligo51580	1	0.00364402
C	BE3-WT	Oligo51580	1	0.993131
G	BE3-WT	Oligo51580	1	0.00291201
T	BE3-WT	Oligo51580	1	0.000313302
A	YE1-FNLS-BE3	Oligo51580	1	0.000927398
C	YE1-FNLS-BE3	Oligo51580	1	0.998424
G	YE1-FNLS-BE3	Oligo51580	1	0.000384445
T	YE1-FNLS-BE3	Oligo51580	1	0.00026378
A	BE4max	Oligo51580	1	0.000188822
C	BE4max	Oligo51580	1	0.984902
G	BE4max	Oligo51580	1	0.0145767
T	BE4max	Oligo51580	1	0.000332668
C	YE1-FNLS-CGBE	Oligo51583	1	0.779882
G	YE1-FNLS-CGBE	Oligo51583	1	0.166667
T	YE1-FNLS-CGBE	Oligo51583	1	0.0534512
A	eA3A-FNLS-CGBE	Oligo51583	1	0.00833333
C	eA3A-FNLS-CGBE	Oligo51583	1	0.941667
G	eA3A-FNLS-CGBE	Oligo51583	1	0.00833333
T	eA3A-FNLS-CGBE	Oligo51583	1	0.0416667
C	A3G-CGBE	Oligo51583	1	0.996463
G	A3G-CGBE	Oligo51583	1	0.000805153
T	A3G-CGBE	Oligo51583	1	0.00273224
A	A3G-CTD-CGBE	Oligo51583	1	0.0112752
C	A3G-CTD-CGBE	Oligo51583	1	0.938066
G	A3G-CTD-CGBE	Oligo51583	1	0.00833333
T	A3G-CTD-CGBE	Oligo51583	1	0.0423254
A	elgan-OPTI-CGBE	Oligo51583	1	0.0285714
C	elgan-OPTI-CGBE	Oligo51583	1	0.820635
G	elgan-OPTI-CGBE	Oligo51583	1	0.128571
T	elgan-OPTI-CGBE	Oligo51583	1	0.0222222
A	elegan-eA3A-OPTI-CGBE	Oligo51583	1	0.00837476
C	elegan-eA3A-OPTI-CGBE	Oligo51583	1	0.97988
G	elegan-eA3A-OPTI-CGBE	Oligo51583	1	0.00724638
T	elegan-eA3A-OPTI-CGBE	Oligo51583	1	0.00449879
C	elegan-A3G-OPTI-CGBE	Oligo51583	1	0.951719
G	elegan-A3G-OPTI-CGBE	Oligo51583	1	0.00350877
T	elegan-A3G-OPTI-CGBE	Oligo51583	1	0.0447719
C	elegan-A3G-CTD-OPTI-CGBE	Oligo51583	1	0.96875
T	elegan-A3G-CTD-OPTI-CGBE	Oligo51583	1	0.03125
A	BE3-WT	Oligo51583	1	0.05
C	BE3-WT	Oligo51583	1	0.947647
G	BE3-WT	Oligo51583	1	0.00235294
A	YE1-FNLS-BE3	Oligo51583	1	0.00116959
C	YE1-FNLS-BE3	Oligo51583	1	0.969089
T	YE1-FNLS-BE3	Oligo51583	1	0.029741
A	BE4max	Oligo51583	1	0.00102881
C	BE4max	Oligo51583	1	0.994635
G	BE4max	Oligo51583	1	0.00227881
T	BE4max	Oligo51583	1	0.00205761
A	YE1-FNLS-CGBE	Oligo51614	1	0.000236433
C	YE1-FNLS-CGBE	Oligo51614	1	0.995826
G	YE1-FNLS-CGBE	Oligo51614	1	0.00338549
T	YE1-FNLS-CGBE	Oligo51614	1	0.00055207
A	eA3A-FNLS-CGBE	Oligo51614	1	0.000233506
C	eA3A-FNLS-CGBE	Oligo51614	1	0.998742
G	eA3A-FNLS-CGBE	Oligo51614	1	0.000467092
T	eA3A-FNLS-CGBE	Oligo51614	1	0.000557621
A	A3G-CGBE	Oligo51614	1	0.00104435
C	A3G-CGBE	Oligo51614	1	0.998516
G	A3G-CGBE	Oligo51614	1	0.000163206
T	A3G-CGBE	Oligo51614	1	0.000276196
A	A3G-CTD-CGBE	Oligo51614	1	0.000273508
C	A3G-CTD-CGBE	Oligo51614	1	0.9943
G	A3G-CTD-CGBE	Oligo51614	1	0.000197167
T	A3G-CTD-CGBE	Oligo51614	1	0.00522956
A	elgan-OPTI-CGBE	Oligo51614	1	0.00154888
C	elgan-OPTI-CGBE	Oligo51614	1	0.992803
G	elgan-OPTI-CGBE	Oligo51614	1	0.000145883
T	elgan-OPTI-CGBE	Oligo51614	1	0.00550205
A	elegan-eA3A-OPTI-CGBE	Oligo51614	1	0.000213188
C	elegan-eA3A-OPTI-CGBE	Oligo51614	1	0.996879
G	elegan-eA3A-OPTI-CGBE	Oligo51614	1	0.00265722
T	elegan-eA3A-OPTI-CGBE	Oligo51614	1	0.000250347
A	elegan-A3G-OPTI-CGBE	Oligo51614	1	0.000237978
C	elegan-A3G-OPTI-CGBE	Oligo51614	1	0.990386
G	elegan-A3G-OPTI-CGBE	Oligo51614	1	0.000348232
T	elegan-A3G-OPTI-CGBE	Oligo51614	1	0.00902736
A	elegan-A3G-CTD-OPTI-CGBE	Oligo51614	1	0.000100157
C	elegan-A3G-CTD-OPTI-CGBE	Oligo51614	1	0.998783
G	elegan-A3G-CTD-OPTI-CGBE	Oligo51614	1	0.000786246
T	elegan-A3G-CTD-OPTI-CGBE	Oligo51614	1	0.000330855
A	BE3-WT	Oligo51614	1	0.000130179
C	BE3-WT	Oligo51614	1	0.998979
G	BE3-WT	Oligo51614	1	0.000296009
T	BE3-WT	Oligo51614	1	0.000594363
C	YE1-FNLS-BE3	Oligo51614	1	0.999728
G	YE1-FNLS-BE3	Oligo51614	1	4.63865e-05
T	YE1-FNLS-BE3	Oligo51614	1	0.000225361
A	BE4max	Oligo51614	1	0.000134616
C	BE4max	Oligo51614	1	0.990329
G	BE4max	Oligo51614	1	0.000138581
T	BE4max	Oligo51614	1	0.00939784
C	A3G-CGBE	Oligo51627	1	0.998525
T	A3G-CGBE	Oligo51627	1	0.00147493
A	A3G-CTD-CGBE	Oligo51627	1	0.000595238
C	A3G-CTD-CGBE	Oligo51627	1	0.997046
T	A3G-CTD-CGBE	Oligo51627	1	0.00235849
C	elegan-A3G-OPTI-CGBE	Oligo51627	1	0.999254
G	elegan-A3G-OPTI-CGBE	Oligo51627	1	0.000746269
A	YE1-FNLS-BE3	Oligo51627	1	0.00240964
C	YE1-FNLS-BE3	Oligo51627	1	0.99759
C	YE1-FNLS-CGBE	Oligo51633	1	0.947479
T	YE1-FNLS-CGBE	Oligo51633	1	0.0525208
A	eA3A-FNLS-CGBE	Oligo51633	1	0.000773558
C	eA3A-FNLS-CGBE	Oligo51633	1	0.982642
T	eA3A-FNLS-CGBE	Oligo51633	1	0.0165846
A	A3G-CGBE	Oligo51633	1	0.00093851
C	A3G-CGBE	Oligo51633	1	0.998561
G	A3G-CGBE	Oligo51633	1	0.000128403
T	A3G-CGBE	Oligo51633	1	0.000372465
A	A3G-CTD-CGBE	Oligo51633	1	0.000768073
C	A3G-CTD-CGBE	Oligo51633	1	0.987677
T	A3G-CTD-CGBE	Oligo51633	1	0.0115546
A	elgan-OPTI-CGBE	Oligo51633	1	0.000253003
C	elgan-OPTI-CGBE	Oligo51633	1	0.991936
G	elgan-OPTI-CGBE	Oligo51633	1	0.00735495
T	elgan-OPTI-CGBE	Oligo51633	1	0.000456255
A	elegan-eA3A-OPTI-CGBE	Oligo51633	1	0.000572616
C	elegan-eA3A-OPTI-CGBE	Oligo51633	1	0.996214
G	elegan-eA3A-OPTI-CGBE	Oligo51633	1	0.00292398
T	elegan-eA3A-OPTI-CGBE	Oligo51633	1	0.000289855
A	elegan-A3G-OPTI-CGBE	Oligo51633	1	0.00297229
C	elegan-A3G-OPTI-CGBE	Oligo51633	1	0.996049
G	elegan-A3G-OPTI-CGBE	Oligo51633	1	8.28363e-05
T	elegan-A3G-OPTI-CGBE	Oligo51633	1	0.000895494
A	elegan-A3G-CTD-OPTI-CGBE	Oligo51633	1	0.000510564
C	elegan-A3G-CTD-OPTI-CGBE	Oligo51633	1	0.985305
G	elegan-A3G-CTD-OPTI-CGBE	Oligo51633	1	0.0035461
T	elegan-A3G-CTD-OPTI-CGBE	Oligo51633	1	0.0106383
A	BE3-WT	Oligo51633	1	0.000555556
C	BE3-WT	Oligo51633	1	0.943782
G	BE3-WT	Oligo51633	1	0.006368
T	BE3-WT	Oligo51633	1	0.0492944
A	YE1-FNLS-BE3	Oligo51633	1	0.000116063
C	YE1-FNLS-BE3	Oligo51633	1	0.985173
G	YE1-FNLS-BE3	Oligo51633	1	0.000468165
T	YE1-FNLS-BE3	Oligo51633	1	0.014243
A	BE4max	Oligo51633	1	0.000396825
C	BE4max	Oligo51633	1	0.994246
G	BE4max	Oligo51633	1	0.000198413
T	BE4max	Oligo51633	1	0.00515873
A	YE1-FNLS-CGBE	Oligo51634	1	0.00085034
C	YE1-FNLS-CGBE	Oligo51634	1	0.997973
G	YE1-FNLS-CGBE	Oligo51634	1	0.000392157
T	YE1-FNLS-CGBE	Oligo51634	1	0.000784314
A	eA3A-FNLS-CGBE	Oligo51634	1	0.000574713
C	eA3A-FNLS-CGBE	Oligo51634	1	0.999425
A	A3G-CGBE	Oligo51634	1	0.0015015
C	A3G-CGBE	Oligo51634	1	0.997998
T	A3G-CGBE	Oligo51634	1	0.000500501
A	A3G-CTD-CGBE	Oligo51634	1	0.000604961
C	A3G-CTD-CGBE	Oligo51634	1	0.999395
A	elgan-OPTI-CGBE	Oligo51634	1	0.000602568
C	elgan-OPTI-CGBE	Oligo51634	1	0.999127
G	elgan-OPTI-CGBE	Oligo51634	1	0.000270563
A	elegan-eA3A-OPTI-CGBE	Oligo51634	1	0.000216169
C	elegan-eA3A-OPTI-CGBE	Oligo51634	1	0.999568
G	elegan-eA3A-OPTI-CGBE	Oligo51634	1	0.000216169
A	elegan-A3G-OPTI-CGBE	Oligo51634	1	0.000520986
C	elegan-A3G-OPTI-CGBE	Oligo51634	1	0.998412
G	elegan-A3G-OPTI-CGBE	Oligo51634	1	0.000520986
T	elegan-A3G-OPTI-CGBE	Oligo51634	1	0.000545852
A	elegan-A3G-CTD-OPTI-CGBE	Oligo51634	1	0.00242616
C	elegan-A3G-CTD-OPTI-CGBE	Oligo51634	1	0.99577
G	elegan-A3G-CTD-OPTI-CGBE	Oligo51634	1	0.00180343
C	BE3-WT	Oligo51634	1	0.999703
G	BE3-WT	Oligo51634	1	0.000297089
C	YE1-FNLS-BE3	Oligo51634	1	0.999502
G	YE1-FNLS-BE3	Oligo51634	1	0.000497512
A	BE4max	Oligo51634	1	0.00049975
C	BE4max	Oligo51634	1	0.998438
G	BE4max	Oligo51634	1	0.00106186
A	YE1-FNLS-CGBE	Oligo51644	1	0.000124193
C	YE1-FNLS-CGBE	Oligo51644	1	0.998952
G	YE1-FNLS-CGBE	Oligo51644	1	0.000275792
T	YE1-FNLS-CGBE	Oligo51644	1	0.00064837
A	eA3A-FNLS-CGBE	Oligo51644	1	0.000212857
C	eA3A-FNLS-CGBE	Oligo51644	1	0.999206
G	eA3A-FNLS-CGBE	Oligo51644	1	0.00036822
T	eA3A-FNLS-CGBE	Oligo51644	1	0.000212857
A	A3G-CGBE	Oligo51644	1	0.000189687
C	A3G-CGBE	Oligo51644	1	0.998915
G	A3G-CGBE	Oligo51644	1	0.000271266
T	A3G-CGBE	Oligo51644	1	0.000624112
A	A3G-CTD-CGBE	Oligo51644	1	0.000172354
C	A3G-CTD-CGBE	Oligo51644	1	0.991366
G	A3G-CTD-CGBE	Oligo51644	1	0.00295974
T	A3G-CTD-CGBE	Oligo51644	1	0.00550205
A	elgan-OPTI-CGBE	Oligo51644	1	0.000214597
C	elgan-OPTI-CGBE	Oligo51644	1	0.999563
G	elgan-OPTI-CGBE	Oligo51644	1	7.31315e-05
T	elgan-OPTI-CGBE	Oligo51644	1	0.000149754
A	elegan-eA3A-OPTI-CGBE	Oligo51644	1	5.98444e-05
C	elegan-eA3A-OPTI-CGBE	Oligo51644	1	0.999368
G	elegan-eA3A-OPTI-CGBE	Oligo51644	1	0.00018454
T	elegan-eA3A-OPTI-CGBE	Oligo51644	1	0.000387231
A	elegan-A3G-OPTI-CGBE	Oligo51644	1	5.85206e-05
C	elegan-A3G-OPTI-CGBE	Oligo51644	1	0.998816
G	elegan-A3G-OPTI-CGBE	Oligo51644	1	0.000667368
T	elegan-A3G-OPTI-CGBE	Oligo51644	1	0.000458221
A	elegan-A3G-CTD-OPTI-CGBE	Oligo51644	1	0.000162623
C	elegan-A3G-CTD-OPTI-CGBE	Oligo51644	1	0.998887
G	elegan-A3G-CTD-OPTI-CGBE	Oligo51644	1	0.000379313
T	elegan-A3G-CTD-OPTI-CGBE	Oligo51644	1	0.000571202
A	BE3-WT	Oligo51644	1	0.000364093
C	BE3-WT	Oligo51644	1	0.999285
G	BE3-WT	Oligo51644	1	0.000129702
T	BE3-WT	Oligo51644	1	0.000221043
A	YE1-FNLS-BE3	Oligo51644	1	0.00680947
C	YE1-FNLS-BE3	Oligo51644	1	0.992457
G	YE1-FNLS-BE3	Oligo51644	1	0.000193798
T	YE1-FNLS-BE3	Oligo51644	1	0.000539619
C	BE4max	Oligo51644	1	0.971283
G	BE4max	Oligo51644	1	0.000276243
T	BE4max	Oligo51644	1	0.0284404
A	YE1-FNLS-CGBE	Oligo51648	1	0.00096653
C	YE1-FNLS-CGBE	Oligo51648	1	0.998393
G	YE1-FNLS-CGBE	Oligo51648	1	0.000199005
T	YE1-FNLS-CGBE	Oligo51648	1	0.000441383
A	eA3A-FNLS-CGBE	Oligo51648	1	0.000777098
C	eA3A-FNLS-CGBE	Oligo51648	1	0.998773
G	eA3A-FNLS-CGBE	Oligo51648	1	0.000141728
T	eA3A-FNLS-CGBE	Oligo51648	1	0.000308002
A	A3G-CGBE	Oligo51648	1	0.000309281
C	A3G-CGBE	Oligo51648	1	0.99603
G	A3G-CGBE	Oligo51648	1	0.00346099
T	A3G-CGBE	Oligo51648	1	0.00019972
A	A3G-CTD-CGBE	Oligo51648	1	0.000333338
C	A3G-CTD-CGBE	Oligo51648	1	0.995537
G	A3G-CTD-CGBE	Oligo51648	1	0.000273724
T	A3G-CTD-CGBE	Oligo51648	1	0.00385612
A	elgan-OPTI-CGBE	Oligo51648	1	0.000539696
C	elgan-OPTI-CGBE	Oligo51648	1	0.998669
G	elgan-OPTI-CGBE	Oligo51648	1	0.00043285
T	elgan-OPTI-CGBE	Oligo51648	1	0.000358231
A	elegan-eA3A-OPTI-CGBE	Oligo51648	1	0.00213956
C	elegan-eA3A-OPTI-CGBE	Oligo51648	1	0.994948
G	elegan-eA3A-OPTI-CGBE	Oligo51648	1	4.53022e-05
T	elegan-eA3A-OPTI-CGBE	Oligo51648	1	0.00286747
A	elegan-A3G-OPTI-CGBE	Oligo51648	1	0.000312928
C	elegan-A3G-OPTI-CGBE	Oligo51648	1	0.996098
G	elegan-A3G-OPTI-CGBE	Oligo51648	1	0.00152905
T	elegan-A3G-OPTI-CGBE	Oligo51648	1	0.00206021
A	elegan-A3G-CTD-OPTI-CGBE	Oligo51648	1	0.00049941
C	elegan-A3G-CTD-OPTI-CGBE	Oligo51648	1	0.999099
G	elegan-A3G-CTD-OPTI-CGBE	Oligo51648	1	0.000124814
T	elegan-A3G-CTD-OPTI-CGBE	Oligo51648	1	0.000276682
A	BE3-WT	Oligo51648	1	0.000280901
C	BE3-WT	Oligo51648	1	0.999237
G	BE3-WT	Oligo51648	1	0.00013922
T	BE3-WT	Oligo51648	1	0.000343219
A	YE1-FNLS-BE3	Oligo51648	1	0.000326919
C	YE1-FNLS-BE3	Oligo51648	1	0.998531
G	YE1-FNLS-BE3	Oligo51648	1	0.000545291
T	YE1-FNLS-BE3	Oligo51648	1	0.00059676
A	BE4max	Oligo51648	1	0.000100929
C	BE4max	Oligo51648	1	0.960299
G	BE4max	Oligo51648	1	0.000114103
T	BE4max	Oligo51648	1	0.0394864
A	YE1-FNLS-CGBE	Oligo51654	1	0.000214109
C	YE1-FNLS-CGBE	Oligo51654	1	0.995953
G	YE1-FNLS-CGBE	Oligo51654	1	0.000141739
T	YE1-FNLS-CGBE	Oligo51654	1	0.00369154
A	eA3A-FNLS-CGBE	Oligo51654	1	0.000591577
C	eA3A-FNLS-CGBE	Oligo51654	1	0.980566
T	eA3A-FNLS-CGBE	Oligo51654	1	0.0188424
C	A3G-CGBE	Oligo51654	1	0.99635
G	A3G-CGBE	Oligo51654	1	7.60688e-05
T	A3G-CGBE	Oligo51654	1	0.00357381
A	A3G-CTD-CGBE	Oligo51654	1	0.000340876
C	A3G-CTD-CGBE	Oligo51654	1	0.982651
G	A3G-CTD-CGBE	Oligo51654	1	0.000113456
T	A3G-CTD-CGBE	Oligo51654	1	0.0168948
A	elgan-OPTI-CGBE	Oligo51654	1	0.000404026
C	elgan-OPTI-CGBE	Oligo51654	1	0.999192
G	elgan-OPTI-CGBE	Oligo51654	1	0.000153804
T	elgan-OPTI-CGBE	Oligo51654	1	0.000250222
A	elegan-eA3A-OPTI-CGBE	Oligo51654	1	0.000398267
C	elegan-eA3A-OPTI-CGBE	Oligo51654	1	0.999275
T	elegan-eA3A-OPTI-CGBE	Oligo51654	1	0.000327103
A	elegan-A3G-OPTI-CGBE	Oligo51654	1	0.000559848
C	elegan-A3G-OPTI-CGBE	Oligo51654	1	0.998932
G	elegan-A3G-OPTI-CGBE	Oligo51654	1	6.70151e-05
T	elegan-A3G-OPTI-CGBE	Oligo51654	1	0.000441341
A	elegan-A3G-CTD-OPTI-CGBE	Oligo51654	1	0.000182305
C	elegan-A3G-CTD-OPTI-CGBE	Oligo51654	1	0.997955
G	elegan-A3G-CTD-OPTI-CGBE	Oligo51654	1	0.000114938
T	elegan-A3G-CTD-OPTI-CGBE	Oligo51654	1	0.00174813
A	BE3-WT	Oligo51654	1	0.000234964
C	BE3-WT	Oligo51654	1	0.986306
G	BE3-WT	Oligo51654	1	7.8284e-05
T	BE3-WT	Oligo51654	1	0.0133812
A	YE1-FNLS-BE3	Oligo51654	1	0.000428712
C	YE1-FNLS-BE3	Oligo51654	1	0.962407
T	YE1-FNLS-BE3	Oligo51654	1	0.0371638
A	BE4max	Oligo51654	1	0.000183419
C	BE4max	Oligo51654	1	0.973202
G	BE4max	Oligo51654	1	0.000140213
T	BE4max	Oligo51654	1	0.0264743
A	YE1-FNLS-CGBE	Oligo51655	1	0.000435099
C	YE1-FNLS-CGBE	Oligo51655	1	0.997752
G	YE1-FNLS-CGBE	Oligo51655	1	0.000158053
T	YE1-FNLS-CGBE	Oligo51655	1	0.0016548
A	eA3A-FNLS-CGBE	Oligo51655	1	0.000228162
C	eA3A-FNLS-CGBE	Oligo51655	1	0.999233
G	eA3A-FNLS-CGBE	Oligo51655	1	0.000443695
T	eA3A-FNLS-CGBE	Oligo51655	1	9.54563e-05
A	A3G-CGBE	Oligo51655	1	0.000299278
C	A3G-CGBE	Oligo51655	1	0.998934
G	A3G-CGBE	Oligo51655	1	0.000113267
T	A3G-CGBE	Oligo51655	1	0.000653739
A	A3G-CTD-CGBE	Oligo51655	1	0.0053973
C	A3G-CTD-CGBE	Oligo51655	1	0.993892
G	A3G-CTD-CGBE	Oligo51655	1	0.000257028
T	A3G-CTD-CGBE	Oligo51655	1	0.000453535
A	elgan-OPTI-CGBE	Oligo51655	1	0.000179504
C	elgan-OPTI-CGBE	Oligo51655	1	0.999282
G	elgan-OPTI-CGBE	Oligo51655	1	0.000124733
T	elgan-OPTI-CGBE	Oligo51655	1	0.000414176
A	elegan-eA3A-OPTI-CGBE	Oligo51655	1	0.000315767
C	elegan-eA3A-OPTI-CGBE	Oligo51655	1	0.996854
G	elegan-eA3A-OPTI-CGBE	Oligo51655	1	0.00212242
T	elegan-eA3A-OPTI-CGBE	Oligo51655	1	0.000707751
A	elegan-A3G-OPTI-CGBE	Oligo51655	1	0.000162435
C	elegan-A3G-OPTI-CGBE	Oligo51655	1	0.993606
G	elegan-A3G-OPTI-CGBE	Oligo51655	1	0.00543787
T	elegan-A3G-OPTI-CGBE	Oligo51655	1	0.00079344
A	elegan-A3G-CTD-OPTI-CGBE	Oligo51655	1	0.000339562
C	elegan-A3G-CTD-OPTI-CGBE	Oligo51655	1	0.998345
T	elegan-A3G-CTD-OPTI-CGBE	Oligo51655	1	0.00131582
A	BE3-WT	Oligo51655	1	0.00019488
[truncated: 1,046,576+ more rows]

## Sheet: Fig4&RelatedExtendedFigs
Nucleotide	Position	Efficiency	sgRNA	Group
G	1	0.0324784	Tyr-C	2CELL
G	1	0.0275176	Tyr-C	2CELL
G	1	0.0144766	Tyr-C	2CELL
G	1	0.020128	Tyr-C	2CELL
G	1	0.0216514	Tyr-C	2CELL
G	1	0.0286587	Tyr-C	2CELL
G	1	0.0275865	Tyr-C	2CELL
G	1	0.0131881	Tyr-C	2CELL
G	1	0.0213354	Tyr-C	2CELL
G	1	0.0262992	Tyr-C	2CELL
G	1	0.0264693	Tyr-C	2CELL
G	1	0.0306671	Tyr-C	2CELL
G	1	0	Tyr-C	2CELL
G	1	0.0852515	Tyr-C	2CELL
G	1	0	Tyr-C	2CELL
G	1	0.107991	Tyr-C	2CELL
G	1	0	Tyr-C	2CELL
G	1	0	Tyr-C	2CELL
G	1	0	Tyr-C	2CELL
G	1	0	Tyr-C	2CELL
G	1	0.0196753	Tyr-C	2CELL
G	1	0	Tyr-C	2CELL
G	1	0.038475	Tyr-C	2CELL
G	1	0.0270286	Tyr-C	2CELL
G	1	0.0324532	Tyr-C	2CELL
G	1	0.0326983	Tyr-C	2CELL
G	1	0.0291565	Tyr-C	2CELL
G	1	0.0219649	Tyr-C	2CELL
G	1	0.023677	Tyr-C	2CELL
G	2	0.0189232	Tyr-5	1CELL
G	2	0.0193441	Tyr-5	1CELL
G	2	0.0199896	Tyr-5	1CELL
G	2	0.0236383	Tyr-5	1CELL
G	2	0.0232852	Tyr-5	1CELL
G	2	0.0274945	Tyr-5	1CELL
G	2	0.041104	Tyr-5	1CELL
G	2	0.0289361	Tyr-5	1CELL
G	2	0.0304873	Tyr-5	1CELL
G	2	0.026674	Tyr-5	1CELL
G	2	0.0256155	Tyr-5	1CELL
G	2	0.0306858	Tyr-5	1CELL
G	2	0.0219318	Tyr-5	1CELL
G	2	0.0249358	Tyr-5	1CELL
G	2	0.0254631	Tyr-5	2CELL
G	2	0.020799	Tyr-5	2CELL
G	2	0.0206197	Tyr-5	2CELL
G	2	0.0277988	Tyr-5	2CELL
G	2	0	Tyr-5	2CELL
G	2	0.0231627	Tyr-5	2CELL
G	2	0.0293971	Tyr-5	2CELL
G	2	0.0255685	Tyr-5	2CELL
G	2	0.0244661	Tyr-5	2CELL
G	2	0.0279067	Tyr-5	2CELL
G	2	0.0203292	Tyr-5	2CELL
G	2	0.0356985	Tyr-5	2CELL
G	2	0.015931	Tyr-5	2CELL
G	2	0.0287549	Tyr-5	2CELL
G	2	0.00901478	Tyr-B	1CELL
G	2	0	Tyr-B	1CELL
G	2	0	Tyr-B	1CELL
G	2	0	Tyr-B	1CELL
G	2	0.0341647	Tyr-B	1CELL
G	2	0.0172411	Tyr-B	1CELL
G	2	0.0172245	Tyr-B	1CELL
G	2	0.0160522	Tyr-B	1CELL
G	2	0.018234	Tyr-B	1CELL
G	2	0.0166503	Tyr-B	1CELL
G	2	0.0161039	Tyr-B	1CELL
G	2	0.0190916	Tyr-B	1CELL
G	2	0.0109069	Tyr-B	1CELL
G	2	0.0189059	Tyr-B	1CELL
G	2	0.0139435	Tyr-B	2CELL
G	2	0.0139969	Tyr-B	2CELL
G	2	0.0214252	Tyr-B	2CELL
G	2	0.115607	Tyr-B	2CELL
G	2	0.074239	Tyr-B	2CELL
G	2	0.0127113	Tyr-B	2CELL
G	2	0.018335	Tyr-B	2CELL
G	2	0.0157469	Tyr-B	2CELL
G	2	0.0617232	Tyr-B	2CELL
G	2	0.0181626	Tyr-B	2CELL
G	2	0.0193112	Tyr-B	2CELL
G	2	0.01748	Tyr-B	2CELL
G	2	0.0189837	Tyr-B	2CELL
G	2	0.0116685	Tyr-B	2CELL
G	2	0.00448798	Tyr-C	2CELL
G	2	0.00839027	Tyr-C	2CELL
G	2	0.0231985	Tyr-C	2CELL
G	2	0.0159163	Tyr-C	2CELL
G	2	0.011409	Tyr-C	2CELL
G	2	0.0178121	Tyr-C	2CELL
G	2	0.0106283	Tyr-C	2CELL
G	2	0.0160459	Tyr-C	2CELL
G	2	0.00813827	Tyr-C	2CELL
G	2	0.0140463	Tyr-C	2CELL
G	2	0.00971912	Tyr-C	2CELL
G	2	0.00635216	Tyr-C	2CELL
G	2	0.123457	Tyr-C	2CELL
G	2	0.0856898	Tyr-C	2CELL
G	2	0	Tyr-C	2CELL
G	2	0	Tyr-C	2CELL
G	2	0.0860585	Tyr-C	2CELL
G	2	0	Tyr-C	2CELL
G	2	0.0257998	Tyr-C	2CELL
G	2	0	Tyr-C	2CELL
G	2	0.0114094	Tyr-C	2CELL
G	2	0	Tyr-C	2CELL
G	2	0.00906413	Tyr-C	2CELL
G	2	0.026092	Tyr-C	2CELL
G	2	0.0185725	Tyr-C	2CELL
G	2	0.0172408	Tyr-C	2CELL
G	2	0.0137475	Tyr-C	2CELL
G	2	0.00942833	Tyr-C	2CELL
G	2	0.0226352	Tyr-C	2CELL
G	5	26.4547	Tyr-B	1CELL
G	5	23.5049	Tyr-B	1CELL
G	5	21.5651	Tyr-B	1CELL
G	5	9.55335	Tyr-B	1CELL
G	5	22.7692	Tyr-B	1CELL
G	5	0.356547	Tyr-B	1CELL
G	5	51.0892	Tyr-B	1CELL
G	5	4.83369	Tyr-B	1CELL
G	5	10.5199	Tyr-B	1CELL
G	5	33.6217	Tyr-B	1CELL
G	5	0.924589	Tyr-B	1CELL
G	5	12.4876	Tyr-B	1CELL
G	5	66.9111	Tyr-B	1CELL
G	5	0.544293	Tyr-B	1CELL
G	5	43.1724	Tyr-B	2CELL
G	5	75.8087	Tyr-B	2CELL
G	5	92.1157	Tyr-B	2CELL
G	5	30.8486	Tyr-B	2CELL
G	5	46.4773	Tyr-B	2CELL
G	5	32.9957	Tyr-B	2CELL
G	5	58.7316	Tyr-B	2CELL
G	5	31.2083	Tyr-B	2CELL
G	5	52.4186	Tyr-B	2CELL
G	5	54.1316	Tyr-B	2CELL
G	5	40.6574	Tyr-B	2CELL
G	5	62.3689	Tyr-B	2CELL
G	5	53.4865	Tyr-B	2CELL
G	5	65.175	Tyr-B	2CELL
G	5	1.66939	Tyr-C	1CELL
G	5	4.10959	Tyr-C	1CELL
G	5	11.3182	Tyr-C	1CELL
G	5	12.3909	Tyr-C	1CELL
G	5	4.66297	Tyr-C	1CELL
G	5	0.137969	Tyr-C	1CELL
G	5	0.156972	Tyr-C	1CELL
G	5	0.0928624	Tyr-C	1CELL
G	5	18.1333	Tyr-C	1CELL
G	5	10.9669	Tyr-C	1CELL
G	5	0.150097	Tyr-C	1CELL
G	5	0.367619	Tyr-C	1CELL
G	5	0.15047	Tyr-C	1CELL
G	5	18.6989	Tyr-C	1CELL
G	5	14.4418	Tyr-C	2CELL
G	5	15.5349	Tyr-C	2CELL
G	5	12.0521	Tyr-C	2CELL
G	5	70.577	Tyr-C	2CELL
G	5	22.5594	Tyr-C	2CELL
G	5	31.7377	Tyr-C	2CELL
G	5	16.4085	Tyr-C	2CELL
G	5	17.4448	Tyr-C	2CELL
G	5	14.6096	Tyr-C	2CELL
G	5	14.3507	Tyr-C	2CELL
G	5	15.5032	Tyr-C	2CELL
G	5	27.8366	Tyr-C	2CELL
G	5	27.3763	Tyr-C	2CELL
G	5	20.4845	Tyr-C	2CELL
G	5	38.2808	Tyr-C	2CELL
G	5	18.8617	Tyr-C	2CELL
G	5	19.863	Tyr-C	2CELL
G	5	37.1859	Tyr-C	2CELL
G	5	23.262	Tyr-C	2CELL
G	5	95.7663	Tyr-C	2CELL
G	5	7.96374	Tyr-C	2CELL
G	5	17.7145	Tyr-C	2CELL
G	5	16.5009	Tyr-C	2CELL
G	5	17.9376	Tyr-C	2CELL
G	5	7.96926	Tyr-C	2CELL
G	5	25.6183	Tyr-C	2CELL
G	5	16.5405	Tyr-C	2CELL
G	5	13.2155	Tyr-C	2CELL
G	5	6.5632	Tyr-C	1CELL
G	5	41.544	Tyr-C	1CELL
G	5	4.88298	Tyr-C	1CELL
G	5	0.21812	Tyr-C	1CELL
G	5	2.11281	Tyr-C	1CELL
G	5	0.117969	Tyr-C	1CELL
G	5	0.141603	Tyr-C	1CELL
G	5	0.157813	Tyr-C	1CELL
G	5	22.6613	Tyr-C	1CELL
G	5	13.4784	Tyr-C	1CELL
G	5	14.2029	Tyr-C	1CELL
G	5	0.147253	Tyr-C	1CELL
G	5	0.180512	Tyr-C	1CELL
G	5	0.269112	Tyr-C	1CELL
G	5	0.914953	Tyr-C	1CELL
G	5	0.1209	Tyr-C	1CELL
G	5	36.0642	Tyr-C	1CELL
G	5	0.188805	Tyr-C	1CELL
G	5	0.108002	Tyr-C	1CELL
G	5	0.731006	Tyr-C	1CELL
G	5	0.0997422	Tyr-C	1CELL
G	5	17.054	Tyr-C	1CELL
G	5	13.6054	Tyr-C	1CELL
G	5	0.161626	Tyr-C	1CELL
G	5	0.958427	Tyr-C	1CELL
G	5	34.2801	Tyr-C	1CELL
G	5	4.49882	Tyr-C	1CELL
G	5	33.7984	Tyr-C	1CELL
G	5	0.298507	Tyr-C	1CELL
G	5	7.55177	Tyr-C	1CELL
G	5	0.263212	Tyr-C	2CELL
G	5	0.371078	Tyr-C	2CELL
G	5	16.6647	Tyr-C	2CELL
G	5	5.36552	Tyr-C	2CELL
G	5	1.77981	Tyr-C	2CELL
G	5	0.345526	Tyr-C	2CELL
G	5	21.0062	Tyr-C	2CELL
G	5	0.403202	Tyr-C	2CELL
G	5	0.279556	Tyr-C	2CELL
G	5	35.8538	Tyr-C	2CELL
G	5	27.4812	Tyr-C	2CELL
G	5	34.7067	Tyr-C	2CELL
G	5	17.3671	Tyr-C	2CELL
G	5	0.286451	Tyr-C	2CELL
G	5	16.2791	Tyr-C	2CELL
G	5	8.21918	Tyr-C	2CELL
G	5	15.4915	Tyr-C	2CELL
G	5	22.8928	Tyr-C	2CELL
G	5	10.8108	Tyr-C	2CELL
G	5	15.8135	Tyr-C	2CELL
G	5	7.69231	Tyr-C	2CELL
G	5	1.67946	Tyr-C	2CELL
G	5	9.09091	Tyr-C	2CELL
G	5	0.356833	Tyr-C	2CELL
G	5	47.0084	Tyr-C	2CELL
G	5	0.609322	Tyr-C	2CELL
G	5	0.85729	Tyr-C	2CELL
G	5	3.32728	Tyr-C	2CELL
G	5	50.6819	Tyr-C	2CELL
G	5	61.9889	Tyr-C	2CELL
G	5	0.162751	Tyr-C	2CELL
G	5	0.141267	Tyr-C	2CELL
G	5	25.3008	Tyr-C	2CELL
G	5	35.6584	Tyr-C	2CELL
G	5	27.1633	Tyr-C	2CELL
G	5	22.7635	Tyr-C	2CELL
G	5	0.171933	Tyr-C	2CELL
G	5	0.181909	Tyr-C	2CELL
G	5	0.189313	Tyr-C	2CELL
G	5	30.5346	Tyr-C	2CELL
G	5	19.5794	Tyr-C	2CELL
G	5	0.303082	Tyr-C	2CELL
G	5	0.263397	Tyr-C	2CELL
G	5	0.128063	Tyr-C	2CELL
G	5	17.0476	Tyr-C	2CELL
G	5	10.9375	Tyr-C	2CELL
G	5	18.3908	Tyr-C	2CELL
G	5	24.9507	Tyr-C	2CELL
G	5	8.16327	Tyr-C	2CELL
G	5	7.75215	Tyr-C	2CELL
G	5	13.3333	Tyr-C	2CELL
G	5	8.76149	Tyr-C	2CELL
G	5	36.3636	Tyr-C	2CELL
G	5	0.149939	Tyr-C	2CELL
G	5	35.2774	Tyr-C	2CELL
G	5	39.624	Tyr-C	2CELL
G	5	15.021	Tyr-C	2CELL
G	5	13.0822	Tyr-C	2CELL
G	5	19.3116	Tyr-C	2CELL
G	5	17.3026	Tyr-C	2CELL
G	5	0.257055	Tyr-C	2CELL
G	6	12.8801	Tyr-5	1CELL
G	6	16.7532	Tyr-5	1CELL
G	6	17.552	Tyr-5	1CELL
G	6	19.1586	Tyr-5	1CELL
G	6	0.26151	Tyr-5	1CELL
G	6	16.0444	Tyr-5	1CELL
G	6	22.93	Tyr-5	1CELL
G	6	4.17444	Tyr-5	1CELL
G	6	20.2561	Tyr-5	1CELL
G	6	3.9508	Tyr-5	1CELL
G	6	12.1525	Tyr-5	1CELL
G	6	11.683	Tyr-5	1CELL
G	6	2.76345	Tyr-5	1CELL
G	6	8.44017	Tyr-5	1CELL
G	6	58.1753	Tyr-5	2CELL
G	6	61.2076	Tyr-5	2CELL
G	6	20.7948	Tyr-5	2CELL
G	6	41.1659	Tyr-5	2CELL
G	6	51.7582	Tyr-5	2CELL
G	6	38.3785	Tyr-5	2CELL
G	6	91.2302	Tyr-5	2CELL
G	6	41.7847	Tyr-5	2CELL
G	6	45.9349	Tyr-5	2CELL
G	6	64.0866	Tyr-5	2CELL
G	6	78.5793	Tyr-5	2CELL
G	6	87.5856	Tyr-5	2CELL
G	6	41.6317	Tyr-5	2CELL
G	6	56.9853	Tyr-5	2CELL
G	6	0.0235194	Tyr-C	2CELL
G	6	0.0263218	Tyr-C	2CELL
G	6	0.0246263	Tyr-C	2CELL
G	6	0.0296623	Tyr-C	2CELL
G	6	0.0307675	Tyr-C	2CELL
G	6	0.0217413	Tyr-C	2CELL
G	6	0.0307689	Tyr-C	2CELL
G	6	0.0216664	Tyr-C	2CELL
G	6	0.0233676	Tyr-C	2CELL
G	6	0.0210399	Tyr-C	2CELL
G	6	0.0282401	Tyr-C	2CELL
G	6	0.0169199	Tyr-C	2CELL
G	6	0.123305	Tyr-C	2CELL
G	6	0.170648	Tyr-C	2CELL
G	6	1.5873	Tyr-C	2CELL
G	6	0.108108	Tyr-C	2CELL
G	6	0	Tyr-C	2CELL
G	6	0	Tyr-C	2CELL
G	6	0	Tyr-C	2CELL
G	6	0	Tyr-C	2CELL
G	6	0.036245	Tyr-C	2CELL
G	6	0	Tyr-C	2CELL
G	6	0.0441336	Tyr-C	2CELL
G	6	0.0279942	Tyr-C	2CELL
G	6	0.0278177	Tyr-C	2CELL
G	6	0.0309773	Tyr-C	2CELL
G	6	0.0411713	Tyr-C	2CELL
G	6	0.0355626	Tyr-C	2CELL
G	6	0.0387468	Tyr-C	2CELL
G	8	0.0170313	Tyr-B	1CELL
G	8	0	Tyr-B	1CELL
G	8	0	Tyr-B	1CELL
G	8	0	Tyr-B	1CELL
G	8	0.034638	Tyr-B	1CELL
G	8	0.0151748	Tyr-B	1CELL
G	8	0.02559	Tyr-B	1CELL
G	8	0.0187344	Tyr-B	1CELL
G	8	0.0485687	Tyr-B	1CELL
G	8	0.0210626	Tyr-B	1CELL
G	8	0.014385	Tyr-B	1CELL
G	8	0.0636004	Tyr-B	1CELL
G	8	0.0228568	Tyr-B	1CELL
G	8	0.00924189	Tyr-B	1CELL
G	8	0.0205798	Tyr-B	2CELL
G	8	0.0318202	Tyr-B	2CELL
G	8	0.0351154	Tyr-B	2CELL
G	8	0	Tyr-B	2CELL
G	8	0.036846	Tyr-B	2CELL
G	8	0.0213757	Tyr-B	2CELL
G	8	0.0419196	Tyr-B	2CELL
G	8	0.0264271	Tyr-B	2CELL
G	8	0.0379934	Tyr-B	2CELL
G	8	0.0257762	Tyr-B	2CELL
G	8	0.0311395	Tyr-B	2CELL
G	8	0.0305557	Tyr-B	2CELL
G	8	0.0454415	Tyr-B	2CELL
G	8	0.0306583	Tyr-B	2CELL
G	11	0.0140262	Tyr-B	1CELL
G	11	0	Tyr-B	1CELL
G	11	0	Tyr-B	1CELL
G	11	0	Tyr-B	1CELL
G	11	0.103914	Tyr-B	1CELL
G	11	0.0172438	Tyr-B	1CELL
G	11	0.019323	Tyr-B	1CELL
G	11	0.0208754	Tyr-B	1CELL
G	11	0.017413	Tyr-B	1CELL
G	11	0.014205	Tyr-B	1CELL
G	11	0.0115081	Tyr-B	1CELL
G	11	0.0211999	Tyr-B	1CELL
G	11	0.0161035	Tyr-B	1CELL
G	11	0.0115521	Tyr-B	1CELL
G	11	0.0159329	Tyr-B	2CELL
G	11	0.0178192	Tyr-B	2CELL
G	11	0.0195088	Tyr-B	2CELL
G	11	0.114679	Tyr-B	2CELL
G	11	0.073692	Tyr-B	2CELL
G	11	0.0248423	Tyr-B	2CELL
G	11	0.0235785	Tyr-B	2CELL
G	11	0.0202422	Tyr-B	2CELL
G	11	0.0164639	Tyr-B	2CELL
G	11	0.0210895	Tyr-B	2CELL
G	11	0.018061	Tyr-B	2CELL
G	11	0.0320102	Tyr-B	2CELL
G	11	0.0132366	Tyr-B	2CELL
G	11	0.0177813	Tyr-B	2CELL
G	12	0.0222144	Tyr-5	1CELL
G	12	0.0178557	Tyr-5	1CELL
G	12	0.0199896	Tyr-5	1CELL
G	12	0.0168848	Tyr-5	1CELL
G	12	0.0179117	Tyr-5	1CELL
G	12	0.0212099	Tyr-5	1CELL
G	12	0.0291151	Tyr-5	1CELL
G	12	0.0220828	Tyr-5	1CELL
G	12	0.0304284	Tyr-5	1CELL
G	12	0.030485	Tyr-5	1CELL
G	12	0.0248391	Tyr-5	1CELL
G	12	0.0392495	Tyr-5	1CELL
G	12	0.0227441	Tyr-5	1CELL
G	12	0.0205348	Tyr-5	1CELL
G	12	0.0210981	Tyr-5	2CELL
G	12	0.0285023	Tyr-5	2CELL
G	12	0.0329917	Tyr-5	2CELL
G	12	0.02471	Tyr-5	2CELL
G	12	0.0617284	Tyr-5	2CELL
G	12	0.0282296	Tyr-5	2CELL
G	12	0.0213132	Tyr-5	2CELL
G	12	0.0289781	Tyr-5	2CELL
G	12	0.0244659	Tyr-5	2CELL
G	12	0.0272101	Tyr-5	2CELL
G	12	0.0265845	Tyr-5	2CELL
G	12	0.03499	Tyr-5	2CELL
G	12	0.0221482	Tyr-5	2CELL
G	12	0.0226554	Tyr-5	2CELL
G	12	0.0190347	Tyr-B	1CELL
G	12	0	Tyr-B	1CELL
G	12	0.0910747	Tyr-B	1CELL
G	12	0	Tyr-B	1CELL
G	12	0.034638	Tyr-B	1CELL
G	12	0.0200023	Tyr-B	1CELL
G	12	0.0355112	Tyr-B	1CELL
G	12	0.0283689	Tyr-B	1CELL
G	12	0.0224921	Tyr-B	1CELL
G	12	0.0318382	Tyr-B	1CELL
G	12	0.0218648	Tyr-B	1CELL
G	12	0.0294724	Tyr-B	1CELL
G	12	0.0202589	Tyr-B	1CELL
G	12	0.0166351	Tyr-B	1CELL
G	12	0.0258901	Tyr-B	2CELL
G	12	0.0229099	Tyr-B	2CELL
G	12	0.0234094	Tyr-B	2CELL
G	12	0.114679	Tyr-B	2CELL
G	12	0.110538	Tyr-B	2CELL
G	12	0.0196422	Tyr-B	2CELL
G	12	0.0436632	Tyr-B	2CELL
G	12	0.0253022	Tyr-B	2CELL
G	12	0.0227955	Tyr-B	2CELL
G	12	0.0357335	Tyr-B	2CELL
G	12	0.0261568	Tyr-B	2CELL
G	12	0.039285	Tyr-B	2CELL
G	12	0.0293341	Tyr-B	2CELL
G	12	0.0306568	Tyr-B	2CELL
G	12	0.0348226	Tyr-C	1CELL
G	12	0	Tyr-C	1CELL
G	12	0.13369	Tyr-C	1CELL
G	12	0.178571	Tyr-C	1CELL
G	12	0	Tyr-C	1CELL
G	12	0.0221823	Tyr-C	1CELL
G	12	0.0271752	Tyr-C	1CELL
G	12	0.01894	Tyr-C	1CELL
G	12	0.0250319	Tyr-C	1CELL
G	12	0.0264732	Tyr-C	1CELL
G	12	0.0225347	Tyr-C	1CELL
G	12	0.0278246	Tyr-C	1CELL
G	12	0.016876	Tyr-C	1CELL
G	12	0.0225992	Tyr-C	1CELL
G	12	0.0243766	Tyr-C	2CELL
G	12	0.0181806	Tyr-C	2CELL
G	12	0.0237903	Tyr-C	2CELL
G	12	0.0258193	Tyr-C	2CELL
G	12	0	Tyr-C	2CELL
G	12	0.0201994	Tyr-C	2CELL
G	12	0.024591	Tyr-C	2CELL
G	12	0.021031	Tyr-C	2CELL
G	12	0.015208	Tyr-C	2CELL
G	12	0.0213384	Tyr-C	2CELL
G	12	0.0202448	Tyr-C	2CELL
G	12	0.0300554	Tyr-C	2CELL
G	12	0.0218914	Tyr-C	2CELL
G	12	0.0200608	Tyr-C	2CELL
G	12	0.0203302	Tyr-C	2CELL
G	12	0.017653	Tyr-C	2CELL
G	12	0.170648	Tyr-C	2CELL
G	12	0	Tyr-C	2CELL
G	12	0	Tyr-C	2CELL
G	12	0.0287798	Tyr-C	2CELL
G	12	0.0287525	Tyr-C	2CELL
G	12	0.0235849	Tyr-C	2CELL
G	12	0.0222224	Tyr-C	2CELL
G	12	0.0333997	Tyr-C	2CELL
G	12	0.0160203	Tyr-C	2CELL
G	12	0.0324583	Tyr-C	2CELL
G	12	0.0170011	Tyr-C	2CELL
G	12	0.0209183	Tyr-C	2CELL
G	12	0.0220582	Tyr-C	1CELL
G	12	0.0282318	Tyr-C	1CELL
G	12	0.0224921	Tyr-C	1CELL
G	12	0.0161901	Tyr-C	1CELL
G	12	0.031228	Tyr-C	1CELL
G	12	0.0379962	Tyr-C	1CELL
G	12	0.0199927	Tyr-C	1CELL
G	12	0.0291635	Tyr-C	1CELL
G	12	0.0279586	Tyr-C	1CELL
G	12	0.034525	Tyr-C	1CELL
G	12	0.0304263	Tyr-C	1CELL
G	12	0.0118305	Tyr-C	1CELL
G	12	0.0188055	Tyr-C	1CELL
G	12	0.0265585	Tyr-C	1CELL
G	12	0.0267914	Tyr-C	1CELL
G	12	0.0438066	Tyr-C	1CELL
G	12	0.0310633	Tyr-C	1CELL
G	12	0.0429489	Tyr-C	1CELL
G	12	0.0224124	Tyr-C	1CELL
G	12	0.021599	Tyr-C	1CELL
G	12	0.0225819	Tyr-C	1CELL
G	12	0.0358613	Tyr-C	1CELL
G	12	0.0167751	Tyr-C	1CELL
G	12	0.0191355	Tyr-C	1CELL
G	12	0.0318432	Tyr-C	1CELL
G	12	0.0397542	Tyr-C	1CELL
G	12	0.0632911	Tyr-C	1CELL
G	12	0.0277283	Tyr-C	1CELL
G	12	0.0918485	Tyr-C	1CELL
G	12	0.0221578	Tyr-C	1CELL
G	12	0.0205914	Tyr-C	2CELL
G	12	0.0207367	Tyr-C	2CELL
G	12	0.0234852	Tyr-C	2CELL
G	12	0.0251435	Tyr-C	2CELL
G	12	0.0210159	Tyr-C	2CELL
G	12	0.0195829	Tyr-C	2CELL
G	12	0.0108848	Tyr-C	2CELL
G	12	0.0170515	Tyr-C	2CELL
G	12	0.0244377	Tyr-C	2CELL
G	12	0.0171339	Tyr-C	2CELL
G	12	0.0270006	Tyr-C	2CELL
G	12	0.0253058	Tyr-C	2CELL
G	12	0.0136924	Tyr-C	2CELL
G	12	0.0200485	Tyr-C	2CELL
G	12	0.0726744	Tyr-C	2CELL
G	12	0	Tyr-C	2CELL
G	12	0.106838	Tyr-C	2CELL
G	12	0	Tyr-C	2CELL
G	12	2.7027	Tyr-C	2CELL
G	12	0.0217817	Tyr-C	2CELL
G	12	0	Tyr-C	2CELL
G	12	0.0382304	Tyr-C	2CELL
G	12	0	Tyr-C	2CELL
G	12	0.0221755	Tyr-C	2CELL
G	12	0.026231	Tyr-C	2CELL
G	12	0.0167919	Tyr-C	2CELL
G	12	0.0257025	Tyr-C	2CELL
G	12	0.0347032	Tyr-C	2CELL
G	12	0.0188737	Tyr-C	2CELL
G	12	0.0269825	Tyr-C	2CELL
G	12	0.0192478	Tyr-C	2CELL
G	12	0.0274433	Tyr-C	2CELL
G	12	0.0263288	Tyr-C	2CELL
G	12	0.0159931	Tyr-C	2CELL
G	12	0.026351	Tyr-C	2CELL
G	12	0.0232362	Tyr-C	2CELL
G	12	0.0271889	Tyr-C	2CELL
G	12	0.0280482	Tyr-C	2CELL
G	12	0.0136489	Tyr-C	2CELL
G	12	0.026642	Tyr-C	2CELL
G	12	0.0303066	Tyr-C	2CELL
G	12	0.0131773	Tyr-C	2CELL
G	12	0.0261742	Tyr-C	2CELL
G	12	0.0303458	Tyr-C	2CELL
G	12	0.0938086	Tyr-C	2CELL
G	12	0	Tyr-C	2CELL
G	12	0	Tyr-C	2CELL
G	12	0	Tyr-C	2CELL
G	12	0	Tyr-C	2CELL
G	12	0.0276167	Tyr-C	2CELL
G	12	0	Tyr-C	2CELL
G	12	0.0471748	Tyr-C	2CELL
G	12	0	Tyr-C	2CELL
G	12	0.0307527	Tyr-C	2CELL
G	12	0.0325627	Tyr-C	2CELL
G	12	0.0391444	Tyr-C	2CELL
G	12	0.0292444	Tyr-C	2CELL
G	12	0.0392783	Tyr-C	2CELL
G	12	0.0213137	Tyr-C	2CELL
G	12	0.0278375	Tyr-C	2CELL
G	12	0.0160083	Tyr-C	2CELL
G	14	0.0430788	Tyr-B	1CELL
G	14	0.278552	Tyr-B	1CELL
G	14	1.82149	Tyr-B	1CELL
G	14	2.13033	Tyr-B	1CELL
G	14	1.14306	Tyr-B	1CELL
G	14	0.0482845	Tyr-B	1CELL
G	14	0.0715457	Tyr-B	1CELL
G	14	26.0993	Tyr-B	1CELL
G	14	0.0964964	Tyr-B	1CELL
G	14	0.0666164	Tyr-B	1CELL
G	14	0.0655949	Tyr-B	1CELL
G	14	0.209417	Tyr-B	1CELL
G	14	0.0472713	Tyr-B	1CELL
G	14	0.0522167	Tyr-B	1CELL
G	14	0.0219073	Tyr-B	2CELL
G	14	0.0190923	Tyr-B	2CELL
G	14	0.0273117	Tyr-B	2CELL
G	14	0	Tyr-B	2CELL
G	14	0.036846	Tyr-B	2CELL
G	14	0.0231087	Tyr-B	2CELL
G	14	0.0358041	Tyr-B	2CELL
G	14	0.0584772	Tyr-B	2CELL
G	14	0.0196294	Tyr-B	2CELL
G	14	0.0199178	Tyr-B	2CELL
G	14	0.0267803	Tyr-B	2CELL
G	14	0.0349205	Tyr-B	2CELL
G	14	0.0201318	Tyr-B	2CELL
G	14	0.0159419	Tyr-B	2CELL
G	14	0.0278532	Tyr-C	1CELL
G	14	0	Tyr-C	1CELL
G	14	0	Tyr-C	1CELL
G	14	0.178571	Tyr-C	1CELL
G	14	0.0461681	Tyr-C	1CELL
G	14	0.0162303	Tyr-C	1CELL
G	14	0.0178038	Tyr-C	1CELL
G	14	0.0122185	Tyr-C	1CELL
G	14	0.0166872	Tyr-C	1CELL
G	14	0.0211757	Tyr-C	1CELL
G	14	0.0244426	Tyr-C	1CELL
G	14	0.0244511	Tyr-C	1CELL
G	14	0.0164067	Tyr-C	1CELL
G	14	0.0148811	Tyr-C	1CELL
G	14	0.0143384	Tyr-C	2CELL
G	14	0.0145454	Tyr-C	2CELL
G	14	0.0210687	Tyr-C	2CELL
G	14	0.0228381	Tyr-C	2CELL
G	14	0	Tyr-C	2CELL
G	14	0.0210053	Tyr-C	2CELL
G	14	0.0170755	Tyr-C	2CELL
G	14	0.014657	Tyr-C	2CELL
G	14	0.0145459	Tyr-C	2CELL
G	14	0.0148708	Tyr-C	2CELL
G	14	0.0153344	Tyr-C	2CELL
G	14	0.021464	Tyr-C	2CELL
G	14	0.0143642	Tyr-C	2CELL
G	14	0.0100294	Tyr-C	2CELL
G	14	0.013409	Tyr-C	2CELL
G	14	0.0134711	Tyr-C	2CELL
G	14	0.170648	Tyr-C	2CELL
G	14	0	Tyr-C	2CELL
G	14	0	Tyr-C	2CELL
G	14	0.021031	Tyr-C	2CELL
G	14	0.0189872	Tyr-C	2CELL
G	14	0.0149522	Tyr-C	2CELL
G	14	0.0146565	Tyr-C	2CELL
G	14	0.0149949	Tyr-C	2CELL
G	14	0.0193918	Tyr-C	2CELL
G	14	0.0242345	Tyr-C	2CELL
G	14	0.01803	Tyr-C	2CELL
G	14	0.0174306	Tyr-C	2CELL
G	14	0.0140365	Tyr-C	1CELL
G	14	0.0103998	Tyr-C	1CELL
G	14	0.0202338	Tyr-C	1CELL
G	14	0.0104697	Tyr-C	1CELL
G	14	0.0116944	Tyr-C	1CELL
G	14	0.0159962	Tyr-C	1CELL
G	14	0.0149933	Tyr-C	1CELL
G	14	0.0154382	Tyr-C	1CELL
G	14	0.0108724	Tyr-C	1CELL
G	14	0.0172617	Tyr-C	1CELL
G	14	0.0285231	Tyr-C	1CELL
G	14	0.0135204	Tyr-C	1CELL
G	14	0.0131621	Tyr-C	1CELL
G	14	0.0141638	Tyr-C	1CELL
G	14	0.0146096	Tyr-C	1CELL
G	14	0.0122654	Tyr-C	1CELL
G	14	0.0127887	Tyr-C	1CELL
G	14	0.0150186	Tyr-C	1CELL
G	14	0.0101872	Tyr-C	1CELL
G	14	0.0099681	Tyr-C	1CELL
G	14	0.0244637	Tyr-C	1CELL
G	14	0.0233827	Tyr-C	1CELL
G	14	0.0167748	Tyr-C	1CELL
G	14	0.0106306	Tyr-C	1CELL
G	14	0.0300614	Tyr-C	1CELL
G	14	0.0364347	Tyr-C	1CELL
G	14	0.0157828	Tyr-C	1CELL
G	14	0.0218678	Tyr-C	1CELL
G	14	0.0229621	Tyr-C	1CELL
G	14	0.0170425	Tyr-C	1CELL
G	14	0.0188007	Tyr-C	2CELL
G	14	0.01528	Tyr-C	2CELL
G	14	0.014678	Tyr-C	2CELL
G	14	0.0136196	Tyr-C	2CELL
G	14	0.0137055	Tyr-C	2CELL
G	14	0.0130557	Tyr-C	2CELL
G	14	0.0239469	Tyr-C	2CELL
G	14	0.0180536	Tyr-C	2CELL
G	14	0.0117296	Tyr-C	2CELL
G	14	0.0139207	Tyr-C	2CELL
G	14	0.0155773	Tyr-C	2CELL
G	14	0.0202445	Tyr-C	2CELL
G	14	0.0173437	Tyr-C	2CELL
G	14	0.0181391	Tyr-C	2CELL
G	14	0.0726744	Tyr-C	2CELL
G	14	0	Tyr-C	2CELL
G	14	0.213675	Tyr-C	2CELL
G	14	0	Tyr-C	2CELL
G	14	0	Tyr-C	2CELL
G	14	0	Tyr-C	2CELL
G	14	0	Tyr-C	2CELL
G	14	0.0106198	Tyr-C	2CELL
G	14	0	Tyr-C	2CELL
G	14	0.0192832	Tyr-C	2CELL
G	14	0.015738	Tyr-C	2CELL
G	14	0.019179	Tyr-C	2CELL
G	14	0.0192753	Tyr-C	2CELL
G	14	0.0293639	Tyr-C	2CELL
G	14	0.0139496	Tyr-C	2CELL
G	14	0.0161895	Tyr-C	2CELL
G	14	0.0139981	Tyr-C	2CELL
G	14	0.0177571	Tyr-C	2CELL
G	14	0.00548516	Tyr-C	2CELL
G	14	0.013993	Tyr-C	2CELL
G	14	0.017567	Tyr-C	2CELL
G	14	0.00968157	Tyr-C	2CELL
G	14	0.0114018	Tyr-C	2CELL
G	14	0.0117622	Tyr-C	2CELL
G	14	0.00727921	Tyr-C	2CELL
G	14	0.0172379	Tyr-C	2CELL
G	14	0.0118586	Tyr-C	2CELL
G	14	0.0197654	Tyr-C	2CELL
G	14	0.0157045	Tyr-C	2CELL
G	14	0.0170691	Tyr-C	2CELL
G	14	0	Tyr-C	2CELL
G	14	0	Tyr-C	2CELL
G	14	0.176056	Tyr-C	2CELL
G	14	0	Tyr-C	2CELL
G	14	0	Tyr-C	2CELL
G	14	0	Tyr-C	2CELL
G	14	0	Tyr-C	2CELL
G	14	0.0199166	Tyr-C	2CELL
G	14	0	Tyr-C	2CELL
G	14	0.0115321	Tyr-C	2CELL
G	14	0.0227931	Tyr-C	2CELL
G	14	0.0210676	Tyr-C	2CELL
G	14	0.024745	Tyr-C	2CELL
G	14	0.0279305	Tyr-C	2CELL
G	14	0.00871907	Tyr-C	2CELL
G	14	0.0216437	Tyr-C	2CELL
G	14	0.0112044	Tyr-C	2CELL
G	14	0.0122386	Tyr-C	2CELL
G	14	0.0146794	Tyr-C	2CELL
G	14	0.0273898	Tyr-C	2CELL
G	14	0.00848419	Tyr-C	2CELL
G	14	0.0228003	Tyr-C	2CELL
G	14	0.00593108	Tyr-C	2CELL
G	14	0.0159195	Tyr-C	2CELL
G	14	0.0113096	Tyr-C	2CELL
G	14	0.0193109	Tyr-C	2CELL
G	14	0.0157853	Tyr-C	2CELL
G	14	0.0185363	Tyr-C	2CELL
G	14	0.0169224	Tyr-C	2CELL
G	14	0	Tyr-C	2CELL
G	14	0.176211	Tyr-C	2CELL
G	14	0	Tyr-C	2CELL
G	14	0.109051	Tyr-C	2CELL
G	14	0	Tyr-C	2CELL
G	14	0	Tyr-C	2CELL
G	14	0.0517063	Tyr-C	2CELL
G	14	0	Tyr-C	2CELL
G	14	0.0217752	Tyr-C	2CELL
G	14	0	Tyr-C	2CELL
G	14	0.0181125	Tyr-C	2CELL
G	14	0.016434	Tyr-C	2CELL
G	14	0.0266629	Tyr-C	2CELL
G	14	0.0172245	Tyr-C	2CELL
G	14	0.0180745	Tyr-C	2CELL
G	14	0.0230294	Tyr-C	2CELL
G	14	0.0183081	Tyr-C	2CELL
G	15	0.0246828	Tyr-5	1CELL
G	15	0.02666	Tyr-5	1CELL
G	15	0.02635	Tyr-5	1CELL
G	15	0.0177287	Tyr-5	1CELL
G	15	0.021494	Tyr-5	1CELL
G	15	0.0251371	Tyr-5	1CELL
G	15	0.0282585	Tyr-5	1CELL
G	15	0.0190369	Tyr-5	1CELL
G	15	0.0319484	Tyr-5	1CELL
G	15	0.0205771	Tyr-5	1CELL
G	15	0.0256152	Tyr-5	1CELL
G	15	0.0214075	Tyr-5	1CELL
G	15	0.0203074	Tyr-5	1CELL
G	15	0.0205348	Tyr-5	1CELL
G	15	0.0276458	Tyr-5	2CELL
G	15	0.0269612	Tyr-5	2CELL
G	15	0.0219942	Tyr-5	2CELL
G	15	0.021621	Tyr-5	2CELL
G	15	0	Tyr-5	2CELL
G	15	0.0304002	Tyr-5	2CELL
G	15	0.0492354	Tyr-5	2CELL
G	15	0.0306806	Tyr-5	2CELL
G	15	0.0284082	Tyr-5	2CELL
G	15	0.0411571	Tyr-5	2CELL
G	15	0.0443493	Tyr-5	2CELL
G	15	0.0283184	Tyr-5	2CELL
G	15	0.0265513	Tyr-5	2CELL
G	15	0.0243981	Tyr-5	2CELL
G	15	0.0156859	Tyr-C	2CELL
G	15	0.0207951	Tyr-C	2CELL
G	15	0.0159777	Tyr-C	2CELL
G	15	0.0307549	Tyr-C	2CELL
G	15	0.0182401	Tyr-C	2CELL
G	15	0.0197703	Tyr-C	2CELL
G	15	0.0297161	Tyr-C	2CELL
G	15	0.021676	Tyr-C	2CELL
G	15	0.00813173	Tyr-C	2CELL
G	15	0.0184162	Tyr-C	2CELL
G	15	0.0158881	Tyr-C	2CELL
G	15	0.0158646	Tyr-C	2CELL
G	15	0	Tyr-C	2CELL
G	15	0.264317	Tyr-C	2CELL
G	15	1.69492	Tyr-C	2CELL
G	15	0.327154	Tyr-C	2CELL
G	15	0	Tyr-C	2CELL
G	15	0	Tyr-C	2CELL
G	15	0.0258532	Tyr-C	2CELL
G	15	0	Tyr-C	2CELL
G	15	0.0311077	Tyr-C	2CELL
G	15	0	Tyr-C	2CELL
G	15	0.01698	Tyr-C	2CELL
G	15	0.0203008	Tyr-C	2CELL
G	15	0.0302174	Tyr-C	2CELL
G	15	0.0189471	Tyr-C	2CELL
G	15	0.0197957	Tyr-C	2CELL
G	15	0.0188422	Tyr-C	2CELL
G	15	0.020462	Tyr-C	2CELL
G	16	0.0279739	Tyr-5	1CELL
G	16	0.0392488	Tyr-5	1CELL
G	16	0.0445224	Tyr-5	1CELL
G	16	0.0346132	Tyr-5	1CELL
G	16	0.0241808	Tyr-5	1CELL
G	16	0.0329924	Tyr-5	1CELL
G	16	0.0522354	Tyr-5	1CELL
G	16	0.0380738	Tyr-5	1CELL
G	16	0.0502046	Tyr-5	1CELL
G	16	0.0495374	Tyr-5	1CELL
G	16	0.0302725	Tyr-5	1CELL
G	16	0.0335384	Tyr-5	1CELL
G	16	0.0357407	Tyr-5	1CELL
G	16	0.0484034	Tyr-5	1CELL
G	16	0.0414687	Tyr-5	2CELL
G	16	0.0331238	Tyr-5	2CELL
G	16	0.0350535	Tyr-5	2CELL
G	16	0.0324319	Tyr-5	2CELL
G	16	0.0615385	Tyr-5	2CELL
G	16	0.0354669	Tyr-5	2CELL
G	16	0.0477657	Tyr-5	2CELL
G	16	0.0306806	Tyr-5	2CELL
G	16	0.038667	Tyr-5	2CELL
G	16	0.0551087	Tyr-5	2CELL
G	16	0.0303443	Tyr-5	2CELL
G	16	0.0435137	Tyr-5	2CELL
G	16	0.042482	Tyr-5	2CELL
G	16	0.0304974	Tyr-5	2CELL
G	16	0.00348129	Tyr-C	1CELL
G	16	0	Tyr-C	1CELL
G	16	0	Tyr-C	1CELL
G	16	0.178571	Tyr-C	1CELL
G	16	0.0461681	Tyr-C	1CELL
G	16	0.0210997	Tyr-C	1CELL
G	16	0.0149934	Tyr-C	1CELL
G	16	0.0116086	Tyr-C	1CELL
G	16	0.0147018	Tyr-C	1CELL
G	16	0.0697073	Tyr-C	1CELL
G	16	0.00229161	Tyr-C	1CELL
G	16	0.00421608	Tyr-C	1CELL
G	16	0.000937493	Tyr-C	1CELL
G	16	0.0016532	Tyr-C	1CELL
G	16	0.00143401	Tyr-C	2CELL
G	16	0.00138514	Tyr-C	2CELL
G	16	0.00339845	Tyr-C	2CELL
G	16	0.000993029	Tyr-C	2CELL
G	16	0	Tyr-C	2CELL
G	16	0.0193913	Tyr-C	2CELL
G	16	0.0129782	Tyr-C	2CELL
G	16	0.0127458	Tyr-C	2CELL
G	16	0.0152082	Tyr-C	2CELL
G	16	0.0853524	Tyr-C	2CELL
G	16	0.00245372	Tyr-C	2CELL
G	16	0.00245318	Tyr-C	2CELL
G	16	0.00136814	Tyr-C	2CELL
G	16	0.00250754	Tyr-C	2CELL
G	16	0.00302805	Tyr-C	2CELL
G	16	0.00325182	Tyr-C	2CELL
G	16	0.170648	Tyr-C	2CELL
G	16	0.253165	Tyr-C	2CELL
G	16	0	Tyr-C	2CELL
G	16	0.018817	Tyr-C	2CELL
G	16	0.0113929	Tyr-C	2CELL
G	16	0.00975839	Tyr-C	2CELL
G	16	0.0085108	Tyr-C	2CELL
G	16	0.109747	Tyr-C	2CELL
G	16	0.00168637	Tyr-C	2CELL
G	16	0.00302939	Tyr-C	2CELL
G	16	0.00360631	Tyr-C	2CELL
G	16	0.00261472	Tyr-C	2CELL
G	16	0.00401075	Tyr-C	1CELL
G	16	0.00445739	Tyr-C	1CELL
G	16	0.00449661	Tyr-C	1CELL
G	16	0	Tyr-C	1CELL
G	16	0.00389843	Tyr-C	1CELL
G	16	0.00199968	Tyr-C	1CELL
G	16	0.00666456	Tyr-C	1CELL
G	16	0.00171544	Tyr-C	1CELL
G	16	0.00466012	Tyr-C	1CELL
G	16	0.00156924	Tyr-C	1CELL
G	16	0.00950814	Tyr-C	1CELL
G	16	0.0101406	Tyr-C	1CELL
G	16	0.00376088	Tyr-C	1CELL
G	16	0.00177069	Tyr-C	1CELL
G	16	0.00487009	Tyr-C	1CELL
G	16	0	Tyr-C	1CELL
G	16	0.00548145	Tyr-C	1CELL
G	16	0.00214555	Tyr-C	1CELL
G	16	0.00203766	Tyr-C	1CELL
G	16	0.00166138	Tyr-C	1CELL
G	16	0	Tyr-C	1CELL
G	16	0.00623577	Tyr-C	1CELL
G	16	0.003728	Tyr-C	1CELL
G	16	0.0233888	Tyr-C	1CELL
G	16	0.0176841	Tyr-C	1CELL
G	16	0.326294	Tyr-C	1CELL
G	16	0	Tyr-C	1CELL
G	16	0.0072899	Tyr-C	1CELL
G	16	0	Tyr-C	1CELL
G	16	0.00170419	Tyr-C	1CELL
G	16	0.0017907	Tyr-C	2CELL
G	16	0.00218302	Tyr-C	2CELL
G	16	0	Tyr-C	2CELL
G	16	0.00209536	Tyr-C	2CELL
G	16	0.0027412	Tyr-C	2CELL
G	16	0.00108808	Tyr-C	2CELL
G	16	0	Tyr-C	2CELL
G	16	0.002006	Tyr-C	2CELL
G	16	0.000977517	Tyr-C	2CELL
G	16	0.00107088	Tyr-C	2CELL
G	16	0.00934405	Tyr-C	2CELL
G	16	0.00674872	Tyr-C	2CELL
G	16	0.0018258	Tyr-C	2CELL
G	16	0.004774	Tyr-C	2CELL
G	16	0.0726744	Tyr-C	2CELL
G	16	0	Tyr-C	2CELL
G	16	0.106838	Tyr-C	2CELL
G	16	0.208117	Tyr-C	2CELL
G	16	0	Tyr-C	2CELL
G	16	0	Tyr-C	2CELL
G	16	0	Tyr-C	2CELL
G	16	0.0169805	Tyr-C	2CELL
G	16	0	Tyr-C	2CELL
G	16	0.00771404	Tyr-C	2CELL
G	16	0.00524648	Tyr-C	2CELL
G	16	0.203803	Tyr-C	2CELL
G	16	0.00367168	Tyr-C	2CELL
G	16	0.00800961	Tyr-C	2CELL
G	16	0.000820647	Tyr-C	2CELL
G	16	0.00179832	Tyr-C	2CELL
G	16	0	Tyr-C	2CELL
G	16	0.00242131	Tyr-C	2CELL
G	16	0.00548414	Tyr-C	2CELL
G	16	0.00099943	Tyr-C	2CELL
G	16	0.00219421	Tyr-C	2CELL
G	16	0.00193622	Tyr-C	2CELL
G	16	0.001754	Tyr-C	2CELL
G	16	0	Tyr-C	2CELL
G	16	0.00272936	Tyr-C	2CELL
G	16	0.00313332	Tyr-C	2CELL
G	16	0.0130418	Tyr-C	2CELL
G	16	0.00395283	Tyr-C	2CELL
G	16	0.00104686	Tyr-C	2CELL
G	16	0.00284476	Tyr-C	2CELL
G	16	0	Tyr-C	2CELL
G	16	0	Tyr-C	2CELL
G	16	0	Tyr-C	2CELL
G	16	0.0912409	Tyr-C	2CELL
G	16	0	Tyr-C	2CELL
G	16	0	Tyr-C	2CELL
G	16	0	Tyr-C	2CELL
G	16	0.0282977	Tyr-C	2CELL
G	16	0	Tyr-C	2CELL
G	16	0.0172974	Tyr-C	2CELL
G	16	0.0249509	Tyr-C	2CELL
G	16	0.243756	Tyr-C	2CELL
G	16	0.00112427	Tyr-C	2CELL
G	16	0.00522917	Tyr-C	2CELL
G	16	0.000968758	Tyr-C	2CELL
G	16	0.00236016	Tyr-C	2CELL
G	16	0.0100841	Tyr-C	2CELL
G	16	0.0188299	Tyr-C	2CELL
G	16	0.0134568	Tyr-C	2CELL
G	16	0.0136958	Tyr-C	2CELL
G	16	0.00954522	Tyr-C	2CELL
G	16	0.0205212	Tyr-C	2CELL
G	16	0.0138396	Tyr-C	2CELL
G	16	0.0148607	Tyr-C	2CELL
G	16	0.0122526	Tyr-C	2CELL
G	16	0.0101651	Tyr-C	2CELL
G	16	0.0166646	Tyr-C	2CELL
G	16	0.00529633	Tyr-C	2CELL
G	16	0.0179807	Tyr-C	2CELL
G	16	0	Tyr-C	2CELL
G	16	0.176211	Tyr-C	2CELL
G	16	0	Tyr-C	2CELL
G	16	0.218103	Tyr-C	2CELL
G	16	0	Tyr-C	2CELL
G	16	0	Tyr-C	2CELL
G	16	0	Tyr-C	2CELL
G	16	0	Tyr-C	2CELL
G	16	0.0217777	Tyr-C	2CELL
G	16	0	Tyr-C	2CELL
G	16	0.0101881	Tyr-C	2CELL
G	16	0.0174019	Tyr-C	2CELL
G	16	0.0266657	Tyr-C	2CELL
G	16	0.014642	Tyr-C	2CELL
G	16	0.0146328	Tyr-C	2CELL
G	16	0.0167511	Tyr-C	2CELL
G	16	0.0129245	Tyr-C	2CELL
G	17	0.0296196	Tyr-5	1CELL
G	17	0.0296217	Tyr-5	1CELL
G	17	0.0208985	Tyr-5	1CELL
G	17	0.0219498	Tyr-5	1CELL
G	17	0.0349278	Tyr-5	1CELL
G	17	0.0267081	Tyr-5	1CELL
G	17	0.0325401	Tyr-5	1CELL
G	17	0.0213216	Tyr-5	1CELL
G	17	0.0425982	Tyr-5	1CELL
G	17	0.0358193	Tyr-5	1CELL
G	17	0.0209579	Tyr-5	1CELL
G	17	0.0271165	Tyr-5	1CELL
G	17	0.0186826	Tyr-5	1CELL
G	17	0.0271353	Tyr-5	1CELL
G	17	0.0363763	Tyr-5	2CELL
G	17	0.0331238	Tyr-5	2CELL
G	17	0.0371157	Tyr-5	2CELL
G	17	0.0247102	Tyr-5	2CELL
G	17	0	Tyr-5	2CELL
G	17	0.0246097	Tyr-5	2CELL
G	17	0.027925	Tyr-5	2CELL
G	17	0.0221582	Tyr-5	2CELL
G	17	0.0236737	Tyr-5	2CELL
G	17	0.0320888	Tyr-5	2CELL
G	17	0.032679	Tyr-5	2CELL
G	17	0.0476579	Tyr-5	2CELL
G	17	0.0274363	Tyr-5	2CELL
G	17	0.0235265	Tyr-5	2CELL
G	18	0.0148232	Tyr-5	1CELL
G	18	0.0148284	Tyr-5	1CELL
G	18	0.0191027	Tyr-5	1CELL
G	18	0.0177504	Tyr-5	1CELL
G	18	0.015242	Tyr-5	1CELL
G	18	0.0220173	Tyr-5	1CELL
G	18	0.0257305	Tyr-5	1CELL
G	18	0.0206039	Tyr-5	1CELL
G	18	0.0244083	Tyr-5	1CELL
G	18	0.0198513	Tyr-5	1CELL
G	18	0.0209784	Tyr-5	1CELL
G	18	0.0207278	Tyr-5	1CELL
G	18	0.0146377	Tyr-5	1CELL
G	18	0.023504	Tyr-5	1CELL
G	18	0.0182055	Tyr-5	2CELL
G	18	0.0200439	Tyr-5	2CELL
G	18	0.0206371	Tyr-5	2CELL
G	18	0.0177781	Tyr-5	2CELL
G	18	0	Tyr-5	2CELL
G	18	0.0231756	Tyr-5	2CELL
G	18	0.0205952	Tyr-5	2CELL
G	18	0.00853475	Tyr-5	2CELL
G	18	0.0118452	Tyr-5	2CELL
G	18	0.0195468	Tyr-5	2CELL
G	18	0.0194768	Tyr-5	2CELL
G	18	0.0221184	Tyr-5	2CELL
G	18	0.015942	Tyr-5	2CELL
G	18	0.0253125	Tyr-5	2CELL
G	19	0.0137367	Tyr-C	1CELL
G	19	0	Tyr-C	1CELL
G	19	0.26455	Tyr-C	1CELL
G	19	0	Tyr-C	1CELL
G	19	0.0455581	Tyr-C	1CELL
G	19	0.0178507	Tyr-C	1CELL
G	19	0.017798	Tyr-C	1CELL
G	19	0.0171044	Tyr-C	1CELL
G	19	0.0174781	Tyr-C	1CELL
G	19	0.0189667	Tyr-C	1CELL
G	19	0.016037	Tyr-C	1CELL
G	19	0.0227457	Tyr-C	1CELL
G	19	0.0123418	Tyr-C	1CELL
G	19	0.0131282	Tyr-C	1CELL
G	19	0.0129044	Tyr-C	2CELL
G	19	0.0117729	Tyr-C	2CELL
G	19	0.0156315	Tyr-C	2CELL
G	19	0.00794368	Tyr-C	2CELL
G	19	0.0659196	Tyr-C	2CELL
G	19	0.0113104	Tyr-C	2CELL
G	19	0.0150265	Tyr-C	2CELL
G	19	0.0140197	Tyr-C	2CELL
G	19	0.0211579	Tyr-C	2CELL
G	19	0.0135777	Tyr-C	2CELL
G	19	0.0190149	Tyr-C	2CELL
G	19	0.0233039	Tyr-C	2CELL
G	19	0.0171001	Tyr-C	2CELL
G	19	0.0119098	Tyr-C	2CELL
G	19	0.0168695	Tyr-C	2CELL
G	19	0.0190451	Tyr-C	2CELL
G	19	0.17094	Tyr-C	2CELL
G	19	0	Tyr-C	2CELL
G	19	0.0533618	Tyr-C	2CELL
G	19	0.0143883	Tyr-C	2CELL
G	19	0.022242	Tyr-C	2CELL
G	19	0.0132015	Tyr-C	2CELL
G	19	0.0141839	Tyr-C	2CELL
G	19	0.0184028	Tyr-C	2CELL
G	19	0.0139115	Tyr-C	2CELL
G	19	0.017743	Tyr-C	2CELL
G	19	0.0118484	Tyr-C	2CELL
G	19	0.0161233	Tyr-C	2CELL
G	19	0.0200493	Tyr-C	1CELL
G	19	0.0282251	Tyr-C	1CELL
G	19	0.0157187	Tyr-C	1CELL
G	19	0.0174496	Tyr-C	1CELL
G	19	0.0142664	Tyr-C	1CELL
G	19	0.0299856	Tyr-C	1CELL
G	19	0.0149925	Tyr-C	1CELL
G	19	0.0154382	Tyr-C	1CELL
G	19	0.00310588	Tyr-C	1CELL
G	19	0.0219663	Tyr-C	1CELL
G	19	0.021865	Tyr-C	1CELL
G	19	0.023659	Tyr-C	1CELL
G	19	0.0187977	Tyr-C	1CELL
G	19	0.0212412	Tyr-C	1CELL
G	19	0.00821585	Tyr-C	1CELL
G	19	0.0192719	Tyr-C	1CELL
G	19	0.0164351	Tyr-C	1CELL
G	19	0.017163	Tyr-C	1CELL
G	19	0.0142613	Tyr-C	1CELL
G	19	0.0132882	Tyr-C	1CELL
G	19	0.01693	Tyr-C	1CELL
G	19	0.0249279	Tyr-C	1CELL
G	19	0.0186379	Tyr-C	1CELL
G	19	0.0191294	Tyr-C	1CELL
G	19	0.0123712	Tyr-C	1CELL
G	19	0.0248381	Tyr-C	1CELL
G	19	0.0784806	Tyr-C	1CELL
G	19	0.0203915	Tyr-C	1CELL
G	19	0	Tyr-C	1CELL
G	19	0.0170395	Tyr-C	1CELL
G	19	0.0080547	Tyr-C	2CELL
G	19	0.0174575	Tyr-C	2CELL
G	19	0.01907	Tyr-C	2CELL
G	19	0.0156996	Tyr-C	2CELL
G	19	0.0164351	Tyr-C	2CELL
G	19	0.0191916	Tyr-C	2CELL
G	19	0.00652876	Tyr-C	2CELL
G	19	0.0140379	Tyr-C	2CELL
G	19	0.0117261	Tyr-C	2CELL
G	19	0.0107046	Tyr-C	2CELL
G	19	0.0124549	Tyr-C	2CELL
G	19	0.0118062	Tyr-C	2CELL
G	19	0.0164258	Tyr-C	2CELL
G	19	0.0171787	Tyr-C	2CELL
G	19	0	Tyr-C	2CELL
G	19	0	Tyr-C	2CELL
G	19	0.104822	Tyr-C	2CELL
G	19	0	Tyr-C	2CELL
G	19	0	Tyr-C	2CELL
G	19	0	Tyr-C	2CELL
G	19	0	Tyr-C	2CELL
G	19	0.0163183	Tyr-C	2CELL
G	19	0	Tyr-C	2CELL
G	19	0.0192762	Tyr-C	2CELL
G	19	0.0104853	Tyr-C	2CELL
G	19	0.0199622	Tyr-C	2CELL
G	19	0.0192675	Tyr-C	2CELL
G	19	0.0399441	Tyr-C	2CELL
G	19	0.0196734	Tyr-C	2CELL
G	19	0.00808727	Tyr-C	2CELL
G	19	0.0157462	Tyr-C	2CELL
G	19	0.0153333	Tyr-C	2CELL
G	19	0.00986691	Tyr-C	2CELL
G	19	0.0119874	Tyr-C	2CELL
G	19	0.0164535	Tyr-C	2CELL
G	19	0.0116159	Tyr-C	2CELL
G	19	0.0184156	Tyr-C	2CELL
G	19	0.0117601	Tyr-C	2CELL
G	19	0.0118259	Tyr-C	2CELL
G	19	0.0241494	Tyr-C	2CELL
G	19	0.0162989	Tyr-C	2CELL
G	19	0.0158101	Tyr-C	2CELL
G	19	0.00314021	Tyr-C	2CELL
G	19	0.0208576	Tyr-C	2CELL
G	19	0	Tyr-C	2CELL
G	19	0	Tyr-C	2CELL
G	19	0	Tyr-C	2CELL
G	19	0	Tyr-C	2CELL
G	19	0	Tyr-C	2CELL
G	19	0	Tyr-C	2CELL
G	19	0	Tyr-C	2CELL
G	19	0.0219939	Tyr-C	2CELL
G	19	0	Tyr-C	2CELL
G	19	0.0134521	Tyr-C	2CELL
G	19	0.0281941	Tyr-C	2CELL
G	19	0.0260759	Tyr-C	2CELL
G	19	0.0157349	Tyr-C	2CELL
G	19	0.0235208	Tyr-C	2CELL
G	19	0.00774526	Tyr-C	2CELL
G	19	0.0153248	Tyr-C	2CELL
G	19	0.0207106	Tyr-C	2CELL
G	20	0.00658214	Tyr-5	1CELL
G	20	0.00888685	Tyr-5	1CELL
G	20	0.00817758	Tyr-5	1CELL
G	20	0.00675379	Tyr-5	1CELL
G	20	0.00626909	Tyr-5	1CELL
G	20	0.00628427	Tyr-5	1CELL
G	20	0.0128449	Tyr-5	1CELL
G	20	0.00837623	Tyr-5	1CELL
G	20	0.00912818	Tyr-5	1CELL
G	20	0.006097	Tyr-5	1CELL
G	20	0.00465734	Tyr-5	1CELL
G	20	0.0114175	Tyr-5	1CELL
G	20	0.00893524	Tyr-5	1CELL
G	20	0.00586708	Tyr-5	1CELL
G	20	0.00873019	Tyr-5	2CELL
G	20	0.00924385	Tyr-5	2CELL
G	20	0.00412399	Tyr-5	2CELL
G	20	0.00849395	Tyr-5	2CELL
G	20	0	Tyr-5	2CELL
G	20	0.0108572	Tyr-5	2CELL
G	20	0.00955327	Tyr-5	2CELL
G	20	0.00852268	Tyr-5	2CELL
G	20	0.00631293	Tyr-5	2CELL
G	20	0.00558071	Tyr-5	2CELL
G	20	0.00544645	Tyr-5	2CELL
G	20	0.012433	Tyr-5	2CELL
G	20	0.00619529	Tyr-5	2CELL
G	20	0.00522817	Tyr-5	2CELL
